# Supplementary material for: The draft genome of Cochliopodium minus reveals a complete meiosis toolkit and provides insight into the evolution of sexual mechanisms in Amoebozoa
Source: Sci Rep. 2022 Jun 14;12:9841. doi: 10.1038/s41598-022-14131-y (PMC9198077; doi:10.1038/s41598-022-14131-y)
Supplement: Supplementary file 7 — Supplementary Table S1. [file 41598_2022_14131_MOESM7_ESM.xlsx]

## Sheet: Sheet1
Table 1S. Distribution of the predicted gene models of Cochliopodium minus draft genome in categories of clusters of orthologous groups of proteins (COGs).
		Function	COGs count
Information, Storage and Processing	J	Translation, ribosomal structure and biogenesis	503
	L	Replication, recombination and repair	465
	K	Transcription	404
	A	RNA processing and modification	346
	B	Chromatin structure and dynamics	80
Cellular Processes and Signaling	T	Signal transduction mechanisms	1589
	O	Posttranslational modification, protein turnover, chaperones	1240
	U	Intracellular trafficking, secretion, and vesicular transport	768
	Z	Cytoskeleton	372
	M	Cell wall/membrane/envelope biogenesis	277
	V	Defense mechanisms	152
	D	Cell cycle control, cell division, chromosome partitioning	134
	N	Cell motility	131
	W	Extracellular structures	9
	Y	Nuclear structure	7
Metabolism	G	Carbohydrate transport and metabolism	508
	I	Lipid transport and metabolism	441
	C	Energy production and conversion	323
	E	Amino acid transport and metabolism	309
	P	Inorganic ion transport and metabolism	268
	Q	Secondary metabolites biosynthesis, transport and catabolism	243
	F	Nucleotide transport and metabolism	166
	H	Coenzyme transport and metabolism	162
Poorly Characterized	S	Function unknown	3359
	R	General function prediction only	0
