# Supplementary material for: The draft genome of Cochliopodium minus reveals a complete meiosis toolkit and provides insight into the evolution of sexual mechanisms in Amoebozoa
Source: Sci Rep. 2022 Jun 14;12:9841. doi: 10.1038/s41598-022-14131-y (PMC9198077; doi:10.1038/s41598-022-14131-y)
Supplement: Supplementary file 8 — Supplementary Table S2. [file 41598_2022_14131_MOESM8_ESM.xlsx]

## Sheet: Sheet1
Table S2. Differential Gene Expression of ORFan genes using PFAM scan between fused versus unfused cells of Cochliopodium minus
Fused							Unfused
Gene ID	log2FoldChange	padj	Top Hit	Details			Gene ID	log2FoldChange	padj	Top Hit	Details
jg13142.t1	-7.0549	0.00683315	AAA_19	AAA domain			jg35357.t1	20.757	1.35255e-07	A0A1Y2LHA1_EPING	ANK_REP_REGION domain-containing protein
jg16926.t1	-5.70551	0.0176409	Ank_2	Ankyrin repeats (3 copies)			jg17231.t1	20.3798	1.81345e-07	A0A3N0BVQ2_9SPHI	Gliding motility-associated C-terminal domain-containing protein (Fragment)
jg17589.t1	-7.5651	0.0366082	Ank_2	Ankyrin repeats (3 copies)			jg21137.t1	8.04207	0.0108883	T1FNG4_HELRO	Mediator of RNA polymerase II transcription subunit 8
jg35880.t1	-7.758	0.00613344	BRCT_2	BRCT domain, a BRCA1 C-terminus domain			jg13543.t1	20.7	1.44466e-07	A0A3S0RNW9_9BACI	N-acetylmuramoyl-L-alanine amidase
jg2967.t1	-7.79158	0.0463908	CALCOCO1	Calcium binding and coiled-coil domain (CALCOCO1) like			jg16062.t2	20.4703	1.79124e-07	I7M8I7_TETTS	Polyubiquitin
jg35496.t1	-7.727	0.00859872	CH	Calponin homology (CH) domain			jg21944.t1	21.0203	7.69801e-08	F6NX52_DANRE	Si:ch211-213a13.5
jg39789.t1	-21.0403	4.30969e-08	CUE	CUE domain			jg10364.t2	22.7532	1.33574e-08	Q54XE2_DICDI	Uncharacterized protein
jg14867.t1	-7.22234	0.0491499	PolC_DP2	DNA polymerase II large subunit DP2			jg11790.t1	21.0394	8.32972e-08	I3YTD3_AEQSU	Uncharacterized protein
jg26144.t2	-21.4214	2.7324e-08	DUF4282	Domain of unknown function (DUF4282)			jg12013.t1	21.0074	9.26938e-08	E3JTA8_PUCGT	Uncharacterized protein
jg25829.t1	-4.96152	0.0316655	DUF956	Domain of unknown function (DUF956)			jg1372.t1	20.5216	1.79124e-07	A0A1I1H281_9LACT	Uncharacterized protein
jg38102.t1	-7.75521	0.0147425	DUF218	DUF218 domain			jg18975.t1	8.7052	0.0400043	A0A1Y1I2G6_KLENI	Uncharacterized protein
jg11572.t1	-7.81166	0.0032084	F-box	F-box domain			jg20726.t1	20.1157	2.92917e-07	A0A150YJD3_9BACI	Uncharacterized protein
jg19540.t1	-6.91756	0.0076131	F-box	F-box domain			jg21603.t1	21.37	1.69433e-09	D8S5F1_SELML	Uncharacterized protein
jg23343.t1	-7.40274	0.0126286	F-box-like	F-box-like			jg22643.t1	20.7694	1.35255e-07	A0A0D2WT29_CAPO3	Uncharacterized protein
jg24632.t1	-6.36522	0.0343175	DUF5561	Family of unknown function (DUF5561)			jg22668.t1	21.2509	5.84596e-08	A9AZ23_HERA2	Uncharacterized protein
jg16494.t1	-6.96305	0.0391963	Zn_clus	Fungal Zn(2)-Cys(6) binuclear cluster domain			jg23892.t1	21.1453	7.99716e-08	A0A158R9X6_TAEAS	Uncharacterized protein
jg30152.t1	-6.24218	0.033987	FUSC_2	Fusaric acid resistance protein-like			jg2472.t1	7.0965	0.0374588	V6Q307_9ENTE	Uncharacterized protein
jg26337.t1	-7.79396	0.00621096	GRAM	GRAM domain			jg29746.t1	5.35708	0.0391963	K6CS29_BACAZ	Uncharacterized protein
jg35621.t1	-7.56487	0.027772	IBR	IBR domain, a half RING-finger domain			jg29779.t1	21.3338	6.24975e-08	W5MX09_LEPOC	Uncharacterized protein
jg24562.t1	-7.37041	0.00299723	YabA	Initiation control protein YabA			jg4190.t1	20.9705	9.87586e-08	L8MV72_9CYAN	Uncharacterized protein (Fragment)
jg28585.t1	-7.52333	0.0143614	Nup54	Nucleoporin complex subunit 54			jg10560.t1	21.2827	6.73785e-08
jg26650.t1	-7.04965	0.0285587	ORC3_N	Origin recognition complex (ORC) subunit 3 N-terminus			jg11013.t1	7.99052	0.00310236
jg18412.t1	-7.08477	0.0332054	PA	PA domain			jg11787.t1	20.6653	1.37567e-07
jg39655.t1	-8.15049	0.00216058	PH_3	PH domain			jg125.t1	21.5194	4.20448e-08
jg13828.t1	-7.17938	0.0196688	PH	PH domain			jg14317.t1	9.59182	0.0231991
jg38212.t1	-7.75436	0.0287362	Pkinase	Protein kinase domain			jg14437.t1	20.4139	1.78727e-07
jg13704.t1	-6.67139	0.00257248	DUF707	Protein of unknown function (DUF707)			jg15140.t1	21.8022	6.79244e-10
jg19770.t1	-6.61155	0.0446817	DUF707	Protein of unknown function (DUF707)			jg17539.t1	4.88829	0.0204418
jg5984.t1	-6.84277	0.0441754	Roc	Ras of Complex, Roc, domain of DAPkinase			jg21262.t1	4.49557	0.0332098
jg40301.t1	-7.57046	0.0215058	RhoGAP	RhoGAP domain			jg21620.t1	21.7183	3.80358e-08
jg31951.t1	-7.36356	0.011278	zf-TRAF	TRAF-type zinc finger			jg22568.t1	22.0022	2.7324e-08
jg38991.t1	-6.69947	0.0215532	WWE	WWE domain			jg22599.t1	22.0004	2.7324e-08
jg11250.t1	-6.57134	0.0491679	WWE	WWE domain			jg29199.t1	20.4373	1.89055e-07
jg19971.t1	-21.7286	1.90611e-08					jg31744.t1	22.5151	2.98231e-10
jg38114.t1	-21.3208	2.76146e-08					jg32972.t1	21.7006	3.8973e-08
jg35097.t1	-20.7474	5.90742e-08					jg38556.t1	8.15397	0.00264525
jg15518.t2	-10.2502	3.14998e-05					jg40431.t1	7.11053	0.0449521
jg29847.t1	-7.45886	3.65845e-05					jg4838.t1	22.1142	2.46523e-08
jg8499.t1	-10.4683	0.000166635					jg5164.t1	4.40233	0.0362162
jg31315.t1	-9.59111	0.000233206					jg5578.t1	20.7281	1.44466e-07
jg22052.t1	-9.18734	0.000360711					jg7624.t1	8.28867	0.0119138
jg18293.t1	-9.08566	0.000426385					jg8192.t1	21.529	1.69433e-09
jg6920.t1	-9.31748	0.000712585
jg13621.t1	-8.47935	0.000784788
jg13820.t1	-8.62722	0.00170545
jg10801.t1	-8.1423	0.00204308
jg23274.t1	-8.38832	0.00314193
jg25115.t1	-8.13006	0.00421299
jg11690.t1	-7.69122	0.00457704
jg10562.t1	-7.81892	0.00462416
jg39442.t1	-8.2741	0.00465167
jg13331.t1	-7.67078	0.00480915
jg39792.t1	-7.25593	0.00609727
jg28650.t1	-8.01918	0.00858441
jg11878.t1	-8.01873	0.00903292
jg5003.t1	-7.61548	0.0101362
jg20500.t1	-7.79525	0.0102069
jg20635.t1	-7.72765	0.0109074
jg17598.t1	-7.34858	0.0111949
jg21320.t1	-7.85399	0.0117297
jg14930.t1	-7.6079	0.0119724
jg10818.t1	-7.23159	0.0130829
jg26226.t1	-7.82399	0.0144263
jg5094.t1	-7.43596	0.0146997
jg14654.t1	-8.67526	0.0147425
jg25100.t1	-7.23246	0.0167823
jg27157.t1	-6.10269	0.0176836
jg17759.t1	-7.84901	0.0186103
jg22952.t1	-7.16018	0.0192379
jg13369.t1	-6.52387	0.0203252
jg33141.t1	-6.90472	0.0207258
jg12804.t1	-7.4182	0.0226567
jg573.t1	-7.36905	0.0234495
jg22381.t1	-7.04982	0.0239697
jg1216.t1	-8.56611	0.0257247
jg37615.t1	-5.21429	0.025834
jg32927.t1	-6.93974	0.026688
jg35874.t1	-7.80764	0.0277998
jg17204.t1	-6.45664	0.0280117
jg16457.t1	-8.71539	0.0297717
jg6187.t1	-5.9776	0.0325251
jg24225.t1	-7.62206	0.0325383
jg11194.t1	-5.89111	0.0325697
jg23567.t1	-4.88146	0.0332098
jg25016.t1	-7.08116	0.0334716
jg20634.t1	-6.94001	0.0339554
jg21223.t1	-8.1832	0.0348567
jg36650.t1	-5.67188	0.0357494
jg13367.t1	-6.91913	0.0377778
jg27174.t1	-8.08212	0.0384695
jg21417.t1	-7.63252	0.0398535
jg16734.t1	-7.08041	0.0412575
jg37510.t1	-5.75077	0.0418529
jg18113.t1	-6.24382	0.0430357
jg11692.t1	-6.71558	0.0430357
jg22586.t1	-6.9224	0.0448408
jg16909.t1	-6.22962	0.0464541
jg26588.t1	-7.02047	0.0479988

## Sheet: Sheet3
Gene ID	log2FoldChange	padj	Top Hit	Details
jg13142.t1	-7.0549	0.00683315	AAA_19	AAA domain
jg16926.t1	-5.70551	0.0176409	Ank_2	Ankyrin repeats (3 copies)
jg17589.t1	-7.5651	0.0366082	Ank_2	Ankyrin repeats (3 copies)
jg35880.t1	-7.758	0.00613344	BRCT_2	BRCT domain, a BRCA1 C-terminus domain
jg2967.t1	-7.79158	0.0463908	CALCOCO1	Calcium binding and coiled-coil domain (CALCOCO1) like
jg35496.t1	-7.727	0.00859872	CH	Calponin homology (CH) domain
jg39789.t1	-21.0403	4.30969e-08	CUE	CUE domain
jg14867.t1	-7.22234	0.0491499	PolC_DP2	DNA polymerase II large subunit DP2
jg26144.t2	-21.4214	2.7324e-08	DUF4282	Domain of unknown function (DUF4282)
jg25829.t1	-4.96152	0.0316655	DUF956	Domain of unknown function (DUF956)
jg38102.t1	-7.75521	0.0147425	DUF218	DUF218 domain
jg11572.t1	-7.81166	0.0032084	F-box	F-box domain
jg19540.t1	-6.91756	0.0076131	F-box	F-box domain
jg23343.t1	-7.40274	0.0126286	F-box-like	F-box-like
jg24632.t1	-6.36522	0.0343175	DUF5561	Family of unknown function (DUF5561)
jg16494.t1	-6.96305	0.0391963	Zn_clus	Fungal Zn(2)-Cys(6) binuclear cluster domain
jg30152.t1	-6.24218	0.033987	FUSC_2	Fusaric acid resistance protein-like
jg26337.t1	-7.79396	0.00621096	GRAM	GRAM domain
jg35621.t1	-7.56487	0.027772	IBR	IBR domain, a half RING-finger domain
jg24562.t1	-7.37041	0.00299723	YabA	Initiation control protein YabA
jg28585.t1	-7.52333	0.0143614	Nup54	Nucleoporin complex subunit 54
jg26650.t1	-7.04965	0.0285587	ORC3_N	Origin recognition complex (ORC) subunit 3 N-terminus
jg18412.t1	-7.08477	0.0332054	PA	PA domain
jg39655.t1	-8.15049	0.00216058	PH_3	PH domain
jg13828.t1	-7.17938	0.0196688	PH	PH domain
jg38212.t1	-7.75436	0.0287362	Pkinase	Protein kinase domain
jg13704.t1	-6.67139	0.00257248	DUF707	Protein of unknown function (DUF707)
jg19770.t1	-6.61155	0.0446817	DUF707	Protein of unknown function (DUF707)
jg5984.t1	-6.84277	0.0441754	Roc	Ras of Complex, Roc, domain of DAPkinase
jg40301.t1	-7.57046	0.0215058	RhoGAP	RhoGAP domain
jg31951.t1	-7.36356	0.011278	zf-TRAF	TRAF-type zinc finger
jg38991.t1	-6.69947	0.0215532	WWE	WWE domain
jg11250.t1	-6.57134	0.0491679	WWE	WWE domain
	Domain	Count
	AAA domain	1
	BRCT domain	1
	Calcium binding and coiled-coil domain	1
	Calponin homology (CH) domain	1
	CUE domain	1
	DNA polymerase II large subunit DP2	1
	Fungal Zn(2)-Cys(6) binuclear cluster domain	1
	Fusaric acid resistance protein-like	1
	GRAM domain	1
	IBR domain, a half RING-finger domain	1
	Initiation control protein YabA	1
	Nucleoporin complex subunit 54	1
	Origin recognition complex (ORC) subunit 3 N-terminus	1
	PA domain	1
	Protein kinase domain	1
	Ras of Complex, Roc, domain of DAPkinase	1
	RhoGAP domain	1
	TRAF-type zinc finger	1
	WWE domain	1
	Ankyrin repeats	2
	PH domain	2
	F-box / F-box like domain	3
	Domain of unknown function	6
Gene ID	log2FoldChange	padj	Top Hit	Details
jg35357.t1	20.757	1.35255e-07	A0A1Y2LHA1_EPING	ANK_REP_REGION domain-containing protein
jg17231.t1	20.3798	1.81345e-07	A0A3N0BVQ2_9SPHI	Gliding motility-associated C-terminal domain-containing protein (Fragment)
jg21137.t1	8.04207	0.0108883	T1FNG4_HELRO	Mediator of RNA polymerase II transcription subunit 8
jg13543.t1	20.7	1.44466e-07	A0A3S0RNW9_9BACI	N-acetylmuramoyl-L-alanine amidase
jg16062.t2	20.4703	1.79124e-07	I7M8I7_TETTS	Polyubiquitin
jg21944.t1	21.0203	7.69801e-08	F6NX52_DANRE	Si:ch211-213a13.5
jg10364.t2	22.7532	1.33574e-08	Q54XE2_DICDI	Uncharacterized protein
jg11790.t1	21.0394	8.32972e-08	I3YTD3_AEQSU	Uncharacterized protein
jg12013.t1	21.0074	9.26938e-08	E3JTA8_PUCGT	Uncharacterized protein
jg1372.t1	20.5216	1.79124e-07	A0A1I1H281_9LACT	Uncharacterized protein
jg18975.t1	8.7052	0.0400043	A0A1Y1I2G6_KLENI	Uncharacterized protein
jg20726.t1	20.1157	2.92917e-07	A0A150YJD3_9BACI	Uncharacterized protein
jg21603.t1	21.37	1.69433e-09	D8S5F1_SELML	Uncharacterized protein
jg22643.t1	20.7694	1.35255e-07	A0A0D2WT29_CAPO3	Uncharacterized protein
jg22668.t1	21.2509	5.84596e-08	A9AZ23_HERA2	Uncharacterized protein
jg23892.t1	21.1453	7.99716e-08	A0A158R9X6_TAEAS	Uncharacterized protein
jg2472.t1	7.0965	0.0374588	V6Q307_9ENTE	Uncharacterized protein
jg29746.t1	5.35708	0.0391963	K6CS29_BACAZ	Uncharacterized protein
jg29779.t1	21.3338	6.24975e-08	W5MX09_LEPOC	Uncharacterized protein
jg4190.t1	20.9705	9.87586e-08	L8MV72_9CYAN	Uncharacterized protein (Fragment)
	Domain	Count
	ANK_REP_REGION domain-containing protein	1
	Gliding motility-associated C-terminal domain-containing protein (Fragment)	1
	Mediator of RNA polymerase II transcription subunit 8	1
	N-acetylmuramoyl-L-alanine amidase	1
	Polyubiquitin	1
	Uncharacterized protein	15

## Sheet: Sheet2
Upregulated ORFan genes
Fused	baseMean	log2FoldChange	lfcSE	stat	pvalue	padj			Unfused	baseMean	log2FoldChange	lfcSE	stat	pvalue	padj
jg19971.t1	10.2831	-21.7286	3.28199	-6.62056	3.57836e-11	1.90611e-08			jg31744.t1	42.8862	22.5151	3.04721	7.38876	1.48202e-13	2.98231e-10
jg26144.t2	8.08327	-21.4214	3.29853	-6.49422	8.34627e-11	2.7324e-08			jg15140.t1	25.9718	21.8022	3.01153	7.23959	4.50054e-13	6.79244e-10
jg38114.t1	7.50118	-21.3208	3.28862	-6.4832	8.97974e-11	2.76146e-08			jg21603.t1	18.7348	21.37	3.02096	7.07393	1.50608e-12	1.69433e-09
jg39789.t1	7.91373	-21.0403	3.29188	-6.39157	1.64192e-10	4.30969e-08			jg8192.t1	21.3501	21.529	3.04669	7.06637	1.59039e-12	1.69433e-09
jg35097.t1	9.03187	-20.7474	3.28618	-6.31353	2.72745e-10	5.90742e-08			jg10364.t2	54.7614	22.7532	3.38396	6.72383	1.77007e-11	1.33574e-08
jg15518.t2	90.6496	-10.2502	1.98495	-5.16398	2.41758e-07	3.14998e-05			jg4838.t1	31.9118	22.1142	3.38441	6.53414	6.39753e-11	2.46523e-08
jg29847.t1	94.1841	-7.45886	1.45306	-5.13322	2.84822e-07	3.65845e-05			jg22599.t1	29.1746	22.0004	3.38161	6.50589	7.72364e-11	2.7324e-08
jg8499.t1	102.28	-10.4683	2.17125	-4.82132	1.42612e-06	0.000166635			jg22568.t1	29.7936	22.0022	3.38446	6.50095	7.98141e-11	2.7324e-08
jg31315.t1	56.8105	-9.59111	2.02028	-4.74742	2.06024e-06	0.000233206			jg21620.t1	35.5255	21.7183	3.38428	6.41741	1.3861e-10	3.80358e-08
jg22052.t1	42.1473	-9.18734	1.97477	-4.65236	3.28155e-06	0.000360711			jg32972.t1	24.4067	21.7006	3.38468	6.41141	1.44177e-10	3.8973e-08
jg18293.t1	39.7658	-9.08566	1.96927	-4.61372	3.95521e-06	0.000426385			jg125.t1	20.7757	21.5194	3.36368	6.39758	1.57862e-10	4.20448e-08
jg6920.t1	47.8149	-9.31748	2.07128	-4.49842	6.8461e-06	0.000712585			jg22668.t1	17.5306	21.2509	3.36069	6.32339	2.55884e-10	5.84596e-08
jg13621.t1	26.2655	-8.47935	1.89669	-4.47061	7.79978e-06	0.000784788			jg29779.t1	18.6728	21.3338	3.38509	6.30227	2.93318e-10	6.24975e-08
jg13820.t1	29.2373	-8.62722	2.01546	-4.28053	1.8645e-05	0.00170545			jg10560.t1	17.812	21.2827	3.38519	6.287	3.23667e-10	6.73785e-08
jg10801.t1	20.6212	-8.1423	1.92332	-4.23345	2.3013e-05	0.00204308			jg21944.t1	14.8543	21.0203	3.35547	6.26449	3.7404e-10	7.69801e-08
jg39655.t1	20.3868	-8.15049	1.93305	-4.2164	2.48235e-05	0.00216058			jg23892.t1	15.8995	21.1453	3.37958	6.25679	3.92992e-10	7.99716e-08
jg13704.t1	75.9845	-6.67139	1.60407	-4.15904	3.19589e-05	0.00257248			jg11790.t1	14.798	21.0394	3.36702	6.24868	4.13933e-10	8.32972e-08
jg24562.t1	19.9059	-7.37041	1.7907	-4.11594	3.85597e-05	0.00299723			jg12013.t1	14.3731	21.0074	3.37639	6.22185	4.91337e-10	9.26938e-08
jg23274.t1	24.7843	-8.38832	2.04634	-4.09918	4.14621e-05	0.00314193			jg4190.t1	14.0463	20.9705	3.37676	6.21026	5.28985e-10	9.87586e-08
jg11572.t1	17.3441	-7.81166	1.90882	-4.0924	4.26936e-05	0.0032084			jg22643.t1	12.37	20.7694	3.37983	6.14511	7.99088e-10	1.35255e-07
jg25115.t1	20.8406	-8.13006	2.0242	-4.01643	5.90856e-05	0.00421299			jg35357.t1	12.1717	20.757	3.37767	6.14535	7.9786e-10	1.35255e-07
jg11690.t1	15.1357	-7.69122	1.92522	-3.99499	6.46968e-05	0.00457704			jg11787.t1	11.3845	20.6653	3.36517	6.14094	8.20344e-10	1.37567e-07
jg10562.t1	16.3633	-7.81892	1.95928	-3.99072	6.58734e-05	0.00462416			jg13543.t1	11.7178	20.7	3.37828	6.12738	8.93388e-10	1.44466e-07
jg39442.t1	38.4248	-8.2741	2.07454	-3.98839	6.65221e-05	0.00465167			jg5578.t1	14.3947	20.7281	3.38171	6.12947	8.81714e-10	1.44466e-07
jg13331.t1	24.2949	-7.67078	1.92842	-3.97775	6.95709e-05	0.00480915			jg14437.t1	9.57403	20.4139	3.35329	6.08773	1.14525e-09	1.78727e-07
jg39792.t1	18.6674	-7.25593	1.85525	-3.91102	9.19085e-05	0.00609727			jg16062.t2	10.7505	20.4703	3.36598	6.08153	1.19042e-09	1.79124e-07
jg35880.t1	26.5067	-7.758	1.98569	-3.90695	9.34697e-05	0.00613344			jg1372.t1	10.1088	20.5216	3.37295	6.08417	1.17096e-09	1.79124e-07
jg26337.t1	16.0978	-7.79396	1.99734	-3.90216	9.5337e-05	0.00621096			jg17231.t1	9.28338	20.3798	3.35339	6.07738	1.22158e-09	1.81345e-07
jg13142.t1	15.9989	-7.0549	1.82078	-3.87466	0.000106774	0.00683315			jg29199.t1	9.71626	20.4373	3.36727	6.06939	1.28396e-09	1.89055e-07
jg19540.t1	52.4406	-6.91756	1.80011	-3.84284	0.000121618	0.0076131			jg20726.t1	7.73487	20.1157	3.35839	5.98968	2.10254e-09	2.92917e-07
jg28650.t1	18.7573	-8.01918	2.10654	-3.8068	0.000140775	0.00858441			jg38556.t1	1075.9	8.15397	1.96451	4.15064	3.31551e-05	0.00264525
jg35496.t1	15.8544	-7.727	2.03045	-3.80556	0.000141484	0.00859872			jg11013.t1	27.9485	7.99052	1.94698	4.10405	4.05974e-05	0.00310236
jg11878.t1	18.7127	-8.01873	2.11524	-3.79094	0.00015008	0.00903292			jg21137.t1	81.1875	8.04207	2.15404	3.73348	0.00018885	0.0108883
jg5003.t1	23.8253	-7.61548	2.02865	-3.75397	0.000174058	0.0101362			jg7624.t1	91.2132	8.28867	2.24263	3.69596	0.000219055	0.0119138
jg20500.t1	16.0342	-7.79525	2.07795	-3.75142	0.000175836	0.0102069			jg17539.t1	33.3478	4.88829	1.3932	3.50867	0.000450349	0.0204418
jg20635.t1	15.5216	-7.72765	2.07266	-3.72837	0.00019272	0.0109074			jg14317.t1	95.3854	9.59182	2.77008	3.46265	0.000534893	0.0231991
jg17598.t1	12.1562	-7.34858	1.9753	-3.72024	0.000199037	0.0111949			jg21262.t1	55.5365	4.49557	1.35957	3.3066	0.000944346	0.0332098
jg31951.t1	11.9181	-7.36356	1.98074	-3.71758	0.000201138	0.011278			jg5164.t1	93.3297	4.40233	1.34746	3.26713	0.00108642	0.0362162
jg21320.t1	17.3002	-7.85399	2.11921	-3.70608	0.000210489	0.0117297			jg2472.t1	26.3696	7.0965	2.18273	3.25121	0.00114915	0.0374588
jg14930.t1	14.3759	-7.6079	2.05955	-3.69395	0.000220793	0.0119724			jg29746.t1	23.672	5.35708	1.65662	3.23374	0.00122179	0.0391963
jg23343.t1	12.9149	-7.40274	2.01349	-3.67658	0.000236382	0.0126286			jg18975.t1	46.0499	8.7052	2.70292	3.22067	0.00127892	0.0400043
jg10818.t1	11.5779	-7.23159	1.97299	-3.6653	0.000247052	0.0130829			jg40431.t1	66.2364	7.11053	2.24368	3.16914	0.00152893	0.0449521
jg28585.t1	22.2669	-7.52333	2.06841	-3.63725	0.00027556	0.0143614
jg26226.t1	16.6356	-7.82399	2.15273	-3.63446	0.000278568	0.0144263
jg5094.t1	12.7828	-7.43596	2.04923	-3.62867	0.000284887	0.0146997
jg14654.t1	30.0326	-8.67526	2.39257	-3.62591	0.000287945	0.0147425
jg38102.t1	16.553	-7.75521	2.13894	-3.62572	0.000288158	0.0147425
jg25100.t1	10.9599	-7.23246	2.02032	-3.57986	0.000343781	0.0167823
jg16926.t1	33.361	-5.70551	1.60151	-3.56259	0.000367215	0.0176409
jg27157.t1	33.5505	-6.10269	1.71384	-3.56084	0.000369676	0.0176836
jg17759.t1	16.5345	-7.84901	2.21516	-3.54332	0.000395123	0.0186103
jg22952.t1	10.4135	-7.16018	2.02791	-3.53082	0.000414267	0.0192379
jg13828.t1	11.1259	-7.17938	2.03748	-3.52366	0.000425625	0.0196688
jg13369.t1	23.2535	-6.52387	1.85775	-3.5117	0.000445255	0.0203252
jg33141.t1	27.4993	-6.90472	1.97071	-3.50367	0.000458894	0.0207258
jg40301.t1	13.7881	-7.57046	2.16846	-3.49117	0.000480914	0.0215058
jg38991.t1	12.5546	-6.69947	1.92039	-3.48861	0.000485546	0.0215532
jg12804.t1	12.9276	-7.4182	2.1374	-3.47067	0.000519161	0.0226567
jg573.t1	12.3051	-7.36905	2.1305	-3.45884	0.000542507	0.0234495
jg22381.t1	10.0199	-7.04982	2.04359	-3.44972	0.00056116	0.0239697
jg1216.t1	28.6215	-8.56611	2.5025	-3.42302	0.000619291	0.0257247
jg37615.t1	58.0803	-5.21429	1.52492	-3.41939	0.000627627	0.025834
jg32927.t1	8.92387	-6.93974	2.03774	-3.40561	0.000660164	0.026688
jg35621.t1	13.5172	-7.56487	2.23034	-3.3918	0.000694343	0.027772
jg35874.t1	26.696	-7.80764	2.3042	-3.38844	0.000702908	0.0277998
jg17204.t1	38.335	-6.45664	1.90783	-3.38428	0.000713647	0.0280117
jg26650.t1	10.0284	-7.04965	2.08765	-3.37684	0.000733245	0.0285587
jg38212.t1	15.6659	-7.75436	2.2987	-3.37336	0.000742563	0.0287362
jg16457.t1	30.1485	-8.71539	2.59604	-3.35719	0.000787403	0.0297717
jg25829.t1	28.3042	-4.96152	1.48977	-3.3304	0.000867212	0.0316655
jg6187.t1	14.8247	-5.9776	1.80075	-3.31951	0.000901768	0.0325251
jg24225.t1	14.3983	-7.62206	2.29694	-3.31836	0.00090549	0.0325383
jg11194.t1	24.9131	-5.89111	1.77681	-3.31556	0.000914581	0.0325697
jg18412.t1	10.059	-7.08477	2.14188	-3.30773	0.000940553	0.0332054
jg23567.t1	46.4297	-4.88146	1.47617	-3.30684	0.000943543	0.0332098
jg25016.t1	16.0271	-7.08116	2.144	-3.30277	0.000957334	0.0334716
jg20634.t1	9.40282	-6.94001	2.1059	-3.29551	0.000982421	0.0339554
jg30152.t1	15.7814	-6.24218	1.8946	-3.29472	0.000985211	0.033987
jg24632.t1	9.90736	-6.36522	1.93449	-3.29039	0.00100048	0.0343175
jg21223.t1	21.1216	-8.1832	2.49193	-3.28388	0.00102389	0.0348567
jg36650.t1	16.5259	-5.67188	1.73235	-3.2741	0.00105999	0.0357494
jg17589.t1	13.9755	-7.5651	2.31831	-3.2632	0.00110162	0.0366082
jg13367.t1	14.5053	-6.91913	2.13022	-3.24808	0.00116185	0.0377778
jg27174.t1	19.7169	-8.08212	2.49341	-3.24139	0.00118949	0.0384695
jg16494.t1	9.71905	-6.96305	2.15425	-3.23225	0.00122821	0.0391963
jg21417.t1	15.0945	-7.63252	2.36613	-3.22574	0.00125649	0.0398535
jg16734.t1	16.2762	-7.08041	2.2072	-3.20787	0.00133721	0.0412575
jg37510.t1	10.8083	-5.75077	1.79556	-3.20277	0.00136113	0.0418529
jg18113.t1	9.80739	-6.24382	1.95798	-3.18891	0.00142811	0.0430357
jg11692.t1	7.57216	-6.71558	2.10587	-3.18899	0.00142772	0.0430357
jg5984.t1	8.4974	-6.84277	2.15317	-3.17799	0.001483	0.0441754
jg19770.t1	11.9017	-6.61155	2.08321	-3.17373	0.00150493	0.0446817
jg22586.t1	14.5385	-6.9224	2.18296	-3.1711	0.00151861	0.0448408
jg2967.t1	16.0188	-7.79158	2.46865	-3.15621	0.00159836	0.0463908
jg16909.t1	17.562	-6.22962	1.97507	-3.15412	0.00160981	0.0464541
jg26588.t1	9.4616	-7.02047	2.23501	-3.14114	0.00168291	0.0479988
jg14867.t1	18.707	-7.22234	2.31009	-3.12643	0.00176941	0.0491499
jg11250.t1	6.8458	-6.57134	2.10254	-3.12542	0.00177549	0.0491679
