# Supplementary material for: The draft genome of Cochliopodium minus reveals a complete meiosis toolkit and provides insight into the evolution of sexual mechanisms in Amoebozoa
Source: Sci Rep. 2022 Jun 14;12:9841. doi: 10.1038/s41598-022-14131-y (PMC9198077; doi:10.1038/s41598-022-14131-y)
Supplement: Supplementary file 9 — Supplementary Table S3. [file 41598_2022_14131_MOESM9_ESM.xlsx]

## Sheet: Sheet2
Table S3: Putative LGT-derived genes in Cochliopodium minus genome with Alien Index above threshold (>45) scores.
BACTERIA						VIRUSES							ARCHAEA
Gene ID	Alien Index	Dection in Transcriptome	Evalue	Potential Donor	Number of intron	Gene ID	Alien Index	Dection in Transcriptome	Evalue	Poteintal Donor	Family	Number of introns	Gene ID	Alien Index	Dection in Transcriptome	Evalue	Poteintal Donor	Number of intron
jg20011.t1	60.1562	+	2.67e-76	Proteobacteria	0	jg10295.t1	141.038	+	5.22e-67	Fadolivirus 1	Mimiviridae	1	jg16912.t1	100.718	+	9.29e-79	Euryarchaeota	1
jg21946.t1	69.1079	+	0	Bacteria incertae sedis	0	jg10571.t1	119.637	+	2.31e-140	Klosneuvirus KNV1	Mimiviridae	1	jg30129.t1	87.4568	+	3.44e-49	Candidatus Thermoplasmatota	4
jg24319.t1	100.382	+	8.11e-174	unclassified Bacteria	0	jg10734.t1	126.342	+	5.39e-60	Fadolivirus 1	Mimiviridae	6	jg32747.t1	95.1115	+	1.1e-133	unclassified Archaea	4
jg36129.t1	108.135	+	3.86e-135	Terrabacteria group	0	jg10959.t1	49.2853	+	6.57e-57	Pithovirus	Pithoviridae	10	jg40322.t1	83.4368	+	0	unclassified Archaea	5
jg9307.t1	164.392	+	1.6e-33	FCB group	0	jg10959.t2	47.7495	+	1.48e-54	Pithovirus	Pithoviridae	10	jg28948.t1	64.4428	+	5.17e-30	Euryarchaeota	6
jg17490.t1	70.1953	+	3.54e-83	Proteobacteria	1	jg14478.t1	233.411	+	8.79e-175	Pithovirus	Pithoviridae	2	jg15363.t1	96.3301	+	6.51e-57	TACK group	7
jg19219.t1	49.6526	+	2.68e-73	FCB group	1	jg14923.t1	51.6881	+	5.13e-42	Klosneuvirus KNV1	Mimiviridae	6	jg12508.t1	55.1634	+	3.22e-45	Euryarchaeota	9
jg19859.t1	115.786	+	4.07e-50	Proteobacteria	1	jg15043.t1	129.198	+	2.67e-57	Harvfovirus sp.	Mimiviridae	5	jg30225.t1	64.8084	+	7.53e-53	Euryarchaeota	11
jg20082.t1	45.1152	+	1.39e-89	FCB group	1	jg15058.t1	100.905	+	8.61e-55	Fadolivirus 1	Mimiviridae	3	jg19627.t1	49.512	+	5.54e-34	Euryarchaeota	12
jg21553.t1	53.8617	+	8.85e-54	Proteobacteria	1	jg15222.t1	72.8369	+	1.49e-31	Tupanvirus soda lake	Mimiviridae	6	jg23566.t1	51.6785	+	2.55e-20	DPANN group	14
jg22012.t1	76.8467	+	0	Elusimicrobia bacterium	1	jg18734.t1	179.408	+	4.37e-91	Yasminevirus sp. GU-2018	Mimiviridae	1	jg32145.t1	62.4793	+	2.4e-114	TACK group	14
jg22502.t1	51.3263	+	4.72e-92	Proteobacteria	1	jg19030.t1	185.739	+	1.77e-78	Fadolivirus 1	Mimiviridae	3	jg13611.t1	69.8205	nd	1.13e-58	unclassified Archaea	1
jg27315.t1	105.337	+	0	Acidobacteria	1	jg19710.t1	128.788	+	2.73e-62	Harvfovirus sp.	Mimiviridae	6	jg11768.t1	77.3787	nd	3.9e-57	TACK group	3
jg29694.t1	45.984	+	2.12e-30	PVC group	1	jg19980.t1	127.493	+	3.51e-53	Hyperionvirus sp.	Mimiviridae	8	jg18096.t1	82.6004	nd	7.21e-76	unclassified Archaea	3
jg32254.t1	47.9866	+	3.61e-54	Terrabacteria group	1	jg20574.t1	125.488	+	1.44e-53	Cotonvirus japonicus	Mimiviridae	8	jg16733.t1	71.538	nd	7.5e-29	DPANN group	14
jg35612.t1	107.175	+	5.05e-59	Terrabacteria group	1	jg22387.t2	103.462	+	5.85e-72	Indivirus ILV1	Mimiviridae	6
jg36984.t1	56.4025	+	1.49e-61	Proteobacteria	1	jg23034.t1	95.142	+	3.94e-39	Yasminevirus sp. GU-2018	Mimiviridae	7
jg4540.t1	73.8564	+	4.68e-70	FCB group	1	jg23236.t1	137.52	+	5.51e-86	Orpheovirus IHUMI-LCC2	Phycodnaviridae	7
jg18490.t1	64.2255	+	7.76e-104	Proteobacteria	2	jg24327.t1	75.9461	+	7.04e-31	Fadolivirus 1	Mimiviridae	1
jg19860.t1	109.626	+	9.47e-70	PVC group	2	jg2541.t1	60.2575	+	3.29e-45	Pithovirus	Pithoviridae	22
jg20323.t1	133.251	+	4.71e-48	Terrabacteria group	2	jg2664.t1	47.5226	+	8.52e-40	Hyperionvirus sp.	Mimiviridae	10
jg23012.t1	45.7904	+	0	Proteobacteria	2	jg27199.t1	186.658	+	4.24e-81	Terrestrivirus sp.	Mimiviridae	8
jg24270.t1	75.9926	+	3.85e-32	Bacteria incertae sedis	2	jg29818.t1	108.595	+	5.65e-45	Indivirus ILV1	Mimiviridae	2
jg25259.t1	51.3796	+	1.02e-114	Proteobacteria	2	jg30169.t1	56.9993	+	1.45e-22	Marseillevirus LCMAC101	Marseilleviridae	6
jg28387.t1	83.2612	+	2.36e-66	Proteobacteria	2	jg30385.t1	78.633	+	2.85e-37	Pithovirus	Pithoviridae	1
jg28915.t1	103.346	+	2.33e-28	Terrabacteria group	2	jg31532.t1	133.091	+	4.37e-84	Hyperionvirus sp.	Mimiviridae	10
jg36273.t1	173.108	+	3.29e-54	Terrabacteria group	2	jg33162.t1	77.6078	+	4.33e-42	Pithovirus	Pithoviridae	12
jg8103.t1	45.9473	+	1.24e-180	Proteobacteria	2	jg3974.t1	55.6212	+	6.41e-33	Pithovirus	Pithoviridae	8
jg12795.t1	64.5689	+	8.69e-79	Acidobacteria	3	jg6091.t1	62.3392	+	3.74e-56	Pithovirus	Pithoviridae	9
jg13376.t1	292.067	+	3.17e-118	Acidobacteria	3	jg6366.t1	194.708	+	2.83e-88	Acanthamoeba polyphaga mimivirus	Mimiviridae	4
jg14642.t1	65.3328	+	5.44e-93	Terrabacteria group	3	jg6367.t1	213.638	+	1.65e-94	Pandoravirus	unclassified dsDNA viruses	4
jg14765.t1	55.2422	+	9.06e-121	Proteobacteria	3	jg8177.t1	123.497	+	6.79e-63	Fadolivirus 1	Mimiviridae	6
jg16299.t1	46.7415	+	4.94e-168	Proteobacteria	3	jg10854.t1	59.1722	nd	6.12e-51	Pithovirus	Pithoviridae	4
jg16885.t1	71.5087	+	1.49e-86	PVC group	3	jg15700.t1	72.8807	nd	1.53e-29	Barrevirus sp.	Mimiviridae	3
jg17554.t1	56.4038	+	1.4e-124	PVC group	3	jg16017.t1	70.2423	nd	5.12e-29	Moumouvirus maliensis	Mimiviridae	6
jg19112.t1	61.4326	+	6.18e-48	PVC group	3	jg16295.t1	148.26	nd	5.44e-70	Fadolivirus 1	Mimiviridae	6
jg20604.t1	60.4815	+	1.96e-103	Proteobacteria	3	jg16779.t1	82.9824	nd	7.1e-42	Powellomyces chytrid fungus MELD virus 1	unclassified dsDNA viruses	0
jg20831.t1	45.2363	+	2.18e-45	Proteobacteria	3	jg16939.t1	111.292	nd	5.63e-46	Pandoravirus	unclassified dsDNA viruses	1
jg22071.t1	66.7624	+	5.59e-55	FCB group	3	jg17797.t1	118.031	nd	4.51e-49	Terrestrivirus sp.	Mimiviridae	6
jg25038.t1	48.9563	+	2.08e-49	Terrabacteria group	3	jg21480.t1	64.9812	nd	1.64e-30	Harvfovirus sp.	Mimiviridae	2
jg27724.t1	52.084	+	2.06e-92	Spirochaetes	3	jg21716.t1	170.451	nd	2.29e-120	Fadolivirus 1	Mimiviridae	4
jg30975.t1	53.0956	+	0	Bacteria incertae sedis	3	jg21814.t1	58.6027	nd	1.62e-49	Pithovirus	Pithoviridae	13
jg35896.t1	96.8985	+	7.29e-99	Proteobacteria	3	jg23098.t1	54.992	nd	3.12e-23	Mimivirus LCMiAC02	Mimiviridae	7
jg5763.t1	87.2404	+	9.74e-82	Acidobacteria	3	jg23316.t1	57.1345	nd	4.21e-52	Pithovirus	Pithoviridae	11
jg8149.t1	131.229	+	0	FCB group	3	jg23500.t1	51.8064	nd	1.65e-33	Orpheovirus IHUMI-LCC2	Phycodnaviridae	1
jg13000.t1	69.6609	+	4.93e-92	FCB group	4	jg26689.t1	127.08	nd	3.16e-172	Homavirus sp.	Mimiviridae	6
jg19062.t1	181.893	+	0	FCB group	4	jg38157.t1	195.725	nd	1.76e-89	Terrestrivirus sp.	Mimiviridae	4
jg22943.t1	62.0201	+	3.41e-92	Proteobacteria	4	jg5002.t1	63.4978	nd	3.25e-35	Moumouvirus maliensis+D81	Mimiviridae	5
jg24815.t1	62.3183	+	1.19e-135	PVC group	4	jg6754.t1	108.645	nd	4.39e-150	Homavirus sp.	Mimiviridae	12
jg26794.t1	61.9039	+	4.61e-134	Terrabacteria group	4
jg27338.t1	52.0757	+	1.77e-71	Proteobacteria	4
jg29644.t1	84.3841	+	4.75e-57	Proteobacteria	4
jg37291.t1	148.279	+	9.04e-133	unclassified Bacteria	4
jg5979.t1	82.0821	+	9.02e-138	Terrabacteria group	4
jg7261.t1	72.3065	+	1.03e-87	Terrabacteria group	4
jg7552.t1	139.385	+	1.69e-139	Proteobacteria	4
jg10743.t1	47.902	+	1.24e-71	Bacteria incertae sedis	5
jg11733.t1	58.6993	+	2.76e-136	Elusimicrobia bacterium	5
jg14242.t1	55.9621	+	3.81e-94	Proteobacteria	5
jg14509.t1	85.4501	+	1.02e-57	Bacteria incertae sedis	5
jg14769.t1	94.6463	+	0	Spirochaetes	5
jg17533.t1	75.8658	+	6.44e-97	FCB group	5
jg19061.t1	66.2258	+	7.73e-83	FCB group	5
jg19957.t1	190.899	+	2.32e-54	Proteobacteria	5
jg21473.t1	225.978	+	1.31e-90	Proteobacteria	5
jg37056.t1	62.4895	+	7.97e-74	Proteobacteria	5
jg37099.t1	373.511	+	1.54e-121	FCB group	5
jg37705.t1	200.094	+	0	Proteobacteria	5
jg5088.t1	70.7436	+	5.37e-107	Proteobacteria	5
jg12015.t1	275.637	+	0	FCB group	6
jg12162.t1	58.5654	+	5.47e-55	Proteobacteria	6
jg15652.t1	224.067	+	2.46e-114	FCB group	6
jg16537.t1	188.573	+	2.75e-45	Proteobacteria	6
jg17567.t1	80.9206	+	2.07e-36	Proteobacteria	6
jg20615.t1	67.6028	+	7.1e-143	Terrabacteria group	6
jg21992.t1	91.2326	+	1.03e-160	Proteobacteria	6
jg23477.t1	83.7729	+	2.15e-79	Spirochaetes	6
jg23477.t2	80.8676	+	8.07e-25	PVC group	6
jg26278.t1	51.9963	+	9.27e-105	Proteobacteria	6
jg28919.t1	135.259	+	1.99e-104	Terrabacteria group	6
jg30958.t1	52.6202	+	6.48e-53	Proteobacteria	6
jg34369.t1	150.545	+	0	unclassified Bacteria	6
jg39767.t1	62.9723	+	3.82e-89	Terrabacteria group	6
jg40146.t1	172.771	+	5.24e-37	Proteobacteria	6
jg5119.t1	109.514	+	0	Nitrospirae	6
jg5140.t1	87.4982	+	0	Terrabacteria group	6
jg8621.t1	203.211	+	2.97e-75	Proteobacteria	6
jg10767.t1	127.772	+	1.25e-36	Bacteria incertae sedis	7
jg13252.t1	48.2321	+	1.07e-42	Terrabacteria group	7
jg14506.t1	77.2272	+	0	Bacteria incertae sedis	7
jg15021.t1	175.772	+	1.37e-44	Terrabacteria group	7
jg16746.t1	159.033	+	5.03e-71	Terrabacteria group	7
jg16761.t1	58.0443	+	5.03e-71	Proteobacteria	7
jg18903.t1	134.289	+	5.03e-53	PVC group	7
jg19004.t1	121.88	+	2.6e-162	Acidobacteria	7
jg19755.t1	218.832	+	6.66e-27	Elusimicrobia bacterium	7
jg24791.t1	169.126	+	6.74e-71	Proteobacteria	7
jg25170.t1	62.6228	+	0	Proteobacteria	7
jg28563.t1	74.7803	+	5.38e-31	FCB group	7
jg37707.t1	262.183	+	1.32e-121	Proteobacteria	7
jg8816.t1	99.7849	+	0	Terrabacteria group	7
jg16843.t1	64.74	+	3.94e-71	Proteobacteria	8
jg20374.t1	48.7537	+	4.79e-153	PVC group	8
jg20427.t1	56.685	+	3.82e-159	unclassified Bacteria	8
jg21586.t1	85.2297	+	9.15e-166	FCB group	8
jg27732.t1	117.525	+	5.6e-100	Elusimicrobia bacterium	8
jg28705.t1	91.7212	+	2.36e-47	FCB group	8
jg30242.t1	152.35	+	2.7e-123	PVC group	8
jg10600.t1	67.3847	+	2.26e-106	Proteobacteria	9
jg14121.t1	51.8476	+	5.85e-136	Elusimicrobia bacterium	9
jg16902.t1	59.5424	+	2.76e-101	Proteobacteria	9
jg2471.t1	51.2652	+	5.19e-79	FCB group	9
jg29742.t1	289.089	+	6.12e-75	PVC group	9
jg8243.t1	73.6867	+	8.86e-23	Proteobacteria	9
jg842.t1	68.0373	+	1.86e-75	Elusimicrobia bacterium	9
jg12653.t1	139.487	+	1.45e-62	Proteobacteria	10
jg23847.t1	51.6085	+	2.85e-54	FCB group	10
jg29622.t1	71.2668	+	5.94e-37	Proteobacteria	10
jg30979.t1	112.99	+	1.11e-70	Bacteria incertae sedis	10
jg34297.t1	74.4199	+	1.19e-139	Proteobacteria	10
jg36608.t1	83.5587	+	7.99e-122	Terrabacteria group	10
jg6161.t1	76.6115	+	2.41e-53	Elusimicrobia bacterium	10
jg6544.t1	154.711	+	1.5e-61	Proteobacteria	10
jg18922.t1	114.258	+	2.18e-61	FCB group	11
jg19758.t1	214.859	+	1.46e-38	Proteobacteria	11
jg27045.t1	54.0512	+	1.78e-50	Proteobacteria	11
jg32647.t1	71.0849	+	2.03e-87	Proteobacteria	11
jg33125.t1	74.2326	+	1.27e-66	Bacteria incertae sedis	11
jg11752.t1	109.093	+	9e-39	Proteobacteria	12
jg11752.t2	99.1792	+	1.73e-136	Proteobacteria	12
jg18417.t1	49.8209	+	1.42e-78	Proteobacteria	12
jg24053.t1	190.753	+	1.8e-64	Proteobacteria	12
jg24650.t1	157.122	+	3.95e-72	FCB group	12
jg25021.t1	77.865	+	3.45e-126	Terrabacteria group	12
jg33369.t1	199.777	+	5.54e-34	Bacteria incertae sedis	12
jg35361.t1	76.1593	+	1.44e-43	Terrabacteria group	12
jg14548.t1	87.0109	+	6.49e-50	Bacteria incertae sedis	13
jg32200.t1	82.1674	+	3.18e-85	Bacteria incertae sedis	13
jg32910.t1	381.542	+	3.21e-54	Acidobacteria	13
jg32971.t1	69.7436	+	1.44e-146	Proteobacteria	13
jg32971.t2	69.7436	+	8.01e-65	FCB group	13
jg11859.t1	74.1353	+	1.83e-39	Proteobacteria	14
jg13764.t1	121.992	+	3.57e-117	Proteobacteria	14
jg14425.t1	235.229	+	3.49e-59	Terrabacteria group	14
jg17017.t1	100.636	+	3.55e-70	FCB group	14
jg28562.t1	115.555	+	6.66e-138	Elusimicrobia bacterium	14
jg3721.t1	50.3975	+	1.65e-112	Acidobacteria	14
jg7585.t1	98.7021	+	5.84e-103	Terrabacteria group	14
jg15565.t1	53.0637	+	0	Calditrichaeota	15
jg18910.t1	99.9208	+	1.03e-75	FCB group	15
jg26087.t1	151.318	+	7.23e-122	Proteobacteria	15
jg29626.t1	65.8296	+	6.01e-138	FCB group	15
jg13774.t1	56.5282	+	3.02e-117	FCB group	16
jg24054.t1	314.179	+	6.38e-114	PVC group	16
jg40455.t1	144.416	+	3.42e-68	Proteobacteria	16
jg14279.t1	68.3369	+	1.69e-111	Terrabacteria group	17
jg16975.t1	100.432	+	9.34e-77	FCB group	20
jg15557.t1	58.3353	+	4.81e-88	Terrabacteria group	21
jg23136.t1	289.062	+	2.24e-80	Spirochaetes	21
jg6365.t1	78.6619	+	7e-33	FCB group	21
jg23722.t1	55.1363	+	2.16e-43	Proteobacteria	24
jg13526.t1	78.7695	+	1.3e-119	FCB group	26
jg25222.t1	66.0728	+	2.04e-108	Proteobacteria	27
jg152.t1	50.1456	nd	3.38e-75	Terrabacteria group	0
jg17776.t1	59.0879	nd	2e-30	Proteobacteria	0
jg18685.t1	68.7129	nd	1.14e-33	Proteobacteria	0
jg20436.t1	87.9909	nd	5.47e-63	Bacteria incertae sedis	0
jg20437.t1	223.194	nd	2.54e-77	Acidobacteria	0
jg20438.t1	72.1632	nd	7.31e-48	Elusimicrobia bacterium	0
jg21042.t1	234.968	nd	2.88e-109	Terrabacteria group	0
jg21043.t1	90.8197	nd	1.94e-37	Elusimicrobia bacterium	0
jg21045.t1	69.0578	nd	7.06e-137	FCB group	0
jg21046.t1	147.243	nd	4.78e-85	Proteobacteria	0
jg23140.t1	60.4293	nd	1.88e-35	Fusobacteria	0
jg23300.t1	238.059	nd	2.72e-81	Proteobacteria	0
jg23501.t1	131.917	nd	1.36e-64	Proteobacteria	0
jg25139.t1	52.0785	nd	1.5e-59	Terrabacteria group	0
jg25141.t1	153.704	nd	9.96e-85	Proteobacteria	0
jg26019.t1	61.9709	nd	8.48e-124	Proteobacteria	0
jg26715.t1	460.517	nd	1.8e-50	Proteobacteria	0
jg2990.t1	114.898	nd	2.97e-48	Proteobacteria	0
jg33216.t1	84.1768	nd	1.22e-38	Terrabacteria group	0
jg33294.t1	50.9274	nd	3.34e-102	Nitrospinae/Tectomicrobia group	0
jg33296.t1	75.2145	nd	1.03e-54	FCB group	0
jg3915.t1	180.624	nd	3.66e-42	FCB group	0
jg39876.t1	368.509	nd	1.88e-90	Proteobacteria	0
jg4829.t1	53.1654	nd	2.19e-141	PVC group	0
jg4830.t1	171.256	nd	6.1e-43	PVC group	0
jg5861.t1	178.726	nd	1.29e-43	FCB group	0
jg6893.t1	184.397	nd	4.33e-86	PVC group	0
jg716.t1	157.36	nd	1.65e-31	Terrabacteria group	0
jg77.t1	246.525	nd	1.13e-85	Acidobacteria	0
jg11051.t1	88.0991	nd	7.04e-90	Terrabacteria group	1
jg20372.t1	72.7713	nd	0	Proteobacteria	1
jg22185.t1	68.2317	nd	6.6e-46	Terrabacteria group	1
jg23141.t1	76.4285	nd	1.63e-158	Proteobacteria	1
jg27348.t1	67.3866	nd	2.15e-55	Proteobacteria	1
jg28434.t1	48.5036	nd	0	Proteobacteria	1
jg30181.t1	72.9846	nd	9.01e-64	Acidobacteria	1
jg31366.t1	57.8208	nd	2.1e-76	Proteobacteria	1
jg33265.t1	116.884	nd	0	PVC group	1
jg33910.t1	76.1565	nd	1.1e-70	FCB group	1
jg37597.t1	52.6875	nd	3.38e-93	Terrabacteria group	1
jg38899.t1	69.3332	nd	1.82e-35	Proteobacteria	1
jg39873.t1	70.8771	nd	2.16e-64	Proteobacteria	1
jg39880.t1	87.5303	nd	2.1e-35	Terrabacteria group	1
jg5735.t1	133.242	nd	5.55e-46	FCB group	1
jg5858.t1	63.8681	nd	2.11e-71	FCB group	1
jg10575.t1	46.2687	nd	0	Calditrichaeota	2
jg11725.t1	76.3124	nd	2.25e-38	Proteobacteria	2
jg11824.t1	46.8195	nd	0	Terrabacteria group	2
jg13402.t1	45.6264	nd	0	Elusimicrobia bacterium	2
jg13753.t1	86.1712	nd	2.32e-88	Calditrichaeota	2
jg14983.t1	48.4294	nd	0	Proteobacteria	2
jg16670.t1	55.9795	nd	2.8e-105	Terrabacteria group	2
jg18313.t1	140.623	nd	2.76e-33	FCB group	2
jg20946.t1	122.714	nd	2.44e-56	Terrabacteria group	2
jg22649.t1	49.1083	nd	0	Terrabacteria group	2
jg28663.t1	148.705	nd	2.14e-55	Proteobacteria	2
jg33257.t1	47.507	nd	2.37e-78	FCB group	2
jg7265.t1	60.9105	nd	1.69e-118	FCB group	2
jg7803.t1	95.1173	nd	2.76e-41	Spirochaetes	2
jg8898.t1	50.2571	nd	3.4e-44	Terrabacteria group	2
jg11326.t1	73.0047	nd	0	Proteobacteria	3
jg13717.t1	77.8368	nd	0	Terrabacteria group	3
jg15166.t1	81.8011	nd	9.15e-139	PVC group	3
jg15356.t1	55.5295	nd	3.46e-142	Terrabacteria group	3
jg19220.t1	45.5152	nd	3.37e-108	PVC group	3
jg20808.t1	71.688	nd	4.51e-169	Proteobacteria	3
jg20879.t1	50.6024	nd	1.12e-54	Proteobacteria	3
jg21435.t1	90.9497	nd	1.3e-171	Proteobacteria	3
jg22971.t1	55.1357	nd	2.39e-36	Terrabacteria group	3
jg23425.t1	61.3173	nd	0	Terrabacteria group	3
jg24781.t1	57.4162	nd	2.4e-67	FCB group	3
jg25253.t1	130.429	nd	3.87e-80	Terrabacteria group	3
jg5744.t1	65.9193	nd	5.44e-42	Proteobacteria	3
jg7266.t1	126.236	nd	1.28e-96	FCB group	3
jg9810.t1	51.6841	nd	0	FCB group	3
jg17176.t1	132.276	nd	0	Proteobacteria	4
jg18695.t1	52.2865	nd	0	FCB group	4
jg26191.t1	56.8396	nd	5.96e-51	Proteobacteria	4
jg3654.t1	72.5857	nd	7.9e-97	Terrabacteria group	4
jg37198.t1	72.1933	nd	3.09e-90	PVC group	4
jg40060.t1	52.9625	nd	2.04e-26	FCB group	4
jg5109.t1	64.7135	nd	2.09e-67	Terrabacteria group	4
jg5856.t1	121.83	nd	1.01e-19	Proteobacteria	4
jg9665.t1	358.615	nd	4.52e-45	Proteobacteria	4
jg12040.t1	121.893	nd	2.95e-117	Acidobacteria	5
jg14525.t1	65.8749	nd	9.53e-46	Proteobacteria	5
jg17276.t1	48.7268	nd	9.27e-155	FCB group	5
jg19258.t1	99.2011	nd	1.85e-75	Proteobacteria	5
jg20224.t1	48.0767	nd	2.73e-43	PVC group	5
jg20370.t1	47.2179	nd	9.55e-75	Terrabacteria group	5
jg23218.t1	127.717	nd	1.27e-65	Terrabacteria group	5
jg25145.t1	79.933	nd	3.26e-157	Bacteria incertae sedis	5
jg27288.t1	230.136	nd	1.46e-112	Proteobacteria	5
jg28353.t1	49.4852	nd	1.37e-55	Acidobacteria	5
jg29497.t1	68.504	nd	1.2e-53	Terrabacteria group	5
jg30971.t1	104.44	nd	0	unclassified Bacteria	5
jg33211.t1	72.7272	nd	4.32e-47	PVC group	5
jg10189.t1	141.965	nd	3.07e-32	FCB group	6
jg10930.t1	50.3133	nd	2.28e-54	Proteobacteria	6
jg11434.t1	146.818	nd	6.18e-94	FCB group	6
jg12900.t1	89.3242	nd	2.78e-96	FCB group	6
jg19970.t1	59.1543	nd	1.11e-54	Terrabacteria group	6
jg21052.t1	75.4776	nd	1.89e-67	Terrabacteria group	6
jg26895.t1	71.0365	nd	4.13e-78	Proteobacteria	6
jg31534.t1	77.6149	nd	0	Terrabacteria group	6
jg35805.t1	54.5994	nd	5.97e-28	FCB group	6
jg6086.t1	133.351	nd	2.47e-39	Terrabacteria group	6
jg22545.t1	47.7931	nd	4.3e-43	unclassified Bacteria	7
jg29842.t1	45.3412	nd	2.83e-152	Proteobacteria	7
jg29903.t1	63.9897	nd	4.16e-67	Proteobacteria	7
jg3971.t1	48.6804	nd	1.38e-108	FCB group	7
jg13395.t1	47.9545	nd	1.95e-95	FCB group	8
jg19224.t1	208.443	nd	0	Spirochaetes	8
jg16502.t1	128.84	nd	3.29e-90	Proteobacteria	9
jg19291.t1	45.9377	nd	3.22e-92	Terrabacteria group	9
jg21475.t1	87.6537	nd	2.12e-88	Proteobacteria	9
jg21475.t2	91.2792	nd	1.06e-117	Terrabacteria group	9
jg31573.t1	126.656	nd	0	FCB group	9
jg3970.t1	66.942	nd	0	FCB group	9
jg3973.t1	48.9992	nd	1.18e-35	FCB group	9
jg6122.t1	122.13	nd	1.84e-37	Terrabacteria group	9
jg11403.t1	105.866	nd	2.96e-72	Proteobacteria	10
jg21148.t1	61.4879	nd	3.15e-113	Terrabacteria group	10
jg37144.t1	53.7883	nd	4.57e-37	Terrabacteria group	10
jg22606.t1	46.8659	nd	0	FCB group	11
jg31707.t1	68.5146	nd	2.49e-84	Terrabacteria group	11
jg5039.t1	118.567	nd	5.83e-51	Proteobacteria	11
jg15698.t1	93.7403	nd	2.68e-176	Terrabacteria group	12
jg16533.t1	52.6159	nd	4.54e-126	Proteobacteria	13
jg24801.t1	66.9021	nd	4.27e-31	FCB group	13
jg25919.t1	80.4165	nd	8.69e-58	Terrabacteria group	14
jg40456.t1	121.163	nd	1.59e-68	Proteobacteria	14
jg7686.t1	52.7226	nd	6.13e-45	Proteobacteria	14
jg20188.t1	71.1213	nd	3.17e-44	Terrabacteria group	17
jg22093.t1	82.185	nd	7.42e-63	Proteobacteria	18
jg21618.t1	113.872	nd	8.25e-32	Proteobacteria	21
jg21445.t1	108.73	nd	3.02e-98	Terrabacteria group	22
jg26716.t1	365.481	nd	2.09e-36	Proteobacteria	22
jg37790.t1	241.049	nd	1.16e-125	Terrabacteria group	24
jg22288.t1	193.25	nd	1.42e-110	FCB group	36

## Sheet: Sheet3
	COG categories	Archaea	Virus	Bacteria
	Information Storage and Processing:	0.0625	0.0444	0.1036
	Cellular Processes and Signaling:	0.1875	0.2	0.2036
	Metabolism	0.4375	0.1556	0.4107
	Function unknown	0.3125	0.2667	0.1857
