# Supplementary material for: The draft genome of Cochliopodium minus reveals a complete meiosis toolkit and provides insight into the evolution of sexual mechanisms in Amoebozoa
Source: Sci Rep. 2022 Jun 14;12:9841. doi: 10.1038/s41598-022-14131-y (PMC9198077; doi:10.1038/s41598-022-14131-y)
Supplement: Supplementary file 10 — Supplementary Table S4. [file 41598_2022_14131_MOESM10_ESM.xlsx]

## Sheet: Sheet1
Table S4. Virus matching gene models of Cochliopodium minus genome.
Sequence name	Sequence desc.	Sequence length	Hit desc.	Hit ACC	E-Value	Similarity	Bit-Score	Alignment length	Positives
jg23171.t1	putative ankyrin repeat protein	450	Acanthamoeba castellanii mimivirus	YP_003986581, Q5UPF8, AHA45787, ALR83601, AMK61757, AMZ02538, QTF48990, BAV61173	1.24042e-09	48.6034	73.1738	179	87
jg6366.t1	putative amine oxidase	478	Acanthamoeba polyphaga mimivirus	YP_003987177, Q5UR19, ALR84244, QTF49586, BAV61777, AAV50917, ADO18777	2.65798e-88	53.5354	289.271	495	265
jg25251.t1	gp208	1009	Bacillus virus G	YP_009015511, AEO93467	8.0315e-35	58.6387	144.821	191	112
jg13403.t1	START domain containing protein	213	Barrevirus sp.	AYV77273	4.73691e-12	54.4715	73.9442	123	67
jg15700.t1	HtrL protein family-containing protein	348	Barrevirus sp.	AYV77182	1.45202e-29	53.112	125.176	241	128
jg11679.t1	Serine/Threonine-protein kinase	699	Brazilian cedratvirus IHUMI	SPN79556	8.75539e-32	43.3511	145.591	376	163
jg23013.t1	leucine-rich repeat protein	324	Catovirus CTV1	ARF09192	3.96147e-39	64	154.836	275	176
jg8260.t1	replication-associated protein	411	Cecropia hololeuca circular virus	QNT09332	3.25057e-05	45.2174	58.151	230	104
jg17613.t1	TPA_asm: PolB	1333	Corynactis coral adintovirus	DAC81289	0	61.5186	951.429	1159	713
jg20574.t1	putative amine oxidase	497	Cotonvirus japonicus	BCS83488	1.36285e-53	48.3235	198.749	507	245
jg6004.t1	hypothetical protein Dasosvirus1_34	316	Dasosvirus sp.	AYV77399	4.80178e-06	49.2308	60.077	130	64
jg3224.t1	hypothetical protein Dasosvirus17_3	167	Dasosvirus sp.	AYV77643	6.68426e-09	49.2647	63.5438	136	67
jg17067.t1	hypothetical protein Edafosvirus3_6	236	Edafosvirus sp.	AYV77928	0.000545175	45.9119	51.6026	159	73
jg27009.t1	hypothetical protein Edafosvirus29_1, partial	389	Edafosvirus sp.	AYV78737	1.72723e-20	62.069	98.2117	145	90
jg16295.t1	O-methyltransferase	235	Fadolivirus 1	QKF93498	5.07384e-70	69.4323	224.557	229	159
jg15058.t1	HD superfamily phosphodieaserase	242	Fadolivirus 1	QKF93610	8.0505e-55	66.3717	186.037	226	150
jg8177.t1	putative D-alanine-D-alanine ligase	463	Fadolivirus 1	QKF94757	6.39488e-63	70.5	222.631	200	141
jg10734.t1	O-methyltransferase	266	Fadolivirus 1	QKF93498	5.03424e-60	65.4008	200.29	237	155
jg19030.t1	hypothetical protein Fadolivirus_1_1202	150	Fadolivirus 1	QKF94660	1.6463e-78	86	241.891	150	129
jg10940.t1	2OG-Fe(II) oxygenase	652	Fadolivirus 1	QKF94842	2.14408e-83	69.5312	273.478	256	178
jg24327.t1	hypothetical protein Fadolivirus_1_1360	160	Fadolivirus 1	QKF94818	6.57229e-31	69.3548	118.242	124	86
jg10295.t1	GDSL-like lipase/acylhydrolase family protein	245	Fadolivirus 1	QKF93536	4.86716e-67	71.2871	216.468	202	144
jg21716.t1	2OG-Fe(II) oxygenase superfamily protein	223	Fadolivirus 1	QKF93559	2.12581e-120	84.141	351.673	227	191
jg24803.t1	unknown protein	847	Grouper iridovirus	AAV91059	6.67656e-12	62.1951	78.5666	82	51
jg24518.t1	unknown protein	414	Grouper iridovirus	AAV91059	3.07457e-18	71.134	95.5153	97	69
jg13333.t1	unknown protein	1350	Grouper iridovirus	AAV91059	2.17966e-20	76.5432	104.375	81	62
jg19710.t1	hypothetical protein Harvfovirus30_4	550	Harvfovirus sp.	AYV81372	2.57475e-62	50.2564	225.328	585	294
jg15043.t1	hypothetical protein Harvfovirus30_4	550	Harvfovirus sp.	AYV81372	2.52632e-57	56.0302	211.846	398	223
jg21480.t1	putative ankyrin repeat and MYND domain-containing protein 2	158	Harvfovirus sp.	AYV81166	1.52867e-30	58.6957	117.857	138	81
jg29944.t1	hypothetical protein Harvfovirus5_48	120	Harvfovirus sp.	AYV80744	1.07973e-35	78.4314	130.183	102	80
jg17607.t1	ATPase	215	Heliothis virescens ascovirus 3j	BAU45380, BBB16588	5.80523e-11	51.6588	72.4034	211	109
jg6754.t1	hypothetical protein Homavirus23_1, partial	729	Homavirus sp.	AYV82270	4.11361e-150	57.659	462.225	692	399
jg26689.t1	hypothetical protein Homavirus23_1, partial	654	Homavirus sp.	AYV82270	2.95074e-172	63.4029	516.153	623	395
jg23231.t1	glycylpeptide N-tetradecanoyltransferase 2-like	227	Hyperionvirus sp.	AYV82460	2.47272e-30	56.25	126.331	224	126
jg31532.t1	acetoin utilization deacetylase	1035	Hyperionvirus sp.	AYV83810	4.16625e-84	62.5378	286.96	331	207
jg19980.t1	glycoside hydrolase	333	Hyperionvirus sp.	AYV82936	3.29522e-53	56.383	188.348	282	159
jg2664.t1	hypothetical protein Hyperionvirus11_62	405	Hyperionvirus sp.	AYV83789	8.05096e-40	52	157.918	275	143
jg29717.t1	ubiquitin	471	Hyphantria cunea granulovirus	QBQ01596	3.06572e-05	56.25	53.9138	80	45
jg10556.t1	ubiquitin	283	Hyphantria cunea granulovirus	QBQ01596	3.28045e-16	70.6667	83.1889	75	53
jg20481.t1	collagen triple helix repeat containing protein	1132	Indivirus ILV1	ARF09956	0	62.8598	665.226	1077	677
jg29818.t1	methyltransferase	131	Indivirus ILV1	ARF09980	Klosneuvirus KNV1+D81	75.8065	155.606	124	94
jg11156.t1	collagen triple helix repeat containing protein	760	Indivirus ILV1	ARF09956	0	89.9293	602.438	566	509
jg25869.t1	fatty acid hydroxylase superfamily	265	Indivirus ILV1	ARF09979	2.67443e-10	52.1472	70.0922	163	85
jg9322.t1	collagen triple helix repeat containing protein	1386	Indivirus ILV1	ARF09956	6.16057e-174	54.4651	565.074	1131	616
jg9321.t1	collagen triple helix repeat containing protein	1178	Indivirus ILV1	ARF09956	3.80991e-139	60.2015	466.463	794	478
jg22387.t1	calcineurin-like phosphoesterase	550	Indivirus ILV1	ARF09799	5.55164e-65	61.5108	224.557	278	171
jg22387.t2	calcineurin-like phosphoesterase	312	Indivirus ILV1	ARF09799	5.46614e-72	60.3333	234.958	300	181
jg31452.t1	collagen triple helix repeat containing protein	808	Indivirus ILV1	ARF09956	1.07288e-123	61.6398	413.69	683	421
jg31456.t1	collagen triple helix repeat containing protein	817	Indivirus ILV1	ARF09956	8.6567e-121	69.287	406.371	547	379
jg31457.t1	collagen triple helix repeat containing protein	839	Indivirus ILV1	ARF09956	5.25517e-88	59.6667	316.235	600	358
jg36130.t1	collagen triple helix repeat containing protein	1419	Indivirus ILV1	ARF09956	0	61.1205	709.909	1178	720
jg26017.t1	ATPase 3	222	Invertebrate iridescent virus 22	YP_009010896, CCV01979	1.23581e-12	46.5347	76.2554	202	94
jg31523.t1	phytanoyl-CoA dioxygenase	198	Iridovirus LCIVAC01	QBK85234	3.47605e-44	65.9574	159.458	188	124
jg14923.t1	R3H domain protein	408	Klosneuvirus KNV1	ARF12114	4.84144e-42	50.9235	162.925	379	193
jg10571.t1	thioredoxin-disulfide reductase	314	Klosneuvirus KNV1	ARF11488	2.14573e-140	80.6452	410.223	310	250
jg14008.t1	WD repeat protein	288	Klosneuvirus KNV1	ARF12432	2.50284e-10	52.4138	72.0182	145	76
jg30174.t1	SprT-like family protein	309	Marseillevirus LCMAC101	QBK85981	9.5275e-21	48.1328	102.834	241	116
jg30169.t1	SprT-like family protein	261	Marseillevirus LCMAC101	QBK85981	1.3663e-22	59.4771	106.686	153	91
jg18376.t1	ORF MSV144 putative ubiquitin, Neurospora crassa GB:U01220	75	Melanoplus sanguinipes entomopoxvirus 'O'	NP_048215, AAC97672	2.61017e-13	67.5676	68.9366	74	50
jg23098.t1	UvrD/REP helicase	683	Mimivirus LCMiAC02	QBK89328	2.99897e-23	50.5917	117.857	338	171
jg32115.t1	ADP-ribosylglycohydrolase	67	Mimivirus LCMiAC02	QBK89453	1.01712e-05	77.5	52.373	40	31
jg23556.t1	EGF-like domain-containing protein	491	Moumouvirus australiensis	AVL95098	2.18392e-49	49.5169	187.963	414	205
jg21302.t1	ankyrin repeat protein	1135	Moumouvirus australiensis	AVL95152	2.14668e-17	40.6742	100.523	445	181
jg39766.t1	repeat protein	630	Moumouvirus goulette	AGF84830	5.47147e-08	50.6667	67.3958	150	76
jg14466.t1	repeat protein	733	Moumouvirus goulette	AGF85532	3.63283e-53	80.4233	211.846	189	152
jg5002.t1	glycosyltransferase	755	Moumouvirus maliensis+D81	QGR53796	3.12289e-35	44.7059	156.377	765	342
jg16017.t1	glycosyltransferase	789	Moumouvirus maliensis	QGR53796	4.92728e-29	46.6334	137.117	401	187
jg10758.t1	ubiquitin	76	Moumouvirus maliensis	QGR53960	4.68826e-10	63.1579	60.4622	76	48
jg11158.t1	collagen-like protein 6	439	Niemeyer virus	ALR84256	7.32306e-08	68.6747	67.781	83	57
jg23236.t1	Tetratricopeptide repeat protein	527	Orpheovirus IHUMI-LCC2	YP_009448866, SNW62564	5.18057e-86	56.9472	285.419	511	291
jg23500.t1	Hypothetical protein ORPV_249	486	Orpheovirus IHUMI-LCC2	YP_009448455, SNW62153	1.57359e-33	57.0048	138.658	207	118
jg19316.t1	AAA ATPase	200	Pacmanvirus A23	YP_009361553, SIP85919	8.43995e-10	54.7445	66.2402	137	75
jg16939.t1	hypothetical protein pdul_cds_990	463	Pandoravirus dulcis	YP_008319920, AGO83251	5.32791e-46	45.8333	177.948	480	220
jg17568.t1	Morn repeat domain containing protein	317	Pandoravirus dulcis	YP_008319517, AGO82848	1.47663e-10	38.3673	73.559	245	94
jg6367.t1	hypothetical protein pdul_cds_990	487	Pandoravirus dulcis	YP_008319920, AGO83251	1.54246e-94	53.4137	306.22	498	266
jg20834.t1	hypothetical protein pneo_cds_414	489	Pandoravirus neocaledonia	YP_009482024, AVK76021	8.86454e-47	43.75	180.259	432	189
jg32296.t1	hypothetical protein pneo_cds_924	761	Pandoravirus neocaledonia	YP_009482534, AVK76531	4.48755e-33	48.1159	143.665	345	166
jg10747.t1	TPA_asm: integrase	972	Parasteatoda house spider adintovirus	DAC81388	1.94267e-22	48.855	110.538	262	128
jg17254.t1	F-box and regulator of chromosome condensation repeat protein	414	Pithovirus LCPAC102	QBK90304	3.78383e-51	53.6145	190.66	332	178
jg5093.t1	F-box and regulator of chromosome condensation repeat protein	343	Pithovirus LCPAC102	QBK90262	4.72564e-37	53.6585	149.828	287	154
jg21814.t1	F-box and regulator of chromosome condensation repeat protein	368	Pithovirus LCPAC102	QBK90177	1.52498e-49	55.5944	184.882	286	159
jg11199.t1	F-box and regulator of chromosome condensation repeat protein	1444	Pithovirus LCPAC102	QBK90304	1.82998e-29	59.375	137.117	256	152
jg19108.t1	F-box and regulator of chromosome condensation repeat protein	423	Pithovirus LCPAC102	QBK90304	1.24115e-27	52.0913	126.331	263	137
jg12987.t1	F-box and regulator of chromosome condensation repeat protein	1545	Pithovirus LCPAC102	QBK90177	1.03135e-28	46.5318	135.191	346	161
jg6091.t1	regulator of chromosome condensation protein	414	Pithovirus LCPAC102	QBK90128	3.51659e-56	54.918	199.904	366	201
jg18525.t1	F-box and regulator of chromosome condensation repeat protein	1329	Pithovirus LCPAC102	QBK90304	8.42285e-39	58.2237	165.236	304	177
jg22517.t1	F-box and regulator of chromosome condensation repeat protein	704	Pithovirus LCPAC102	QBK90262	1.502e-36	54.0984	155.221	305	165
jg11352.t1	F-box and regulator of chromosome condensation repeat protein	297	Pithovirus LCPAC102	QBK90261	3.08271e-39	58.0524	153.295	267	155
jg38092.t1	F-box and regulator of chromosome condensation repeat protein	413	Pithovirus LCPAC102	QBK90304	8.12909e-63	56.9277	221.476	332	189
jg25296.t1	F-box and regulator of chromosome condensation repeat protein	1551	Pithovirus LCPAC102	QBK90304	7.10466e-44	57.7778	180.644	315	182
jg31488.t1	F-box and regulator of chromosome condensation repeat protein	333	Pithovirus LCPAC102	QBK90262	2.00799e-15	51.5504	88.9669	258	133
jg34978.t1	F-box and regulator of chromosome condensation repeat protein	302	Pithovirus LCPAC102	QBK90262	6.15363e-34	56.0714	140.198	280	157
jg7719.t1	F-box and regulator of chromosome condensation repeat protein	399	Pithovirus LCPAC102	QBK90304	5.04841e-34	54.8117	144.05	239	131
jg10959.t1	F-box and regulator of chromosome condensation repeat protein	431	Pithovirus LCPAC102	QBK90261	6.18419e-57	60.0629	204.142	318	191
jg10959.t2	F-box and regulator of chromosome condensation repeat protein	428	Pithovirus LCPAC102	QBK90261	1.39691e-54	59.434	197.593	318	189
jg9588.t1	F-box and regulator of chromosome condensation repeat protein	418	Pithovirus LCPAC102	QBK90177	2.47189e-43	54.5977	169.859	348	190
jg19772.t1	F-box and regulator of chromosome condensation repeat protein	92	Pithovirus LCPAC102	QBK90304	1.38569e-10	65.6716	67.3958	67	44
jg10854.t1	F-box and regulator of chromosome condensation repeat protein	696	Pithovirus LCPAC102	QBK90262	5.83697e-51	58.8608	195.667	316	186
jg2541.t1	F-box and regulator of chromosome condensation repeat protein	659	Pithovirus LCPAC102	QBK90304	4.77214e-41	53.5826	168.703	321	172
jg12130.t1	F-box and regulator of chromosome condensation repeat protein	76	Pithovirus LCPAC102	QBK90304	1.75928e-09	62.5	63.5438	72	45
jg2313.t1	F-box and regulator of chromosome condensation repeat protein	106	Pithovirus LCPAC102	QBK90177	2.15621e-07	53.8462	58.9214	91	49
jg265.t1	F-box and regulator of chromosome condensation repeat protein	106	Pithovirus LCPAC102	QBK90304	1.59301e-17	66.3462	87.8113	104	69
jg33162.t1	ankyrin repeat protein	757	Pithovirus LCPAC104	QBK90537	4.15029e-42	52.2968	170.244	283	148
jg20897.t1	ankyrin repeat protein	330	Pithovirus LCPAC104	QBK90537	7.54625e-05	50.4425	56.6102	113	57
jg20898.t1	ankyrin repeat protein	294	Pithovirus LCPAC104	QBK90537	1.00008e-11	52.1739	77.0258	184	96
jg24824.t1	ankyrin repeat protein	520	Pithovirus LCPAC104	QBK90535	5.06139e-17	45.8167	93.9745	251	115
jg30385.t1	ankyrin repeat protein	169	Pithovirus LCPAC104	QBK90535	2.65835e-37	63.8037	140.969	163	104
jg3974.t1	ankyrin repeat protein	546	Pithovirus LCPAC104	QBK90537	2.58179e-34	51.8732	145.591	347	180
jg7933.t1	ankyrin repeat protein	95	Pithovirus LCPAC104	QBK90537	1.35232e-05	53.8462	53.1434	78	42
jg14478.t1	protein of unknown function DUF4246	484	Pithovirus LCPAC201	QBK91013	8.19232e-175	68.2828	510.76	495	338
jg23316.t1	F-box and regulator of chromosome condensation repeat protein	547	Pithovirus LCPAC302	QBK91658	3.99294e-52	56.1905	194.126	315	177
jg21584.t1	regulator of chromosome condensation protein	402	Pithovirus LCPAC302	QBK91435	3.94763e-35	52.3962	144.821	313	164
jg38155.t1	F-box and regulator of chromosome condensation repeat protein	602	Pithovirus LCPAC302	QBK91561	6.13695e-28	51.9435	128.257	283	147
jg15654.t1	F-box and MORN repeat protein	560	Pithovirus LCPAC302	QBK91512	1.7656e-40	50.1466	160.614	341	171
jg23710.t1	hypothetical protein LCPAC302_02370	578	Pithovirus LCPAC302	QBK91617	0.000714684	42.1384	55.4546	159	67
jg23727.t1	hypothetical protein LCPAC302_02370	565	Pithovirus LCPAC302	QBK91617	2.19123e-07	44.4444	66.6254	171	76
jg23715.t1	hypothetical protein LCPAC302_02370	540	Pithovirus LCPAC302	QBK91617	8.92263e-06	43.6364	61.2326	165	72
jg27242.t1	regulator of chromosome condensation protein	281	Pithovirus LCPAC302	QBK91494	5.34938e-19	48.1203	96.2857	266	128
jg15107.t1	hypothetical protein LCPAC302_02370	436	Pithovirus LCPAC302	QBK91617	4.63386e-08	44.1176	67.781	204	90
jg16546.t1	hypothetical protein LCPAC304_00290	85	Pithovirus LCPAC304	QBK91703	1.20846e-09	68.0556	60.077	72	49
jg20709.t1	DNA N-6-adenine-methyltransferase	135	Podovirus Lau218	AIA83183	7.6974e-12	64.0449	69.3218	89	57
jg5026.t1	DNA N-6-adenine-methyltransferase	193	Podovirus Lau218	AIA83183	1.70651e-06	67.9245	56.6102	53	36
jg17638.t1	DNA N-6-adenine-methyltransferase	167	Podovirus Lau218	AIA83183	6.48405e-11	54.386	67.781	114	62
jg32244.t1	DNA N-6-adenine-methyltransferase	169	Podovirus Lau218	AIA83183	2.66086e-18	58.8652	87.0409	141	83
jg32261.t1	DNA N-6-adenine-methyltransferase	140	Podovirus Lau218	AIA83183	1.9365e-13	63.7363	73.559	91	58
jg26007.t1	DNA N-6-adenine-methyltransferase	167	Podovirus Lau218	AIA83183	8.1151e-12	61.4173	70.0922	127	78
jg16779.t1	TPA_asm: integrase	372	Powellomyces chytrid fungus MELD virus 1	DAC81637	6.69778e-42	54.7101	160.999	276	151
jg17637.t1	hypothetical protein Terrestrivirus12_4	602	Terrestrivirus sp.	AYV76701	1.77059e-08	60.2273	68.1662	88	53
jg38157.t1	hypothetical protein Terrestrivirus2_182	312	Terrestrivirus sp.	AYV75674	1.64141e-89	71.0714	278.87	280	199
jg27199.t1	MBL fold metallo-hydrolase	431	Terrestrivirus sp.	AYV76624	3.97844e-81	55.3288	267.314	441	244
jg17797.t1	hypothetical protein Terrestrivirus4_184	354	Terrestrivirus sp.	AYV76136	4.23929e-49	54.9839	177.178	311	171
jg11154.t1	hypothetical protein	173	Tupanvirus deep ocean	QKU33861	2.18155e-08	50.3876	63.929	129	65
jg40605.t1	putative ORFan	144	Tupanvirus deep ocean	QKU34546	5.91311e-05	45.3608	53.1434	97	44
jg23788.t1	DnaJ-like subfamily C member 3	346	Tupanvirus soda lake	QKU35240	4.14545e-19	47.4164	99.7525	329	156
jg15222.t1	hypothetical protein	456	Tupanvirus soda lake	QKU34769	1.41944e-31	47.9365	135.961	315	151
jg16483.t1	Rep	433	uncultured virus	AUM61638, AUM61964	2.21619e-10	44.6809	73.9442	235	105
jg17421.t1	carrier superfamily protein	263	Yasminevirus sp. GU-2018	VBB18893	5.86697e-20	47.7444	97.4413	266	127
jg23034.t1	DnaJ-like subfamily C member 3	283	Yasminevirus sp. GU-2018	VBB19052	3.80556e-39	55.082	153.68	305	168
jg18734.t1	2OG-FeII oxygenase superfamily protein	284	Yasminevirus sp. GU-2018	VBB17651	4.07305e-91	69.3182	282.722	264	183
jg29857.t1	putative methyltransferase	178	Yellowstone lake phycodnavirus 2	YP_009174580, BAT22399	0.00064609	61.9048	49.2914	42	26
