# Supplementary material for: The draft genome of Cochliopodium minus reveals a complete meiosis toolkit and provides insight into the evolution of sexual mechanisms in Amoebozoa
Source: Sci Rep. 2022 Jun 14;12:9841. doi: 10.1038/s41598-022-14131-y (PMC9198077; doi:10.1038/s41598-022-14131-y)
Supplement: Supplementary file 11 — Supplementary Table S5. [file 41598_2022_14131_MOESM11_ESM.xlsx]

## Sheet: Sheet1
Table S5. Tyrosine Kinase genes-based on InterProScan analysis of the Cochliopodium minus genome.
Protein_ID	Sequence MD5 digest	Sequence Length	Analysis	SignatureAnalysis	SignatureDescription	StartLocation	EndLocation	Score	Status	Date	InterproAnnAcess	InterProAnnoDescription	GO annotation	Pathways annotation
jg10935.t1	0bbfe4c4707c5ecacca3ebc2ccdbd89d	1043	Pfam	PF00069	Protein kinase domain	52	252	1.3e-10	T	26-10-2021	IPR000719	Protein kinase domain	GO:0004672|GO:0005524|GO:0006468					NOTE: NO Serine/Threonine protein kinases, catalytic domain IPR002290
jg14838.t1	1062672a73cee96ce320043bfdfe6afd	836	SMART	SM00220	serkin_6	485	778	1.6e-39	T	26-10-2021	IPR000719	Protein kinase domain	GO:0004672|GO:0005524|GO:0006468
jg36466.t2	e2f062bdf4f745e7b51c07d2224dc02a	333	ProSiteProfiles	PS50011	Protein kinase domain profile.	284	333	8.6267	T	26-10-2021	IPR000719	Protein kinase domain	GO:0004672|GO:0005524|GO:0006468
jg35806.t1	15d8915ce97e0e1f84974ae4cf399c62	174	ProSiteProfiles	PS50011	Protein kinase domain profile.	1	96	12.3298	T	26-10-2021	IPR000719	Protein kinase domain	GO:0004672|GO:0005524|GO:0006468
jg6171.t1	15c419f556de9bd20669a8c6de3a06f6	1354	ProSiteProfiles	PS50011	Protein kinase domain profile.	1	265	34.4354	T	26-10-2021	IPR000719	Protein kinase domain	GO:0004672|GO:0005524|GO:0006468
jg26566.t1	74dcff4880461d7ce80a7c4d1f0d533e	247	SMART	SM00220	serkin_6	1	200	2e-11	T	26-10-2021	IPR000719	Protein kinase domain	GO:0004672|GO:0005524|GO:0006468
jg24044.t1	a770c3bf18149d584e9cca9218bab712	218	SMART	SM00220	serkin_6	1	210	1.5e-24	T	26-10-2021	IPR000719	Protein kinase domain	GO:0004672|GO:0005524|GO:0006468
jg11386.t1	2a3da61204eed0281782b8c1d90e87ac	1728	ProSiteProfiles	PS50011	Protein kinase domain profile.	1386	1632	19.7926	T	26-10-2021	IPR000719	Protein kinase domain	GO:0004672|GO:0005524|GO:0006468
jg14204.t1	2420f33f385b7a838b18fcd4993786eb	2259	SMART	SM00220	serkin_6	1893	2152	1.5e-28	T	26-10-2021	IPR000719	Protein kinase domain	GO:0004672|GO:0005524|GO:0006468
jg14204.t1	2420f33f385b7a838b18fcd4993786eb	2259	ProSiteProfiles	PS50011	Protein kinase domain profile.	1893	2156	30.4779	T	26-10-2021	IPR000719	Protein kinase domain	GO:0004672|GO:0005524|GO:0006468
jg14204.t1	2420f33f385b7a838b18fcd4993786eb	2259	ProSiteProfiles	PS50011	Protein kinase domain profile.	155	453	18.1106	T	26-10-2021	IPR000719	Protein kinase domain	GO:0004672|GO:0005524|GO:0006468
jg14204.t1	2420f33f385b7a838b18fcd4993786eb	2259	Pfam	PF00069	Protein kinase domain	1894	2149	1.5e-35	T	26-10-2021	IPR000719	Protein kinase domain	GO:0004672|GO:0005524|GO:0006468
jg14204.t1	2420f33f385b7a838b18fcd4993786eb	2259	Pfam	PF00069	Protein kinase domain	299	453	5.8e-18	T	26-10-2021	IPR000719	Protein kinase domain	GO:0004672|GO:0005524|GO:0006468
jg21411.t1	45b78df1c2bf447ea8c9c10621126b6f	466	ProSiteProfiles	PS50011	Protein kinase domain profile.	199	466	37.347	T	26-10-2021	IPR000719	Protein kinase domain	GO:0004672|GO:0005524|GO:0006468
jg21411.t1	45b78df1c2bf447ea8c9c10621126b6f	466	Pfam	PF00069	Protein kinase domain	202	460	1.1e-48	T	26-10-2021	IPR000719	Protein kinase domain	GO:0004672|GO:0005524|GO:0006468
jg21411.t1	45b78df1c2bf447ea8c9c10621126b6f	466	SMART	SM00220	serkin_6	199	465	4.9e-41	T	26-10-2021	IPR000719	Protein kinase domain	GO:0004672|GO:0005524|GO:0006468
jg14661.t1	b74bd3ee9f7bef5eb78fa1fd5158defe	1098	Pfam	PF00069	Protein kinase domain	230	466	1.9e-22	T	26-10-2021	IPR000719	Protein kinase domain	GO:0004672|GO:0005524|GO:0006468
jg14661.t1	b74bd3ee9f7bef5eb78fa1fd5158defe	1098	SMART	SM00220	serkin_6	228	484	1.1e-12	T	26-10-2021	IPR000719	Protein kinase domain	GO:0004672|GO:0005524|GO:0006468
jg14661.t1	b74bd3ee9f7bef5eb78fa1fd5158defe	1098	ProSiteProfiles	PS50011	Protein kinase domain profile.	228	504	21.5593	T	26-10-2021	IPR000719	Protein kinase domain	GO:0004672|GO:0005524|GO:0006468
jg35845.t1	76b3fa9530e7429acf883b44bd7086c1	490	Pfam	PF00069	Protein kinase domain	236	466	6e-39	T	26-10-2021	IPR000719	Protein kinase domain	GO:0004672|GO:0005524|GO:0006468
jg35845.t1	76b3fa9530e7429acf883b44bd7086c1	490	ProSiteProfiles	PS50011	Protein kinase domain profile.	211	466	31.2552	T	26-10-2021	IPR000719	Protein kinase domain	GO:0004672|GO:0005524|GO:0006468
jg10351.t1	97b9c5756b50ca43597f94edde056da7	433	ProSiteProfiles	PS50011	Protein kinase domain profile.	352	433	15.4676	T	26-10-2021	IPR000719	Protein kinase domain	GO:0004672|GO:0005524|GO:0006468
jg10351.t1	97b9c5756b50ca43597f94edde056da7	433	Pfam	PF00069	Protein kinase domain	352	431	4.6e-16	T	26-10-2021	IPR000719	Protein kinase domain	GO:0004672|GO:0005524|GO:0006468
jg5786.t1	ac87c37f8c92d2e77081d837a7e6cd5a	277	Pfam	PF00069	Protein kinase domain	9	271	3.3e-52	T	26-10-2021	IPR000719	Protein kinase domain	GO:0004672|GO:0005524|GO:0006468
jg5786.t1	ac87c37f8c92d2e77081d837a7e6cd5a	277	ProSiteProfiles	PS50011	Protein kinase domain profile.	9	271	39.2409	T	26-10-2021	IPR000719	Protein kinase domain	GO:0004672|GO:0005524|GO:0006468
jg5786.t1	ac87c37f8c92d2e77081d837a7e6cd5a	277	SMART	SM00220	serkin_6	9	271	1.3e-64	T	26-10-2021	IPR000719	Protein kinase domain	GO:0004672|GO:0005524|GO:0006468
jg26216.t1	8b5f65021821e4ecaf9d2250d8d204bf	409	ProSiteProfiles	PS50011	Protein kinase domain profile.	153	409	12.1885	T	26-10-2021	IPR000719	Protein kinase domain	GO:0004672|GO:0005524|GO:0006468
jg26216.t1	8b5f65021821e4ecaf9d2250d8d204bf	409	SMART	SM00220	serkin_6	155	401	0.00068	T	26-10-2021	IPR000719	Protein kinase domain	GO:0004672|GO:0005524|GO:0006468
jg26216.t1	8b5f65021821e4ecaf9d2250d8d204bf	409	Pfam	PF00069	Protein kinase domain	165	343	1.8e-11	T	26-10-2021	IPR000719	Protein kinase domain	GO:0004672|GO:0005524|GO:0006468
jg21351.t1	cbe0bde52ce5ea05ba748d8f89ae5840	539	ProSiteProfiles	PS50011	Protein kinase domain profile.	333	539	30.1952	T	26-10-2021	IPR000719	Protein kinase domain	GO:0004672|GO:0005524|GO:0006468
jg21351.t1	cbe0bde52ce5ea05ba748d8f89ae5840	539	SMART	SM00220	serkin_6	20	295	2.5e-13	T	26-10-2021	IPR000719	Protein kinase domain	GO:0004672|GO:0005524|GO:0006468
jg21351.t1	cbe0bde52ce5ea05ba748d8f89ae5840	539	ProSiteProfiles	PS50011	Protein kinase domain profile.	20	295	29.121	T	26-10-2021	IPR000719	Protein kinase domain	GO:0004672|GO:0005524|GO:0006468
jg34794.t1	fc8d7621b843d798205c5fe0b2fefb00	542	SMART	SM00220	serkin_6	224	476	1.2e-84	T	26-10-2021	IPR000719	Protein kinase domain	GO:0004672|GO:0005524|GO:0006468
jg34794.t1	fc8d7621b843d798205c5fe0b2fefb00	542	Pfam	PF00069	Protein kinase domain	234	476	1.6e-62	T	26-10-2021	IPR000719	Protein kinase domain	GO:0004672|GO:0005524|GO:0006468
jg34794.t1	fc8d7621b843d798205c5fe0b2fefb00	542	ProSiteProfiles	PS50011	Protein kinase domain profile.	226	476	45.6719	T	26-10-2021	IPR000719	Protein kinase domain	GO:0004672|GO:0005524|GO:0006468
jg17127.t1	8067368a0cef4bd92f1c9aa1a3f4157b	1152	Pfam	PF00069	Protein kinase domain	872	1127	1.4e-61	T	26-10-2021	IPR000719	Protein kinase domain	GO:0004672|GO:0005524|GO:0006468
jg17127.t1	8067368a0cef4bd92f1c9aa1a3f4157b	1152	SMART	SM00220	serkin_6	872	1127	3.8e-85	T	26-10-2021	IPR000719	Protein kinase domain	GO:0004672|GO:0005524|GO:0006468
jg17127.t1	8067368a0cef4bd92f1c9aa1a3f4157b	1152	ProSiteProfiles	PS50011	Protein kinase domain profile.	872	1127	47.9475	T	26-10-2021	IPR000719	Protein kinase domain	GO:0004672|GO:0005524|GO:0006468
jg21640.t1	d4cf8b79d91ab7d939688421262a15ed	520	SMART	SM00220	serkin_6	22	282	4.3e-53	T	26-10-2021	IPR000719	Protein kinase domain	GO:0004672|GO:0005524|GO:0006468
jg21640.t1	d4cf8b79d91ab7d939688421262a15ed	520	ProSiteProfiles	PS50011	Protein kinase domain profile.	22	282	40.089	T	26-10-2021	IPR000719	Protein kinase domain	GO:0004672|GO:0005524|GO:0006468
jg19062.t1	7ebb352c3ff75d9c477c9ab682b19468	517	ProSiteProfiles	PS50011	Protein kinase domain profile.	279	517	17.9693	T	26-10-2021	IPR000719	Protein kinase domain	GO:0004672|GO:0005524|GO:0006468
jg21597.t1	7a1f29e608c3beff43f6b93f3c4f12a5	448	ProSiteProfiles	PS50011	Protein kinase domain profile.	34	316	28.485	T	26-10-2021	IPR000719	Protein kinase domain	GO:0004672|GO:0005524|GO:0006468
jg21597.t1	7a1f29e608c3beff43f6b93f3c4f12a5	448	SMART	SM00220	serkin_6	85	316	9.8e-17	T	26-10-2021	IPR000719	Protein kinase domain	GO:0004672|GO:0005524|GO:0006468
jg20573.t2	db965ae9dcca21fc14652c8bab6b59cb	978	Pfam	PF00069	Protein kinase domain	609	846	2.4e-22	T	26-10-2021	IPR000719	Protein kinase domain	GO:0004672|GO:0005524|GO:0006468
jg20573.t2	db965ae9dcca21fc14652c8bab6b59cb	978	SMART	SM00220	serkin_6	607	863	2.8e-12	T	26-10-2021	IPR000719	Protein kinase domain	GO:0004672|GO:0005524|GO:0006468
jg20573.t2	db965ae9dcca21fc14652c8bab6b59cb	978	ProSiteProfiles	PS50011	Protein kinase domain profile.	607	942	24.6688	T	26-10-2021	IPR000719	Protein kinase domain	GO:0004672|GO:0005524|GO:0006468
jg14457.t1	83b92239ad425efc0af2c12df8fb29b8	1781	Pfam	PF00069	Protein kinase domain	90	336	4.4e-42	T	26-10-2021	IPR000719	Protein kinase domain	GO:0004672|GO:0005524|GO:0006468
jg14457.t1	83b92239ad425efc0af2c12df8fb29b8	1781	ProSiteProfiles	PS50011	Protein kinase domain profile.	73	336	34.9301	T	26-10-2021	IPR000719	Protein kinase domain	GO:0004672|GO:0005524|GO:0006468
jg7687.t1	152a6763ed393c217aebe217c493125d	548	ProSiteProfiles	PS50011	Protein kinase domain profile.	9	266	42.6048	T	26-10-2021	IPR000719	Protein kinase domain	GO:0004672|GO:0005524|GO:0006468
jg7687.t1	152a6763ed393c217aebe217c493125d	548	SMART	SM00220	serkin_6	9	266	8e-54	T	26-10-2021	IPR000719	Protein kinase domain	GO:0004672|GO:0005524|GO:0006468
jg32711.t1	5d8a60864cbe931524e4bad710006ca2	496	Pfam	PF00069	Protein kinase domain	232	464	2.6e-30	T	26-10-2021	IPR000719	Protein kinase domain	GO:0004672|GO:0005524|GO:0006468
jg32711.t1	5d8a60864cbe931524e4bad710006ca2	496	SMART	SM00220	serkin_6	216	464	9e-15	T	26-10-2021	IPR000719	Protein kinase domain	GO:0004672|GO:0005524|GO:0006468
jg32711.t1	5d8a60864cbe931524e4bad710006ca2	496	ProSiteProfiles	PS50011	Protein kinase domain profile.	201	464	23.5381	T	26-10-2021	IPR000719	Protein kinase domain	GO:0004672|GO:0005524|GO:0006468
jg5864.t1	6250d0ab3cf40a3a1cfff120d4bd491c	316	Pfam	PF00069	Protein kinase domain	72	279	6.7e-42	T	26-10-2021	IPR000719	Protein kinase domain	GO:0004672|GO:0005524|GO:0006468
jg5864.t1	6250d0ab3cf40a3a1cfff120d4bd491c	316	ProSiteProfiles	PS50011	Protein kinase domain profile.	7	282	38.0537	T	26-10-2021	IPR000719	Protein kinase domain	GO:0004672|GO:0005524|GO:0006468
jg5864.t1	6250d0ab3cf40a3a1cfff120d4bd491c	316	SMART	SM00220	serkin_6	7	282	2.1e-46	T	26-10-2021	IPR000719	Protein kinase domain	GO:0004672|GO:0005524|GO:0006468
jg37262.t1	21613793743afa2a853924792c2f229d	197	Pfam	PF00069	Protein kinase domain	13	196	2.2e-58	T	26-10-2021	IPR000719	Protein kinase domain	GO:0004672|GO:0005524|GO:0006468
jg37262.t1	21613793743afa2a853924792c2f229d	197	ProSiteProfiles	PS50011	Protein kinase domain profile.	13	197	42.3363	T	26-10-2021	IPR000719	Protein kinase domain	GO:0004672|GO:0005524|GO:0006468
jg37262.t1	21613793743afa2a853924792c2f229d	197	SMART	SM00220	serkin_6	13	197	2.5e-40	T	26-10-2021	IPR000719	Protein kinase domain	GO:0004672|GO:0005524|GO:0006468
jg10185.t1	1f5cc130ca7bf7ccc96dc89dfcff7fa2	349	Pfam	PF00069	Protein kinase domain	165	339	2.9e-38	T	26-10-2021	IPR000719	Protein kinase domain	GO:0004672|GO:0005524|GO:0006468
jg10185.t1	1f5cc130ca7bf7ccc96dc89dfcff7fa2	349	Pfam	PF00069	Protein kinase domain	2	152	8.8e-33	T	26-10-2021	IPR000719	Protein kinase domain	GO:0004672|GO:0005524|GO:0006468
jg10185.t1	1f5cc130ca7bf7ccc96dc89dfcff7fa2	349	ProSiteProfiles	PS50011	Protein kinase domain profile.	1	152	28.6263	T	26-10-2021	IPR000719	Protein kinase domain	GO:0004672|GO:0005524|GO:0006468
jg10185.t1	1f5cc130ca7bf7ccc96dc89dfcff7fa2	349	ProSiteProfiles	PS50011	Protein kinase domain profile.	165	349	27.7217	T	26-10-2021	IPR000719	Protein kinase domain	GO:0004672|GO:0005524|GO:0006468
jg10185.t1	1f5cc130ca7bf7ccc96dc89dfcff7fa2	349	SMART	SM00220	serkin_6	165	349	1.3e-10	T	26-10-2021	IPR000719	Protein kinase domain	GO:0004672|GO:0005524|GO:0006468
jg18799.t1	04409fba1d8215afae9539ab91f28c82	372	Pfam	PF00069	Protein kinase domain	119	333	3.5e-40	T	26-10-2021	IPR000719	Protein kinase domain	GO:0004672|GO:0005524|GO:0006468
jg18799.t1	04409fba1d8215afae9539ab91f28c82	372	SMART	SM00220	serkin_6	118	364	2.2e-34	T	26-10-2021	IPR000719	Protein kinase domain	GO:0004672|GO:0005524|GO:0006468
jg18799.t1	04409fba1d8215afae9539ab91f28c82	372	ProSiteProfiles	PS50011	Protein kinase domain profile.	118	372	34.4778	T	26-10-2021	IPR000719	Protein kinase domain	GO:0004672|GO:0005524|GO:0006468
jg18542.t1	650e66b9c9d136d04e6c1d836c7c2a92	574	ProSiteProfiles	PS50011	Protein kinase domain profile.	78	357	34.8029	T	26-10-2021	IPR000719	Protein kinase domain	GO:0004672|GO:0005524|GO:0006468
jg18542.t1	650e66b9c9d136d04e6c1d836c7c2a92	574	Pfam	PF00069	Protein kinase domain	78	350	4.2e-38	T	26-10-2021	IPR000719	Protein kinase domain	GO:0004672|GO:0005524|GO:0006468
jg13565.t1	0e68a32821bc9666c2230f312fcd46bf	232	ProSiteProfiles	PS50011	Protein kinase domain profile.	1	232	25.9833	T	26-10-2021	IPR000719	Protein kinase domain	GO:0004672|GO:0005524|GO:0006468
jg13565.t1	0e68a32821bc9666c2230f312fcd46bf	232	SMART	SM00220	serkin_6	13	215	7.4e-07	T	26-10-2021	IPR000719	Protein kinase domain	GO:0004672|GO:0005524|GO:0006468
jg36964.t1	960176ccb31484d7d37cb39263bf50c1	360	Pfam	PF00069	Protein kinase domain	45	330	1.6e-67	T	26-10-2021	IPR000719	Protein kinase domain	GO:0004672|GO:0005524|GO:0006468
jg36964.t1	960176ccb31484d7d37cb39263bf50c1	360	SMART	SM00220	serkin_6	45	330	4.6e-90	T	26-10-2021	IPR000719	Protein kinase domain	GO:0004672|GO:0005524|GO:0006468
jg36964.t1	960176ccb31484d7d37cb39263bf50c1	360	ProSiteProfiles	PS50011	Protein kinase domain profile.	45	330	44.4281	T	26-10-2021	IPR000719	Protein kinase domain	GO:0004672|GO:0005524|GO:0006468
jg5068.t1	8985b81db5eaf34aaaa441bc3ae53236	532	SMART	SM00220	serkin_6	255	506	7.3e-71	T	26-10-2021	IPR000719	Protein kinase domain	GO:0004672|GO:0005524|GO:0006468
jg5068.t1	8985b81db5eaf34aaaa441bc3ae53236	532	Pfam	PF00069	Protein kinase domain	257	506	6.7e-57	T	26-10-2021	IPR000719	Protein kinase domain	GO:0004672|GO:0005524|GO:0006468
jg5068.t1	8985b81db5eaf34aaaa441bc3ae53236	532	ProSiteProfiles	PS50011	Protein kinase domain profile.	255	506	43.99	T	26-10-2021	IPR000719	Protein kinase domain	GO:0004672|GO:0005524|GO:0006468
jg20007.t1	270d4084c8d21436b9b0eb1f470c24de	399	ProSiteProfiles	PS50011	Protein kinase domain profile.	94	347	44.3292	T	26-10-2021	IPR000719	Protein kinase domain	GO:0004672|GO:0005524|GO:0006468
jg20007.t1	270d4084c8d21436b9b0eb1f470c24de	399	Pfam	PF00069	Protein kinase domain	95	346	2.2e-64	T	26-10-2021	IPR000719	Protein kinase domain	GO:0004672|GO:0005524|GO:0006468
jg20007.t1	270d4084c8d21436b9b0eb1f470c24de	399	SMART	SM00220	serkin_6	94	347	4e-82	T	26-10-2021	IPR000719	Protein kinase domain	GO:0004672|GO:0005524|GO:0006468
jg12134.t1	99811e6185d957a04b2ee73c823e2b9f	1885	ProSiteProfiles	PS50011	Protein kinase domain profile.	1379	1672	24.0752	T	26-10-2021	IPR000719	Protein kinase domain	GO:0004672|GO:0005524|GO:0006468
jg12134.t1	99811e6185d957a04b2ee73c823e2b9f	1885	Pfam	PF00069	Protein kinase domain	1379	1642	1.1e-23	T	26-10-2021	IPR000719	Protein kinase domain	GO:0004672|GO:0005524|GO:0006468
jg12134.t1	99811e6185d957a04b2ee73c823e2b9f	1885	SMART	SM00220	serkin_6	1379	1626	7.2e-11	T	26-10-2021	IPR000719	Protein kinase domain	GO:0004672|GO:0005524|GO:0006468
jg34714.t1	612527f083601f37d1a7eb745b1f0da3	1039	ProSiteProfiles	PS50011	Protein kinase domain profile.	188	430	25.432	T	26-10-2021	IPR000719	Protein kinase domain	GO:0004672|GO:0005524|GO:0006468
jg34714.t1	612527f083601f37d1a7eb745b1f0da3	1039	Pfam	PF00069	Protein kinase domain	224	430	3e-27	T	26-10-2021	IPR000719	Protein kinase domain	GO:0004672|GO:0005524|GO:0006468
jg34714.t1	612527f083601f37d1a7eb745b1f0da3	1039	SMART	SM00220	serkin_6	188	430	7.2e-19	T	26-10-2021	IPR000719	Protein kinase domain	GO:0004672|GO:0005524|GO:0006468
jg26883.t1	07a59b76b88ce2755f7b5c4fce65924a	1000	ProSiteProfiles	PS50011	Protein kinase domain profile.	880	1000	8.42882	T	26-10-2021	IPR000719	Protein kinase domain	GO:0004672|GO:0005524|GO:0006468
jg32199.t1	ac14a872625d4ba9a8c125ab97c9eaba	928	ProSiteProfiles	PS50011	Protein kinase domain profile.	808	928	13.4888	T	26-10-2021	IPR000719	Protein kinase domain	GO:0004672|GO:0005524|GO:0006468
jg10437.t1	e3f98cf5adb225d0edeb93663c308dae	422	Pfam	PF00069	Protein kinase domain	256	421	1.4e-41	T	26-10-2021	IPR000719	Protein kinase domain	GO:0004672|GO:0005524|GO:0006468
jg10437.t1	e3f98cf5adb225d0edeb93663c308dae	422	ProSiteProfiles	PS50011	Protein kinase domain profile.	250	422	32.6828	T	26-10-2021	IPR000719	Protein kinase domain	GO:0004672|GO:0005524|GO:0006468
jg10437.t1	e3f98cf5adb225d0edeb93663c308dae	422	SMART	SM00220	serkin_6	250	422	2.8e-16	T	26-10-2021	IPR000719	Protein kinase domain	GO:0004672|GO:0005524|GO:0006468
jg12946.t1	ac1e839bd94ad685ad283be15d497dee	345	SMART	SM00220	serkin_6	10	267	2e-44	T	26-10-2021	IPR000719	Protein kinase domain	GO:0004672|GO:0005524|GO:0006468
jg12946.t1	ac1e839bd94ad685ad283be15d497dee	345	ProSiteProfiles	PS50011	Protein kinase domain profile.	10	260	36.3859	T	26-10-2021	IPR000719	Protein kinase domain	GO:0004672|GO:0005524|GO:0006468
jg29961.t1	911dd057de0914d94c07f074a33e79b3	735	SMART	SM00220	serkin_6	474	728	8.9e-43	T	26-10-2021	IPR000719	Protein kinase domain	GO:0004672|GO:0005524|GO:0006468
jg29961.t1	911dd057de0914d94c07f074a33e79b3	735	Pfam	PF00069	Protein kinase domain	481	726	3.8e-41	T	26-10-2021	IPR000719	Protein kinase domain	GO:0004672|GO:0005524|GO:0006468
jg29961.t1	911dd057de0914d94c07f074a33e79b3	735	ProSiteProfiles	PS50011	Protein kinase domain profile.	473	733	35.2693	T	26-10-2021	IPR000719	Protein kinase domain	GO:0004672|GO:0005524|GO:0006468
jg5122.t1	e30ecaf633448e7345cce3046e040422	854	Pfam	PF00069	Protein kinase domain	1	180	3.4e-41	T	26-10-2021	IPR000719	Protein kinase domain	GO:0004672|GO:0005524|GO:0006468
jg5122.t1	e30ecaf633448e7345cce3046e040422	854	ProSiteProfiles	PS50011	Protein kinase domain profile.	1	180	32.3153	T	26-10-2021	IPR000719	Protein kinase domain	GO:0004672|GO:0005524|GO:0006468
jg5122.t1	e30ecaf633448e7345cce3046e040422	854	SMART	SM00220	serkin_6	1	180	6e-17	T	26-10-2021	IPR000719	Protein kinase domain	GO:0004672|GO:0005524|GO:0006468
jg13332.t1	6948593f4f9685ec007d490182533732	971	Pfam	PF00069	Protein kinase domain	688	927	1e-21	T	26-10-2021	IPR000719	Protein kinase domain	GO:0004672|GO:0005524|GO:0006468
jg13332.t1	6948593f4f9685ec007d490182533732	971	ProSiteProfiles	PS50011	Protein kinase domain profile.	685	940	19.8491	T	26-10-2021	IPR000719	Protein kinase domain	GO:0004672|GO:0005524|GO:0006468
jg13332.t1	6948593f4f9685ec007d490182533732	971	SMART	SM00220	serkin_6	685	917	2.9e-09	T	26-10-2021	IPR000719	Protein kinase domain	GO:0004672|GO:0005524|GO:0006468
jg29764.t1	6eb21f8862914d6b168beb1ced5c6210	539	Pfam	PF00069	Protein kinase domain	99	350	1.4e-37	T	26-10-2021	IPR000719	Protein kinase domain	GO:0004672|GO:0005524|GO:0006468
jg29764.t1	6eb21f8862914d6b168beb1ced5c6210	539	ProSiteProfiles	PS50011	Protein kinase domain profile.	98	356	30.8453	T	26-10-2021	IPR000719	Protein kinase domain	GO:0004672|GO:0005524|GO:0006468
jg19250.t1	9a2a42c17702501aa60daf65dba346de	470	SMART	SM00220	serkin_6	183	468	4.7e-59	T	26-10-2021	IPR000719	Protein kinase domain	GO:0004672|GO:0005524|GO:0006468
jg19250.t1	9a2a42c17702501aa60daf65dba346de	470	Pfam	PF00069	Protein kinase domain	183	468	2.8e-54	T	26-10-2021	IPR000719	Protein kinase domain	GO:0004672|GO:0005524|GO:0006468
jg19250.t1	9a2a42c17702501aa60daf65dba346de	470	ProSiteProfiles	PS50011	Protein kinase domain profile.	183	468	39.5236	T	26-10-2021	IPR000719	Protein kinase domain	GO:0004672|GO:0005524|GO:0006468
jg17428.t1	1fab3119b3dc895a7ccff1d4e4e5beb4	2512	ProSiteProfiles	PS50011	Protein kinase domain profile.	2050	2308	34.4354	T	26-10-2021	IPR000719	Protein kinase domain	GO:0004672|GO:0005524|GO:0006468
jg17428.t1	1fab3119b3dc895a7ccff1d4e4e5beb4	2512	SMART	SM00220	serkin_6	2067	2308	2.4e-29	T	26-10-2021	IPR000719	Protein kinase domain	GO:0004672|GO:0005524|GO:0006468
jg23991.t1	0ab3be396c3615848062175f215e6540	2274	SMART	SM00220	serkin_6	1061	1316	7e-07	T	26-10-2021	IPR000719	Protein kinase domain	GO:0004672|GO:0005524|GO:0006468
jg23991.t1	0ab3be396c3615848062175f215e6540	2274	ProSiteProfiles	PS50011	Protein kinase domain profile.	958	1316	17.8562	T	26-10-2021	IPR000719	Protein kinase domain	GO:0004672|GO:0005524|GO:0006468
jg23991.t1	0ab3be396c3615848062175f215e6540	2274	Pfam	PF00069	Protein kinase domain	1067	1316	4.7e-17	T	26-10-2021	IPR000719	Protein kinase domain	GO:0004672|GO:0005524|GO:0006468
jg27293.t1	70593c8a2e3a9a655997b7031e0515ba	309	Pfam	PF00069	Protein kinase domain	5	94	1.3e-13	T	26-10-2021	IPR000719	Protein kinase domain	GO:0004672|GO:0005524|GO:0006468
jg27293.t1	70593c8a2e3a9a655997b7031e0515ba	309	ProSiteProfiles	PS50011	Protein kinase domain profile.	1	152	16.6689	T	26-10-2021	IPR000719	Protein kinase domain	GO:0004672|GO:0005524|GO:0006468
jg7802.t1	7a7296d52a47d8879f5a9e2463f6ffef	709	Pfam	PF00069	Protein kinase domain	44	322	1e-71	T	26-10-2021	IPR000719	Protein kinase domain	GO:0004672|GO:0005524|GO:0006468
jg7802.t1	7a7296d52a47d8879f5a9e2463f6ffef	709	ProSiteProfiles	PS50011	Protein kinase domain profile.	43	322	48.8379	T	26-10-2021	IPR000719	Protein kinase domain	GO:0004672|GO:0005524|GO:0006468
jg7802.t1	7a7296d52a47d8879f5a9e2463f6ffef	709	SMART	SM00220	serkin_6	43	322	2.5e-98	T	26-10-2021	IPR000719	Protein kinase domain	GO:0004672|GO:0005524|GO:0006468
jg19918.t1	772e86a959f9befe40673468f4d76d97	106	ProSiteProfiles	PS50011	Protein kinase domain profile.	30	106	11.5383	T	26-10-2021	IPR000719	Protein kinase domain	GO:0004672|GO:0005524|GO:0006468
jg11767.t1	e9793fba550295684f765dcd63deffc0	1558	ProSiteProfiles	PS50011	Protein kinase domain profile.	1168	1461	17.517	T	26-10-2021	IPR000719	Protein kinase domain	GO:0004672|GO:0005524|GO:0006468
jg11767.t1	e9793fba550295684f765dcd63deffc0	1558	Pfam	PF00069	Protein kinase domain	1171	1325	9.2e-16	T	26-10-2021	IPR000719	Protein kinase domain	GO:0004672|GO:0005524|GO:0006468
jg11767.t1	e9793fba550295684f765dcd63deffc0	1558	SMART	SM00220	serkin_6	1168	1473	1.7e-09	T	26-10-2021	IPR000719	Protein kinase domain	GO:0004672|GO:0005524|GO:0006468
jg33354.t1	104e2ee0df800271cf5c79e9c5cdd91f	308	SMART	SM00220	serkin_6	5	266	4.2e-63	T	26-10-2021	IPR000719	Protein kinase domain	GO:0004672|GO:0005524|GO:0006468
jg33354.t1	104e2ee0df800271cf5c79e9c5cdd91f	308	ProSiteProfiles	PS50011	Protein kinase domain profile.	5	266	38.8735	T	26-10-2021	IPR000719	Protein kinase domain	GO:0004672|GO:0005524|GO:0006468
jg33354.t1	104e2ee0df800271cf5c79e9c5cdd91f	308	Pfam	PF00069	Protein kinase domain	5	266	2.9e-54	T	26-10-2021	IPR000719	Protein kinase domain	GO:0004672|GO:0005524|GO:0006468
jg22590.t1	a7a4686628469b4656caf5b363d6d847	1127	SMART	SM00220	serkin_6	849	1108	2.3e-36	T	26-10-2021	IPR000719	Protein kinase domain	GO:0004672|GO:0005524|GO:0006468
jg22590.t1	a7a4686628469b4656caf5b363d6d847	1127	Pfam	PF00069	Protein kinase domain	864	1105	3.1e-41	T	26-10-2021	IPR000719	Protein kinase domain	GO:0004672|GO:0005524|GO:0006468
jg22590.t1	a7a4686628469b4656caf5b363d6d847	1127	ProSiteProfiles	PS50011	Protein kinase domain profile.	817	1115	32.7534	T	26-10-2021	IPR000719	Protein kinase domain	GO:0004672|GO:0005524|GO:0006468
jg36577.t1	2994d44d652aa9e2ecc930248685096e	659	SMART	SM00220	serkin_6	375	650	1.1e-49	T	26-10-2021	IPR000719	Protein kinase domain	GO:0004672|GO:0005524|GO:0006468
jg36577.t1	2994d44d652aa9e2ecc930248685096e	659	ProSiteProfiles	PS50011	Protein kinase domain profile.	375	650	41.9405	T	26-10-2021	IPR000719	Protein kinase domain	GO:0004672|GO:0005524|GO:0006468
jg15746.t1	dc0d9d8d5adef069c77841e774875063	806	ProSiteProfiles	PS50011	Protein kinase domain profile.	535	798	36.4424	T	26-10-2021	IPR000719	Protein kinase domain	GO:0004672|GO:0005524|GO:0006468
jg15746.t1	dc0d9d8d5adef069c77841e774875063	806	Pfam	PF00069	Protein kinase domain	538	784	1.4e-52	T	26-10-2021	IPR000719	Protein kinase domain	GO:0004672|GO:0005524|GO:0006468
jg15746.t1	dc0d9d8d5adef069c77841e774875063	806	SMART	SM00220	serkin_6	535	798	9.2e-45	T	26-10-2021	IPR000719	Protein kinase domain	GO:0004672|GO:0005524|GO:0006468
jg34376.t1	0b65221617d193b99f4ca39242b9c000	1044	ProSiteProfiles	PS50011	Protein kinase domain profile.	436	710	35.6226	T	26-10-2021	IPR000719	Protein kinase domain	GO:0004672|GO:0005524|GO:0006468
jg34376.t1	0b65221617d193b99f4ca39242b9c000	1044	SMART	SM00220	serkin_6	452	710	3.9e-23	T	26-10-2021	IPR000719	Protein kinase domain	GO:0004672|GO:0005524|GO:0006468
jg18861.t1	9691d353bbda86dd98fff4b18159f92d	315	Pfam	PF00069	Protein kinase domain	16	272	2.2e-81	T	26-10-2021	IPR000719	Protein kinase domain	GO:0004672|GO:0005524|GO:0006468
jg18861.t1	9691d353bbda86dd98fff4b18159f92d	315	SMART	SM00220	serkin_6	15	272	3.4e-108	T	26-10-2021	IPR000719	Protein kinase domain	GO:0004672|GO:0005524|GO:0006468
jg18861.t1	9691d353bbda86dd98fff4b18159f92d	315	ProSiteProfiles	PS50011	Protein kinase domain profile.	15	272	51.4245	T	26-10-2021	IPR000719	Protein kinase domain	GO:0004672|GO:0005524|GO:0006468
jg16862.t1	9e63d79125074750ddc793135d3b8124	821	ProSiteProfiles	PS50011	Protein kinase domain profile.	1	243	22.7183	T	26-10-2021	IPR000719	Protein kinase domain	GO:0004672|GO:0005524|GO:0006468
jg15510.t1	6db26110d113b34ccdc5ed4031c4ee32	354	ProSiteProfiles	PS50011	Protein kinase domain profile.	177	354	15.8209	T	26-10-2021	IPR000719	Protein kinase domain	GO:0004672|GO:0005524|GO:0006468
jg29915.t1	5ce0bc9b6488ef14dffa060ae4c32b3f	450	ProSiteProfiles	PS50011	Protein kinase domain profile.	58	450	14.5206	T	26-10-2021	IPR000719	Protein kinase domain	GO:0004672|GO:0005524|GO:0006468
jg29915.t1	5ce0bc9b6488ef14dffa060ae4c32b3f	450	SMART	SM00220	serkin_6	58	345	2.3e-06	T	26-10-2021	IPR000719	Protein kinase domain	GO:0004672|GO:0005524|GO:0006468
jg29915.t1	5ce0bc9b6488ef14dffa060ae4c32b3f	450	Pfam	PF00069	Protein kinase domain	187	294	1.6e-13	T	26-10-2021	IPR000719	Protein kinase domain	GO:0004672|GO:0005524|GO:0006468
jg10999.t1	2b431e4008fbf1333e0b022adbf5b084	425	ProSiteProfiles	PS50011	Protein kinase domain profile.	1	219	28.1316	T	26-10-2021	IPR000719	Protein kinase domain	GO:0004672|GO:0005524|GO:0006468
jg10999.t1	2b431e4008fbf1333e0b022adbf5b084	425	Pfam	PF00069	Protein kinase domain	2	215	6e-34	T	26-10-2021	IPR000719	Protein kinase domain	GO:0004672|GO:0005524|GO:0006468
jg10999.t1	2b431e4008fbf1333e0b022adbf5b084	425	SMART	SM00220	serkin_6	1	218	4.3e-13	T	26-10-2021	IPR000719	Protein kinase domain	GO:0004672|GO:0005524|GO:0006468
jg25204.t1	e0cbe1098bdfeb8fd95d280c39dcfae2	140	ProSiteProfiles	PS50011	Protein kinase domain profile.	1	136	11.6655	T	26-10-2021	IPR000719	Protein kinase domain	GO:0004672|GO:0005524|GO:0006468
jg16814.t1	bd149356f07ae6d0913a1d5ad5c5f4c9	329	ProSiteProfiles	PS50011	Protein kinase domain profile.	14	266	42.4776	T	26-10-2021	IPR000719	Protein kinase domain	GO:0004672|GO:0005524|GO:0006468
jg16814.t1	bd149356f07ae6d0913a1d5ad5c5f4c9	329	SMART	SM00220	serkin_6	14	266	7.6e-63	T	26-10-2021	IPR000719	Protein kinase domain	GO:0004672|GO:0005524|GO:0006468
jg16814.t1	bd149356f07ae6d0913a1d5ad5c5f4c9	329	Pfam	PF00069	Protein kinase domain	19	266	3e-54	T	26-10-2021	IPR000719	Protein kinase domain	GO:0004672|GO:0005524|GO:0006468
jg23930.t1	c6f8498756fa3b0cb2dddca62dbdfb9e	516	SMART	SM00220	serkin_6	23	275	2.4e-52	T	26-10-2021	IPR000719	Protein kinase domain	GO:0004672|GO:0005524|GO:0006468
jg23930.t1	c6f8498756fa3b0cb2dddca62dbdfb9e	516	ProSiteProfiles	PS50011	Protein kinase domain profile.	23	284	41.8557	T	26-10-2021	IPR000719	Protein kinase domain	GO:0004672|GO:0005524|GO:0006468
jg6703.t1	fe368e5b348a4e0c79e86363dc500a6d	1331	Pfam	PF00069	Protein kinase domain	1066	1261	1.4e-12	T	26-10-2021	IPR000719	Protein kinase domain	GO:0004672|GO:0005524|GO:0006468
jg6703.t1	fe368e5b348a4e0c79e86363dc500a6d	1331	ProSiteProfiles	PS50011	Protein kinase domain profile.	1055	1331	19.3827	T	26-10-2021	IPR000719	Protein kinase domain	GO:0004672|GO:0005524|GO:0006468
jg6703.t1	fe368e5b348a4e0c79e86363dc500a6d	1331	SMART	SM00220	serkin_6	1055	1310	4.4e-05	T	26-10-2021	IPR000719	Protein kinase domain	GO:0004672|GO:0005524|GO:0006468
jg18966.t1	8d95a9f26af61418167988b3333739aa	419	Pfam	PF00069	Protein kinase domain	12	278	1e-61	T	26-10-2021	IPR000719	Protein kinase domain	GO:0004672|GO:0005524|GO:0006468
jg18966.t1	8d95a9f26af61418167988b3333739aa	419	ProSiteProfiles	PS50011	Protein kinase domain profile.	12	278	47.792	T	26-10-2021	IPR000719	Protein kinase domain	GO:0004672|GO:0005524|GO:0006468
jg18966.t1	8d95a9f26af61418167988b3333739aa	419	SMART	SM00220	serkin_6	12	278	3.8e-76	T	26-10-2021	IPR000719	Protein kinase domain	GO:0004672|GO:0005524|GO:0006468
jg24390.t1	7bd547d1692fc9af42fa7d0779c5335c	276	ProSiteProfiles	PS50011	Protein kinase domain profile.	1	265	35.0431	T	26-10-2021	IPR000719	Protein kinase domain	GO:0004672|GO:0005524|GO:0006468
jg24390.t1	7bd547d1692fc9af42fa7d0779c5335c	276	Pfam	PF00069	Protein kinase domain	24	265	4e-47	T	26-10-2021	IPR000719	Protein kinase domain	GO:0004672|GO:0005524|GO:0006468
jg24390.t1	7bd547d1692fc9af42fa7d0779c5335c	276	SMART	SM00220	serkin_6	10	265	1.4e-46	T	26-10-2021	IPR000719	Protein kinase domain	GO:0004672|GO:0005524|GO:0006468
jg29919.t1	640e3ee05d9ebca3892a435659cd3ed1	287	SMART	SM00220	serkin_6	7	251	4.2e-46	T	26-10-2021	IPR000719	Protein kinase domain	GO:0004672|GO:0005524|GO:0006468
jg29919.t1	640e3ee05d9ebca3892a435659cd3ed1	287	ProSiteProfiles	PS50011	Protein kinase domain profile.	1	251	37.5731	T	26-10-2021	IPR000719	Protein kinase domain	GO:0004672|GO:0005524|GO:0006468
jg29919.t1	640e3ee05d9ebca3892a435659cd3ed1	287	Pfam	PF00069	Protein kinase domain	13	251	7.6e-55	T	26-10-2021	IPR000719	Protein kinase domain	GO:0004672|GO:0005524|GO:0006468
jg25167.t1	6dce539e640f46afad21916ea3692f4a	512	SMART	SM00220	serkin_6	207	476	4.4e-31	T	26-10-2021	IPR000719	Protein kinase domain	GO:0004672|GO:0005524|GO:0006468
jg25167.t1	6dce539e640f46afad21916ea3692f4a	512	ProSiteProfiles	PS50011	Protein kinase domain profile.	207	476	37.2763	T	26-10-2021	IPR000719	Protein kinase domain	GO:0004672|GO:0005524|GO:0006468
jg16040.t1	4ccba3e04dfd6973ba03a96a2bc89a91	280	ProSiteProfiles	PS50011	Protein kinase domain profile.	1	102	17.8703	T	26-10-2021	IPR000719	Protein kinase domain	GO:0004672|GO:0005524|GO:0006468
jg16040.t1	4ccba3e04dfd6973ba03a96a2bc89a91	280	Pfam	PF00069	Protein kinase domain	2	102	9.5e-18	T	26-10-2021	IPR000719	Protein kinase domain	GO:0004672|GO:0005524|GO:0006468
jg16040.t1	4ccba3e04dfd6973ba03a96a2bc89a91	280	SMART	SM00220	serkin_6	1	102	0.0081	T	26-10-2021	IPR000719	Protein kinase domain	GO:0004672|GO:0005524|GO:0006468
jg38557.t1	d0afba109ddfa006befcb5a0e38a21c7	391	ProSiteProfiles	PS50011	Protein kinase domain profile.	82	338	51.0287	T	26-10-2021	IPR000719	Protein kinase domain	GO:0004672|GO:0005524|GO:0006468
jg38557.t1	d0afba109ddfa006befcb5a0e38a21c7	391	SMART	SM00220	serkin_6	82	338	1.2e-110	T	26-10-2021	IPR000719	Protein kinase domain	GO:0004672|GO:0005524|GO:0006468
jg38557.t1	d0afba109ddfa006befcb5a0e38a21c7	391	Pfam	PF00069	Protein kinase domain	82	338	8e-82	T	26-10-2021	IPR000719	Protein kinase domain	GO:0004672|GO:0005524|GO:0006468
jg13100.t1	e55af2b51046679b45622279f82c45e9	1720	ProSiteProfiles	PS50011	Protein kinase domain profile.	1452	1712	33.234	T	26-10-2021	IPR000719	Protein kinase domain	GO:0004672|GO:0005524|GO:0006468
jg13100.t1	e55af2b51046679b45622279f82c45e9	1720	Pfam	PF00069	Protein kinase domain	1454	1698	5.1e-36	T	26-10-2021	IPR000719	Protein kinase domain	GO:0004672|GO:0005524|GO:0006468
jg13100.t1	e55af2b51046679b45622279f82c45e9	1720	SMART	SM00220	serkin_6	1452	1712	9.3e-41	T	26-10-2021	IPR000719	Protein kinase domain	GO:0004672|GO:0005524|GO:0006468
jg14694.t1	d6ee5a252254691a871120ebbea3de43	1115	SMART	SM00220	serkin_6	858	1111	5.7e-42	T	26-10-2021	IPR000719	Protein kinase domain	GO:0004672|GO:0005524|GO:0006468
jg14694.t1	d6ee5a252254691a871120ebbea3de43	1115	ProSiteProfiles	PS50011	Protein kinase domain profile.	858	1115	36.1032	T	26-10-2021	IPR000719	Protein kinase domain	GO:0004672|GO:0005524|GO:0006468
jg15509.t1	c5d66e6e45afaac77aa71bc0cfdba8bd	265	ProSiteProfiles	PS50011	Protein kinase domain profile.	1	196	24.6405	T	26-10-2021	IPR000719	Protein kinase domain	GO:0004672|GO:0005524|GO:0006468
jg29184.t1	d70a9f85cccc379174d9147ae9d9b297	1705	ProSiteProfiles	PS50011	Protein kinase domain profile.	950	1227	23.3402	T	26-10-2021	IPR000719	Protein kinase domain	GO:0004672|GO:0005524|GO:0006468
jg29184.t1	d70a9f85cccc379174d9147ae9d9b297	1705	Pfam	PF00069	Protein kinase domain	955	1151	9.9e-24	T	26-10-2021	IPR000719	Protein kinase domain	GO:0004672|GO:0005524|GO:0006468
jg29184.t1	d70a9f85cccc379174d9147ae9d9b297	1705	SMART	SM00220	serkin_6	950	1211	3.3e-11	T	26-10-2021	IPR000719	Protein kinase domain	GO:0004672|GO:0005524|GO:0006468
jg14822.t1	6baa62a1b7cb637e8e2bdde618b937fa	816	Pfam	PF00069	Protein kinase domain	70	337	2.1e-12	T	26-10-2021	IPR000719	Protein kinase domain	GO:0004672|GO:0005524|GO:0006468
jg14822.t1	6baa62a1b7cb637e8e2bdde618b937fa	816	ProSiteProfiles	PS50011	Protein kinase domain profile.	24	346	12.9376	T	26-10-2021	IPR000719	Protein kinase domain	GO:0004672|GO:0005524|GO:0006468
jg16500.t1	4e890d6470fc884265822b61a005f0b5	527	SMART	SM00220	serkin_6	199	498	1.2e-12	T	26-10-2021	IPR000719	Protein kinase domain	GO:0004672|GO:0005524|GO:0006468
jg16500.t1	4e890d6470fc884265822b61a005f0b5	527	ProSiteProfiles	PS50011	Protein kinase domain profile.	199	472	25.856	T	26-10-2021	IPR000719	Protein kinase domain	GO:0004672|GO:0005524|GO:0006468
jg16500.t1	4e890d6470fc884265822b61a005f0b5	527	Pfam	PF00069	Protein kinase domain	211	439	6.3e-32	T	26-10-2021	IPR000719	Protein kinase domain	GO:0004672|GO:0005524|GO:0006468
jg19032.t1	1baf6ca4ec152b30509fe5de516c0eee	141	ProSiteProfiles	PS50011	Protein kinase domain profile.	1	128	10.8599	T	26-10-2021	IPR000719	Protein kinase domain	GO:0004672|GO:0005524|GO:0006468
jg21568.t1	7bb3e016ce2424c2a88d861941f44101	2570	Pfam	PF00069	Protein kinase domain	2153	2421	3.7e-39	T	26-10-2021	IPR000719	Protein kinase domain	GO:0004672|GO:0005524|GO:0006468
jg21568.t1	7bb3e016ce2424c2a88d861941f44101	2570	Pfam	PF00069	Protein kinase domain	245	482	1.2e-21	T	26-10-2021	IPR000719	Protein kinase domain	GO:0004672|GO:0005524|GO:0006468
jg21568.t1	7bb3e016ce2424c2a88d861941f44101	2570	ProSiteProfiles	PS50011	Protein kinase domain profile.	2151	2424	31.6227	T	26-10-2021	IPR000719	Protein kinase domain	GO:0004672|GO:0005524|GO:0006468
jg21568.t1	7bb3e016ce2424c2a88d861941f44101	2570	SMART	SM00220	serkin_6	2151	2424	3.2e-36	T	26-10-2021	IPR000719	Protein kinase domain	GO:0004672|GO:0005524|GO:0006468
jg21568.t1	7bb3e016ce2424c2a88d861941f44101	2570	ProSiteProfiles	PS50011	Protein kinase domain profile.	221	482	17.1212	T	26-10-2021	IPR000719	Protein kinase domain	GO:0004672|GO:0005524|GO:0006468
jg35925.t1	2e3dd0965972e73f0992032294929761	1483	Pfam	PF00069	Protein kinase domain	40	287	4.2e-58	T	26-10-2021	IPR000719	Protein kinase domain	GO:0004672|GO:0005524|GO:0006468
jg35925.t1	2e3dd0965972e73f0992032294929761	1483	ProSiteProfiles	PS50011	Protein kinase domain profile.	40	287	46.1101	T	26-10-2021	IPR000719	Protein kinase domain	GO:0004672|GO:0005524|GO:0006468
jg35925.t1	2e3dd0965972e73f0992032294929761	1483	SMART	SM00220	serkin_6	40	287	1.8e-78	T	26-10-2021	IPR000719	Protein kinase domain	GO:0004672|GO:0005524|GO:0006468
jg22636.t1	0b6d1a9a814ecd6cbc9b0d4a22f0d877	858	SMART	SM00220	serkin_6	162	414	2.1e-46	T	26-10-2021	IPR000719	Protein kinase domain	GO:0004672|GO:0005524|GO:0006468
jg22636.t1	0b6d1a9a814ecd6cbc9b0d4a22f0d877	858	ProSiteProfiles	PS50011	Protein kinase domain profile.	162	414	38.8735	T	26-10-2021	IPR000719	Protein kinase domain	GO:0004672|GO:0005524|GO:0006468
jg22636.t1	0b6d1a9a814ecd6cbc9b0d4a22f0d877	858	Pfam	PF00069	Protein kinase domain	164	407	2.1e-50	T	26-10-2021	IPR000719	Protein kinase domain	GO:0004672|GO:0005524|GO:0006468
jg27764.t1	152424edaf4c445fea54d12171983e1c	562	ProSiteProfiles	PS50011	Protein kinase domain profile.	73	335	33.6156	T	26-10-2021	IPR000719	Protein kinase domain	GO:0004672|GO:0005524|GO:0006468
jg27764.t1	152424edaf4c445fea54d12171983e1c	562	SMART	SM00220	serkin_6	73	341	2.4e-35	T	26-10-2021	IPR000719	Protein kinase domain	GO:0004672|GO:0005524|GO:0006468
jg27764.t1	152424edaf4c445fea54d12171983e1c	562	Pfam	PF00069	Protein kinase domain	99	330	5e-37	T	26-10-2021	IPR000719	Protein kinase domain	GO:0004672|GO:0005524|GO:0006468
jg21966.t1	bc25069dc12d4523a50a6d61f639760b	485	ProSiteProfiles	PS50011	Protein kinase domain profile.	207	459	48.8238	T	26-10-2021	IPR000719	Protein kinase domain	GO:0004672|GO:0005524|GO:0006468
jg21966.t1	bc25069dc12d4523a50a6d61f639760b	485	Pfam	PF00069	Protein kinase domain	207	459	2.4e-66	T	26-10-2021	IPR000719	Protein kinase domain	GO:0004672|GO:0005524|GO:0006468
jg21966.t1	bc25069dc12d4523a50a6d61f639760b	485	SMART	SM00220	serkin_6	207	459	1.1e-83	T	26-10-2021	IPR000719	Protein kinase domain	GO:0004672|GO:0005524|GO:0006468
jg22532.t1	fc7896376f5e9b41b8199bbf3286e2d9	1006	ProSiteProfiles	PS50011	Protein kinase domain profile.	56	331	39.5943	T	26-10-2021	IPR000719	Protein kinase domain	GO:0004672|GO:0005524|GO:0006468
jg22532.t1	fc7896376f5e9b41b8199bbf3286e2d9	1006	SMART	SM00220	serkin_6	56	331	2.4e-68	T	26-10-2021	IPR000719	Protein kinase domain	GO:0004672|GO:0005524|GO:0006468
jg22532.t1	fc7896376f5e9b41b8199bbf3286e2d9	1006	Pfam	PF00069	Protein kinase domain	56	331	1.7e-51	T	26-10-2021	IPR000719	Protein kinase domain	GO:0004672|GO:0005524|GO:0006468
jg33893.t1	96b22082783f43600eb9c9657eeec5e8	341	ProSiteProfiles	PS50011	Protein kinase domain profile.	1	242	22.2801	T	26-10-2021	IPR000719	Protein kinase domain	GO:0004672|GO:0005524|GO:0006468
jg33893.t1	96b22082783f43600eb9c9657eeec5e8	341	SMART	SM00220	serkin_6	1	255	2e-06	T	26-10-2021	IPR000719	Protein kinase domain	GO:0004672|GO:0005524|GO:0006468
jg33893.t1	96b22082783f43600eb9c9657eeec5e8	341	Pfam	PF00069	Protein kinase domain	5	197	7.2e-20	T	26-10-2021	IPR000719	Protein kinase domain	GO:0004672|GO:0005524|GO:0006468
jg24301.t1	f38b99c163b8d5952b48265c792f428c	268	SMART	SM00220	serkin_6	140	268	5.7e-05	T	26-10-2021	IPR000719	Protein kinase domain	GO:0004672|GO:0005524|GO:0006468
jg24301.t1	f38b99c163b8d5952b48265c792f428c	268	Pfam	PF00069	Protein kinase domain	141	268	1.3e-23	T	26-10-2021	IPR000719	Protein kinase domain	GO:0004672|GO:0005524|GO:0006468
jg24301.t1	f38b99c163b8d5952b48265c792f428c	268	ProSiteProfiles	PS50011	Protein kinase domain profile.	140	268	22.6476	T	26-10-2021	IPR000719	Protein kinase domain	GO:0004672|GO:0005524|GO:0006468
jg32711.t2	86b18ddaa4802396c3130b2cd08a8d45	492	ProSiteProfiles	PS50011	Protein kinase domain profile.	201	460	19.9198	T	26-10-2021	IPR000719	Protein kinase domain	GO:0004672|GO:0005524|GO:0006468
jg32711.t2	86b18ddaa4802396c3130b2cd08a8d45	492	SMART	SM00220	serkin_6	216	460	6.3e-12	T	26-10-2021	IPR000719	Protein kinase domain	GO:0004672|GO:0005524|GO:0006468
jg32711.t2	86b18ddaa4802396c3130b2cd08a8d45	492	Pfam	PF00069	Protein kinase domain	232	460	5.6e-26	T	26-10-2021	IPR000719	Protein kinase domain	GO:0004672|GO:0005524|GO:0006468
jg34014.t1	80e6a97a187cf1f1194cef516064b521	163	Pfam	PF00069	Protein kinase domain	82	157	5.7e-08	T	26-10-2021	IPR000719	Protein kinase domain	GO:0004672|GO:0005524|GO:0006468
jg29553.t1	d0f32ef9a7705a2ba64abd5ab2ff0598	3975	ProSiteProfiles	PS50011	Protein kinase domain profile.	2979	3254	34.5343	T	26-10-2021	IPR000719	Protein kinase domain	GO:0004672|GO:0005524|GO:0006468
jg24892.t1	94d9f3de8314bd0e1c702815eacd2bfd	2529	Pfam	PF00069	Protein kinase domain	1528	1725	9.8e-23	T	26-10-2021	IPR000719	Protein kinase domain	GO:0004672|GO:0005524|GO:0006468
jg24892.t1	94d9f3de8314bd0e1c702815eacd2bfd	2529	ProSiteProfiles	PS50011	Protein kinase domain profile.	1526	1788	21.7431	T	26-10-2021	IPR000719	Protein kinase domain	GO:0004672|GO:0005524|GO:0006468
jg24892.t1	94d9f3de8314bd0e1c702815eacd2bfd	2529	SMART	SM00220	serkin_6	1526	1764	3.8e-12	T	26-10-2021	IPR000719	Protein kinase domain	GO:0004672|GO:0005524|GO:0006468
jg24545.t1	50c2ae7e2b14f258825747a1fcb74dd0	432	ProSiteProfiles	PS50011	Protein kinase domain profile.	44	302	40.9088	T	26-10-2021	IPR000719	Protein kinase domain	GO:0004672|GO:0005524|GO:0006468
jg24545.t1	50c2ae7e2b14f258825747a1fcb74dd0	432	SMART	SM00220	serkin_6	44	302	1.2e-49	T	26-10-2021	IPR000719	Protein kinase domain	GO:0004672|GO:0005524|GO:0006468
jg21354.t1	1c4d5dbf75ecf33243570f715fab157a	1324	Pfam	PF00069	Protein kinase domain	1058	1302	1.1e-38	T	26-10-2021	IPR000719	Protein kinase domain	GO:0004672|GO:0005524|GO:0006468
jg21354.t1	1c4d5dbf75ecf33243570f715fab157a	1324	ProSiteProfiles	PS50011	Protein kinase domain profile.	1055	1309	35.453	T	26-10-2021	IPR000719	Protein kinase domain	GO:0004672|GO:0005524|GO:0006468
jg21354.t1	1c4d5dbf75ecf33243570f715fab157a	1324	SMART	SM00220	serkin_6	1055	1309	4.6e-42	T	26-10-2021	IPR000719	Protein kinase domain	GO:0004672|GO:0005524|GO:0006468
jg24623.t1	fac8ad521b8785a18c91810e084746a2	134	ProSiteProfiles	PS50011	Protein kinase domain profile.	1	100	14.8174	T	26-10-2021	IPR000719	Protein kinase domain	GO:0004672|GO:0005524|GO:0006468
jg10467.t1	2f6668d6d29a6487ae19d836ef86badb	299	Pfam	PF00069	Protein kinase domain	13	271	3.4e-55	T	26-10-2021	IPR000719	Protein kinase domain	GO:0004672|GO:0005524|GO:0006468
jg10467.t1	2f6668d6d29a6487ae19d836ef86badb	299	ProSiteProfiles	PS50011	Protein kinase domain profile.	10	271	39.4954	T	26-10-2021	IPR000719	Protein kinase domain	GO:0004672|GO:0005524|GO:0006468
jg10467.t1	2f6668d6d29a6487ae19d836ef86badb	299	SMART	SM00220	serkin_6	10	271	7.7e-58	T	26-10-2021	IPR000719	Protein kinase domain	GO:0004672|GO:0005524|GO:0006468
jg19359.t1	007595bc3b4d87e483414d0418a79ab7	380	Pfam	PF00069	Protein kinase domain	69	344	9e-57	T	26-10-2021	IPR000719	Protein kinase domain	GO:0004672|GO:0005524|GO:0006468
jg19359.t1	007595bc3b4d87e483414d0418a79ab7	380	ProSiteProfiles	PS50011	Protein kinase domain profile.	68	344	41.7709	T	26-10-2021	IPR000719	Protein kinase domain	GO:0004672|GO:0005524|GO:0006468
jg19359.t1	007595bc3b4d87e483414d0418a79ab7	380	SMART	SM00220	serkin_6	68	344	1.4e-61	T	26-10-2021	IPR000719	Protein kinase domain	GO:0004672|GO:0005524|GO:0006468
jg16677.t1	fe6530d021d2e7d7b29ab53b8c73c0f7	826	Pfam	PF00069	Protein kinase domain	567	819	4.3e-65	T	26-10-2021	IPR000719	Protein kinase domain	GO:0004672|GO:0005524|GO:0006468
jg16677.t1	fe6530d021d2e7d7b29ab53b8c73c0f7	826	SMART	SM00220	serkin_6	567	819	4.4e-91	T	26-10-2021	IPR000719	Protein kinase domain	GO:0004672|GO:0005524|GO:0006468
jg16677.t1	fe6530d021d2e7d7b29ab53b8c73c0f7	826	ProSiteProfiles	PS50011	Protein kinase domain profile.	567	819	46.5765	T	26-10-2021	IPR000719	Protein kinase domain	GO:0004672|GO:0005524|GO:0006468
jg13994.t1	f80142cb80cd2c89930da666c0227e5f	624	ProSiteProfiles	PS50011	Protein kinase domain profile.	380	624	9.07899	T	26-10-2021	IPR000719	Protein kinase domain	GO:0004672|GO:0005524|GO:0006468
jg31588.t1	e0be96e51b1be3535596752c9b80cf30	1442	SMART	SM00220	serkin_6	30	281	4.6e-77	T	26-10-2021	IPR000719	Protein kinase domain	GO:0004672|GO:0005524|GO:0006468
jg31588.t1	e0be96e51b1be3535596752c9b80cf30	1442	ProSiteProfiles	PS50011	Protein kinase domain profile.	30	281	44.4988	T	26-10-2021	IPR000719	Protein kinase domain	GO:0004672|GO:0005524|GO:0006468
jg31588.t1	e0be96e51b1be3535596752c9b80cf30	1442	Pfam	PF00069	Protein kinase domain	30	281	8.1e-60	T	26-10-2021	IPR000719	Protein kinase domain	GO:0004672|GO:0005524|GO:0006468
jg32412.t1	a1d9c97e6e2bf514c35d40094c39e21a	307	ProSiteProfiles	PS50011	Protein kinase domain profile.	182	307	18.464	T	26-10-2021	IPR000719	Protein kinase domain	GO:0004672|GO:0005524|GO:0006468
jg20239.t1	573f1228fedc44c7b5d029ea05fec2c5	2400	Pfam	PF00069	Protein kinase domain	236	453	3.5e-24	T	26-10-2021	IPR000719	Protein kinase domain	GO:0004672|GO:0005524|GO:0006468
jg20239.t1	573f1228fedc44c7b5d029ea05fec2c5	2400	ProSiteProfiles	PS50011	Protein kinase domain profile.	185	453	17.7714	T	26-10-2021	IPR000719	Protein kinase domain	GO:0004672|GO:0005524|GO:0006468
jg20239.t1	573f1228fedc44c7b5d029ea05fec2c5	2400	ProSiteProfiles	PS50011	Protein kinase domain profile.	2005	2265	31.0856	T	26-10-2021	IPR000719	Protein kinase domain	GO:0004672|GO:0005524|GO:0006468
jg20239.t1	573f1228fedc44c7b5d029ea05fec2c5	2400	SMART	SM00220	serkin_6	196	453	2.1e-11	T	26-10-2021	IPR000719	Protein kinase domain	GO:0004672|GO:0005524|GO:0006468
jg20239.t1	573f1228fedc44c7b5d029ea05fec2c5	2400	SMART	SM00220	serkin_6	2005	2265	5.1e-28	T	26-10-2021	IPR000719	Protein kinase domain	GO:0004672|GO:0005524|GO:0006468
jg26116.t1	5a9bebca561e21dba1623ba13163105e	352	ProSiteProfiles	PS50011	Protein kinase domain profile.	78	347	37.7427	T	26-10-2021	IPR000719	Protein kinase domain	GO:0004672|GO:0005524|GO:0006468
jg26116.t1	5a9bebca561e21dba1623ba13163105e	352	SMART	SM00220	serkin_6	78	347	1.5e-42	T	26-10-2021	IPR000719	Protein kinase domain	GO:0004672|GO:0005524|GO:0006468
jg28404.t1	e81f77225303bd4759146846183acf40	1525	ProSiteProfiles	PS50011	Protein kinase domain profile.	1335	1525	29.1917	T	26-10-2021	IPR000719	Protein kinase domain	GO:0004672|GO:0005524|GO:0006468
jg19232.t1	57085ae49845b6acac79d50b93586043	335	ProSiteProfiles	PS50011	Protein kinase domain profile.	1	308	9.17793	T	26-10-2021	IPR000719	Protein kinase domain	GO:0004672|GO:0005524|GO:0006468
jg19232.t1	57085ae49845b6acac79d50b93586043	335	Pfam	PF00069	Protein kinase domain	231	307	4.5e-11	T	26-10-2021	IPR000719	Protein kinase domain	GO:0004672|GO:0005524|GO:0006468
jg14075.t1	b16bbb5d53ffa20f6deea65686de942a	1531	ProSiteProfiles	PS50011	Protein kinase domain profile.	1177	1531	14.5347	T	26-10-2021	IPR000719	Protein kinase domain	GO:0004672|GO:0005524|GO:0006468
jg14999.t1	aa2f13883f14549fbff7c9d0eb316c57	722	SMART	SM00220	serkin_6	400	654	7.6e-105	T	26-10-2021	IPR000719	Protein kinase domain	GO:0004672|GO:0005524|GO:0006468
jg14999.t1	aa2f13883f14549fbff7c9d0eb316c57	722	Pfam	PF00069	Protein kinase domain	401	654	4.2e-71	T	26-10-2021	IPR000719	Protein kinase domain	GO:0004672|GO:0005524|GO:0006468
jg14999.t1	aa2f13883f14549fbff7c9d0eb316c57	722	ProSiteProfiles	PS50011	Protein kinase domain profile.	400	654	49.9828	T	26-10-2021	IPR000719	Protein kinase domain	GO:0004672|GO:0005524|GO:0006468
jg37788.t1	ec8e71bc70118665181e6f4651b7cff4	995	SMART	SM00220	serkin_6	99	429	4.9e-68	T	26-10-2021	IPR000719	Protein kinase domain	GO:0004672|GO:0005524|GO:0006468
jg37788.t1	ec8e71bc70118665181e6f4651b7cff4	995	Pfam	PF00069	Protein kinase domain	101	429	3.8e-47	T	26-10-2021	IPR000719	Protein kinase domain	GO:0004672|GO:0005524|GO:0006468
jg37788.t1	ec8e71bc70118665181e6f4651b7cff4	995	ProSiteProfiles	PS50011	Protein kinase domain profile.	99	429	33.2481	T	26-10-2021	IPR000719	Protein kinase domain	GO:0004672|GO:0005524|GO:0006468
jg25818.t1	b1ffe257cb32f2eddafdb7c30fb31b9a	1185	ProSiteProfiles	PS50011	Protein kinase domain profile.	664	931	41.9123	T	26-10-2021	IPR000719	Protein kinase domain	GO:0004672|GO:0005524|GO:0006468
jg25818.t1	b1ffe257cb32f2eddafdb7c30fb31b9a	1185	SMART	SM00220	serkin_6	664	931	5.2e-58	T	26-10-2021	IPR000719	Protein kinase domain	GO:0004672|GO:0005524|GO:0006468
jg26580.t1	3b0d3356ab789f5ab128c7f1ec2204ee	153	ProSiteProfiles	PS50011	Protein kinase domain profile.	21	153	11.722	T	26-10-2021	IPR000719	Protein kinase domain	GO:0004672|GO:0005524|GO:0006468
jg26580.t1	3b0d3356ab789f5ab128c7f1ec2204ee	153	Pfam	PF00069	Protein kinase domain	21	90	1.6e-11	T	26-10-2021	IPR000719	Protein kinase domain	GO:0004672|GO:0005524|GO:0006468
jg17493.t1	4c5f31d9eb84a51246697a8defc837fb	412	ProSiteProfiles	PS50011	Protein kinase domain profile.	137	392	36.2163	T	26-10-2021	IPR000719	Protein kinase domain	GO:0004672|GO:0005524|GO:0006468
jg17493.t1	4c5f31d9eb84a51246697a8defc837fb	412	Pfam	PF00069	Protein kinase domain	138	392	8.2e-50	T	26-10-2021	IPR000719	Protein kinase domain	GO:0004672|GO:0005524|GO:0006468
jg29012.t1	59f3637966a42cf5d3d40749e6457837	212	SMART	SM00220	serkin_6	1	183	5.7e-24	T	26-10-2021	IPR000719	Protein kinase domain	GO:0004672|GO:0005524|GO:0006468
jg29012.t1	59f3637966a42cf5d3d40749e6457837	212	Pfam	PF00069	Protein kinase domain	1	183	3.6e-44	T	26-10-2021	IPR000719	Protein kinase domain	GO:0004672|GO:0005524|GO:0006468
jg29012.t1	59f3637966a42cf5d3d40749e6457837	212	ProSiteProfiles	PS50011	Protein kinase domain profile.	1	183	34.6333	T	26-10-2021	IPR000719	Protein kinase domain	GO:0004672|GO:0005524|GO:0006468
jg33148.t1	8bdaa39c99dd65b01a7c4ef30b524b4e	3103	ProSiteProfiles	PS50011	Protein kinase domain profile.	2141	2398	20.16	T	26-10-2021	IPR000719	Protein kinase domain	GO:0004672|GO:0005524|GO:0006468
jg33148.t1	8bdaa39c99dd65b01a7c4ef30b524b4e	3103	Pfam	PF00069	Protein kinase domain	2144	2380	5.1e-19	T	26-10-2021	IPR000719	Protein kinase domain	GO:0004672|GO:0005524|GO:0006468
jg33148.t1	8bdaa39c99dd65b01a7c4ef30b524b4e	3103	SMART	SM00220	serkin_6	2141	2382	1.3e-10	T	26-10-2021	IPR000719	Protein kinase domain	GO:0004672|GO:0005524|GO:0006468
jg38714.t1	7d3f255519d3cac9f33b2d19e4363af0	1455	ProSiteProfiles	PS50011	Protein kinase domain profile.	1293	1455	26.6617	T	26-10-2021	IPR000719	Protein kinase domain	GO:0004672|GO:0005524|GO:0006468
jg38714.t1	7d3f255519d3cac9f33b2d19e4363af0	1455	Pfam	PF00069	Protein kinase domain	1294	1445	3.8e-28	T	26-10-2021	IPR000719	Protein kinase domain	GO:0004672|GO:0005524|GO:0006468
jg38714.t1	7d3f255519d3cac9f33b2d19e4363af0	1455	SMART	SM00220	serkin_6	1293	1455	3.2e-08	T	26-10-2021	IPR000719	Protein kinase domain	GO:0004672|GO:0005524|GO:0006468
jg26865.t1	a7d7987300207e0ef177c08cf7c29aae	996	ProSiteProfiles	PS50011	Protein kinase domain profile.	124	381	38.3364	T	26-10-2021	IPR000719	Protein kinase domain	GO:0004672|GO:0005524|GO:0006468
jg26865.t1	a7d7987300207e0ef177c08cf7c29aae	996	Pfam	PF00069	Protein kinase domain	125	369	1.1e-47	T	26-10-2021	IPR000719	Protein kinase domain	GO:0004672|GO:0005524|GO:0006468
jg26865.t1	a7d7987300207e0ef177c08cf7c29aae	996	SMART	SM00220	serkin_6	124	371	2.8e-44	T	26-10-2021	IPR000719	Protein kinase domain	GO:0004672|GO:0005524|GO:0006468
jg11369.t1	6ec36136b17306f8e9660b23189ebbc6	769	Pfam	PF00069	Protein kinase domain	179	437	1.7e-65	T	26-10-2021	IPR000719	Protein kinase domain	GO:0004672|GO:0005524|GO:0006468
jg11369.t1	6ec36136b17306f8e9660b23189ebbc6	769	SMART	SM00220	serkin_6	178	438	4.9e-87	T	26-10-2021	IPR000719	Protein kinase domain	GO:0004672|GO:0005524|GO:0006468
jg11369.t1	6ec36136b17306f8e9660b23189ebbc6	769	ProSiteProfiles	PS50011	Protein kinase domain profile.	178	438	49.4033	T	26-10-2021	IPR000719	Protein kinase domain	GO:0004672|GO:0005524|GO:0006468
jg5099.t1	3f54c9bb7462c84d461973e47a5447f8	874	ProSiteProfiles	PS50011	Protein kinase domain profile.	576	847	46.4352	T	26-10-2021	IPR000719	Protein kinase domain	GO:0004672|GO:0005524|GO:0006468
jg5099.t1	3f54c9bb7462c84d461973e47a5447f8	874	SMART	SM00220	serkin_6	576	847	1.7e-75	T	26-10-2021	IPR000719	Protein kinase domain	GO:0004672|GO:0005524|GO:0006468
jg5099.t1	3f54c9bb7462c84d461973e47a5447f8	874	Pfam	PF00069	Protein kinase domain	615	847	1.7e-61	T	26-10-2021	IPR000719	Protein kinase domain	GO:0004672|GO:0005524|GO:0006468
jg29921.t1	b7454ee86a86cdbd5aa90a9515d55d62	298	Pfam	PF00069	Protein kinase domain	5	266	4.5e-57	T	26-10-2021	IPR000719	Protein kinase domain	GO:0004672|GO:0005524|GO:0006468
jg29921.t1	b7454ee86a86cdbd5aa90a9515d55d62	298	ProSiteProfiles	PS50011	Protein kinase domain profile.	5	266	40.8098	T	26-10-2021	IPR000719	Protein kinase domain	GO:0004672|GO:0005524|GO:0006468
jg29921.t1	b7454ee86a86cdbd5aa90a9515d55d62	298	SMART	SM00220	serkin_6	5	266	8.3e-62	T	26-10-2021	IPR000719	Protein kinase domain	GO:0004672|GO:0005524|GO:0006468
jg21242.t1	295f534751a3afe7263fab5879a23e88	1120	Pfam	PF00069	Protein kinase domain	822	1107	1.4e-62	T	26-10-2021	IPR000719	Protein kinase domain	GO:0004672|GO:0005524|GO:0006468
jg21242.t1	295f534751a3afe7263fab5879a23e88	1120	ProSiteProfiles	PS50011	Protein kinase domain profile.	822	1107	42.3928	T	26-10-2021	IPR000719	Protein kinase domain	GO:0004672|GO:0005524|GO:0006468
jg21242.t1	295f534751a3afe7263fab5879a23e88	1120	SMART	SM00220	serkin_6	822	1107	1.4e-71	T	26-10-2021	IPR000719	Protein kinase domain	GO:0004672|GO:0005524|GO:0006468
jg18115.t1	87060ccc48f87db2fad944b6cab40051	273	ProSiteProfiles	PS50011	Protein kinase domain profile.	5	266	39.142	T	26-10-2021	IPR000719	Protein kinase domain	GO:0004672|GO:0005524|GO:0006468
jg18115.t1	87060ccc48f87db2fad944b6cab40051	273	Pfam	PF00069	Protein kinase domain	7	266	5.7e-55	T	26-10-2021	IPR000719	Protein kinase domain	GO:0004672|GO:0005524|GO:0006468
jg18115.t1	87060ccc48f87db2fad944b6cab40051	273	SMART	SM00220	serkin_6	5	266	2.8e-61	T	26-10-2021	IPR000719	Protein kinase domain	GO:0004672|GO:0005524|GO:0006468
jg27193.t1	e9e11042c000ec8674da870802c43f60	703	ProSiteProfiles	PS50011	Protein kinase domain profile.	103	389	12.5418	T	26-10-2021	IPR000719	Protein kinase domain	GO:0004672|GO:0005524|GO:0006468
jg10183.t1	403dddc8af1999b7eb947fb3581efeb8	233	SMART	SM00220	serkin_6	1	201	4.6e-20	T	26-10-2021	IPR000719	Protein kinase domain	GO:0004672|GO:0005524|GO:0006468
jg10183.t1	403dddc8af1999b7eb947fb3581efeb8	233	Pfam	PF00069	Protein kinase domain	10	201	9.2e-43	T	26-10-2021	IPR000719	Protein kinase domain	GO:0004672|GO:0005524|GO:0006468
jg10183.t1	403dddc8af1999b7eb947fb3581efeb8	233	ProSiteProfiles	PS50011	Protein kinase domain profile.	1	201	31.5238	T	26-10-2021	IPR000719	Protein kinase domain	GO:0004672|GO:0005524|GO:0006468
jg38087.t1	b82e3b3bbeb1f32be4bc26c67e39adce	315	Pfam	PF00069	Protein kinase domain	4	252	2.4e-48	T	26-10-2021	IPR000719	Protein kinase domain	GO:0004672|GO:0005524|GO:0006468
jg38087.t1	b82e3b3bbeb1f32be4bc26c67e39adce	315	ProSiteProfiles	PS50011	Protein kinase domain profile.	1	260	38.2233	T	26-10-2021	IPR000719	Protein kinase domain	GO:0004672|GO:0005524|GO:0006468
jg38087.t1	b82e3b3bbeb1f32be4bc26c67e39adce	315	SMART	SM00220	serkin_6	1	256	3e-50	T	26-10-2021	IPR000719	Protein kinase domain	GO:0004672|GO:0005524|GO:0006468
jg10878.t1	cc61ae53516a388831a9eeeecd07f9a0	2132	ProSiteProfiles	PS50011	Protein kinase domain profile.	1862	2132	25.1493	T	26-10-2021	IPR000719	Protein kinase domain	GO:0004672|GO:0005524|GO:0006468
jg10878.t1	cc61ae53516a388831a9eeeecd07f9a0	2132	Pfam	PF00069	Protein kinase domain	1865	2053	1.2e-25	T	26-10-2021	IPR000719	Protein kinase domain	GO:0004672|GO:0005524|GO:0006468
jg10878.t1	cc61ae53516a388831a9eeeecd07f9a0	2132	SMART	SM00220	serkin_6	1862	2093	6.8e-13	T	26-10-2021	IPR000719	Protein kinase domain	GO:0004672|GO:0005524|GO:0006468
jg31363.t1	deab91e423c41b1226f13a4063430431	288	ProSiteProfiles	PS50011	Protein kinase domain profile.	1	281	30.5344	T	26-10-2021	IPR000719	Protein kinase domain	GO:0004672|GO:0005524|GO:0006468
jg11841.t1	745fe1f76c9e9da4201ba9ebd6755a38	1472	Pfam	PF00069	Protein kinase domain	1205	1407	1.6e-21	T	26-10-2021	IPR000719	Protein kinase domain	GO:0004672|GO:0005524|GO:0006468
jg11841.t1	745fe1f76c9e9da4201ba9ebd6755a38	1472	SMART	SM00220	serkin_6	1200	1452	9.7e-10	T	26-10-2021	IPR000719	Protein kinase domain	GO:0004672|GO:0005524|GO:0006468
jg11841.t1	745fe1f76c9e9da4201ba9ebd6755a38	1472	ProSiteProfiles	PS50011	Protein kinase domain profile.	1200	1472	21.3473	T	26-10-2021	IPR000719	Protein kinase domain	GO:0004672|GO:0005524|GO:0006468
jg22226.t1	c6633567c1bf747a685232eaf7365208	612	ProSiteProfiles	PS50011	Protein kinase domain profile.	141	403	54.2654	T	26-10-2021	IPR000719	Protein kinase domain	GO:0004672|GO:0005524|GO:0006468
jg22226.t1	c6633567c1bf747a685232eaf7365208	612	Pfam	PF00069	Protein kinase domain	141	403	3e-78	T	26-10-2021	IPR000719	Protein kinase domain	GO:0004672|GO:0005524|GO:0006468
jg22226.t1	c6633567c1bf747a685232eaf7365208	612	SMART	SM00220	serkin_6	141	403	2.4e-107	T	26-10-2021	IPR000719	Protein kinase domain	GO:0004672|GO:0005524|GO:0006468
jg14841.t1	5bffbb3876e1e39597b4eec550c9f6b5	671	Pfam	PF00069	Protein kinase domain	380	654	5.2e-14	T	26-10-2021	IPR000719	Protein kinase domain	GO:0004672|GO:0005524|GO:0006468
jg14841.t1	5bffbb3876e1e39597b4eec550c9f6b5	671	ProSiteProfiles	PS50011	Protein kinase domain profile.	367	669	18.4922	T	26-10-2021	IPR000719	Protein kinase domain	GO:0004672|GO:0005524|GO:0006468
jg14841.t1	5bffbb3876e1e39597b4eec550c9f6b5	671	SMART	SM00220	serkin_6	374	661	4.3e-06	T	26-10-2021	IPR000719	Protein kinase domain	GO:0004672|GO:0005524|GO:0006468
jg26083.t1	c5dd7f5ae13e62237994769c17f054a4	544	ProSiteProfiles	PS50011	Protein kinase domain profile.	43	303	44.5271	T	26-10-2021	IPR000719	Protein kinase domain	GO:0004672|GO:0005524|GO:0006468
jg26083.t1	c5dd7f5ae13e62237994769c17f054a4	544	SMART	SM00220	serkin_6	43	304	3.4e-59	T	26-10-2021	IPR000719	Protein kinase domain	GO:0004672|GO:0005524|GO:0006468
jg7230.t1	bf3af18c7ef6465d254fde1ed05bc240	918	ProSiteProfiles	PS50011	Protein kinase domain profile.	630	914	38.506	T	26-10-2021	IPR000719	Protein kinase domain	GO:0004672|GO:0005524|GO:0006468
jg40044.t1	9ad8a88f8d4298b0317ac637218b98a7	347	Pfam	PF00069	Protein kinase domain	22	201	7e-09	T	26-10-2021	IPR000719	Protein kinase domain	GO:0004672|GO:0005524|GO:0006468
jg40044.t1	9ad8a88f8d4298b0317ac637218b98a7	347	SMART	SM00220	serkin_6	14	241	3.1e-05	T	26-10-2021	IPR000719	Protein kinase domain	GO:0004672|GO:0005524|GO:0006468
jg40044.t1	9ad8a88f8d4298b0317ac637218b98a7	347	ProSiteProfiles	PS50011	Protein kinase domain profile.	1	262	8.86698	T	26-10-2021	IPR000719	Protein kinase domain	GO:0004672|GO:0005524|GO:0006468
jg27368.t1	ce3f8d555c737036e4ad7ebb29bd622b	609	Pfam	PF00069	Protein kinase domain	300	580	3.1e-51	T	26-10-2021	IPR000719	Protein kinase domain	GO:0004672|GO:0005524|GO:0006468
jg27368.t1	ce3f8d555c737036e4ad7ebb29bd622b	609	ProSiteProfiles	PS50011	Protein kinase domain profile.	297	592	39.5378	T	26-10-2021	IPR000719	Protein kinase domain	GO:0004672|GO:0005524|GO:0006468
jg27368.t1	ce3f8d555c737036e4ad7ebb29bd622b	609	SMART	SM00220	serkin_6	297	583	1.2e-47	T	26-10-2021	IPR000719	Protein kinase domain	GO:0004672|GO:0005524|GO:0006468
jg26296.t1	aa4c8fdba1294d0aed8d496af9d6648f	369	ProSiteProfiles	PS50011	Protein kinase domain profile.	77	361	42.9865	T	26-10-2021	IPR000719	Protein kinase domain	GO:0004672|GO:0005524|GO:0006468
jg26296.t1	aa4c8fdba1294d0aed8d496af9d6648f	369	SMART	SM00220	serkin_6	77	361	4.3e-72	T	26-10-2021	IPR000719	Protein kinase domain	GO:0004672|GO:0005524|GO:0006468
jg26296.t1	aa4c8fdba1294d0aed8d496af9d6648f	369	Pfam	PF00069	Protein kinase domain	77	361	3.5e-65	T	26-10-2021	IPR000719	Protein kinase domain	GO:0004672|GO:0005524|GO:0006468
jg23293.t1	05d0992db79d7f950dca991ed3c1102c	1646	Pfam	PF00069	Protein kinase domain	1304	1513	6.5e-26	T	26-10-2021	IPR000719	Protein kinase domain	GO:0004672|GO:0005524|GO:0006468
jg23293.t1	05d0992db79d7f950dca991ed3c1102c	1646	SMART	SM00220	serkin_6	1302	1541	4.3e-13	T	26-10-2021	IPR000719	Protein kinase domain	GO:0004672|GO:0005524|GO:0006468
jg23293.t1	05d0992db79d7f950dca991ed3c1102c	1646	ProSiteProfiles	PS50011	Protein kinase domain profile.	1302	1633	24.3154	T	26-10-2021	IPR000719	Protein kinase domain	GO:0004672|GO:0005524|GO:0006468
jg26641.t2	34f9eb193573640bc7e1a8bca842c640	982	Pfam	PF00069	Protein kinase domain	34	302	1.5e-50	T	26-10-2021	IPR000719	Protein kinase domain	GO:0004672|GO:0005524|GO:0006468
jg26641.t2	34f9eb193573640bc7e1a8bca842c640	982	SMART	SM00220	serkin_6	34	303	1.9e-62	T	26-10-2021	IPR000719	Protein kinase domain	GO:0004672|GO:0005524|GO:0006468
jg26641.t2	34f9eb193573640bc7e1a8bca842c640	982	ProSiteProfiles	PS50011	Protein kinase domain profile.	34	303	44.0465	T	26-10-2021	IPR000719	Protein kinase domain	GO:0004672|GO:0005524|GO:0006468
jg5977.t1	f26b9729b601d53e2af2577fb591b54e	2337	SMART	SM00220	serkin_6	1094	1353	4.6e-54	T	26-10-2021	IPR000719	Protein kinase domain	GO:0004672|GO:0005524|GO:0006468
jg5977.t1	f26b9729b601d53e2af2577fb591b54e	2337	ProSiteProfiles	PS50011	Protein kinase domain profile.	1094	1361	39.0007	T	26-10-2021	IPR000719	Protein kinase domain	GO:0004672|GO:0005524|GO:0006468
jg17013.t1	e72127567da56e5e27b0f56471e32a97	280	ProSiteProfiles	PS50011	Protein kinase domain profile.	9	280	32.7817	T	26-10-2021	IPR000719	Protein kinase domain	GO:0004672|GO:0005524|GO:0006468
jg17013.t1	e72127567da56e5e27b0f56471e32a97	280	SMART	SM00220	serkin_6	9	280	1.4e-32	T	26-10-2021	IPR000719	Protein kinase domain	GO:0004672|GO:0005524|GO:0006468
jg32763.t1	46cc4df42549ec718eb529a222562e25	588	SMART	SM00220	serkin_6	299	537	8.2e-10	T	26-10-2021	IPR000719	Protein kinase domain	GO:0004672|GO:0005524|GO:0006468
jg32763.t1	46cc4df42549ec718eb529a222562e25	588	Pfam	PF00069	Protein kinase domain	307	499	2.8e-22	T	26-10-2021	IPR000719	Protein kinase domain	GO:0004672|GO:0005524|GO:0006468
jg32763.t1	46cc4df42549ec718eb529a222562e25	588	ProSiteProfiles	PS50011	Protein kinase domain profile.	299	579	21.8985	T	26-10-2021	IPR000719	Protein kinase domain	GO:0004672|GO:0005524|GO:0006468
jg18572.t1	18a8feb0b9c9a16889ee5b6fd7f1dea5	1724	ProSiteProfiles	PS50011	Protein kinase domain profile.	1539	1724	37.4742	T	26-10-2021	IPR000719	Protein kinase domain	GO:0004672|GO:0005524|GO:0006468
jg18572.t1	18a8feb0b9c9a16889ee5b6fd7f1dea5	1724	Pfam	PF00069	Protein kinase domain	1539	1717	5e-49	T	26-10-2021	IPR000719	Protein kinase domain	GO:0004672|GO:0005524|GO:0006468
jg18572.t1	18a8feb0b9c9a16889ee5b6fd7f1dea5	1724	SMART	SM00220	serkin_6	1539	1724	1.2e-37	T	26-10-2021	IPR000719	Protein kinase domain	GO:0004672|GO:0005524|GO:0006468
jg16554.t1	8a0419166b846a25655bdb1382d67190	1039	Pfam	PF00069	Protein kinase domain	358	619	1.5e-68	T	26-10-2021	IPR000719	Protein kinase domain	GO:0004672|GO:0005524|GO:0006468
jg16554.t1	8a0419166b846a25655bdb1382d67190	1039	SMART	SM00220	serkin_6	358	619	2.2e-91	T	26-10-2021	IPR000719	Protein kinase domain	GO:0004672|GO:0005524|GO:0006468
jg16554.t1	8a0419166b846a25655bdb1382d67190	1039	ProSiteProfiles	PS50011	Protein kinase domain profile.	358	619	48.9227	T	26-10-2021	IPR000719	Protein kinase domain	GO:0004672|GO:0005524|GO:0006468
jg20459.t1	dd627d9387ab437fdd7dcc0595f47209	3434	ProSiteProfiles	PS50011	Protein kinase domain profile.	343	663	9.68675	T	26-10-2021	IPR000719	Protein kinase domain	GO:0004672|GO:0005524|GO:0006468
jg20459.t1	dd627d9387ab437fdd7dcc0595f47209	3434	ProSiteProfiles	PS50011	Protein kinase domain profile.	1933	2230	35.3824	T	26-10-2021	IPR000719	Protein kinase domain	GO:0004672|GO:0005524|GO:0006468
jg26165.t1	7835265221a6048fb03e9d51a5b2fb8f	2512	Pfam	PF00069	Protein kinase domain	2116	2336	2.1e-30	T	26-10-2021	IPR000719	Protein kinase domain	GO:0004672|GO:0005524|GO:0006468
jg26165.t1	7835265221a6048fb03e9d51a5b2fb8f	2512	ProSiteProfiles	PS50011	Protein kinase domain profile.	2114	2378	25.6864	T	26-10-2021	IPR000719	Protein kinase domain	GO:0004672|GO:0005524|GO:0006468
jg26165.t1	7835265221a6048fb03e9d51a5b2fb8f	2512	SMART	SM00220	serkin_6	2114	2355	1.1e-12	T	26-10-2021	IPR000719	Protein kinase domain	GO:0004672|GO:0005524|GO:0006468
jg14458.t1	ef072f8590b70c409b4d92ce6d7e8b12	593	ProSiteProfiles	PS50011	Protein kinase domain profile.	271	585	43.3681	T	26-10-2021	IPR000719	Protein kinase domain	GO:0004672|GO:0005524|GO:0006468
jg14458.t1	ef072f8590b70c409b4d92ce6d7e8b12	593	SMART	SM00220	serkin_6	271	584	2.5e-55	T	26-10-2021	IPR000719	Protein kinase domain	GO:0004672|GO:0005524|GO:0006468
jg7226.t1	cbf44c0ce988e3f4c073da15557102ef	1083	ProSiteProfiles	PS50011	Protein kinase domain profile.	815	1074	38.0254	T	26-10-2021	IPR000719	Protein kinase domain	GO:0004672|GO:0005524|GO:0006468
jg7226.t1	cbf44c0ce988e3f4c073da15557102ef	1083	Pfam	PF00069	Protein kinase domain	818	1063	1.7e-48	T	26-10-2021	IPR000719	Protein kinase domain	GO:0004672|GO:0005524|GO:0006468
jg7226.t1	cbf44c0ce988e3f4c073da15557102ef	1083	SMART	SM00220	serkin_6	815	1067	1.3e-51	T	26-10-2021	IPR000719	Protein kinase domain	GO:0004672|GO:0005524|GO:0006468
jg26213.t1	9ffce519f0aec26d80ba3366086a9c06	786	Pfam	PF00069	Protein kinase domain	47	335	7e-36	T	26-10-2021	IPR000719	Protein kinase domain	GO:0004672|GO:0005524|GO:0006468
jg26213.t1	9ffce519f0aec26d80ba3366086a9c06	786	SMART	SM00220	serkin_6	46	341	7.9e-23	T	26-10-2021	IPR000719	Protein kinase domain	GO:0004672|GO:0005524|GO:0006468
jg26213.t1	9ffce519f0aec26d80ba3366086a9c06	786	ProSiteProfiles	PS50011	Protein kinase domain profile.	46	341	29.0221	T	26-10-2021	IPR000719	Protein kinase domain	GO:0004672|GO:0005524|GO:0006468
jg38166.t1	8b07f026c6d1b647f88bc78997660cfc	1113	ProSiteProfiles	PS50011	Protein kinase domain profile.	1032	1113	8.5419	T	26-10-2021	IPR000719	Protein kinase domain	GO:0004672|GO:0005524|GO:0006468
jg19368.t1	05ea839bd77556f64c7890cfe4495602	758	Pfam	PF00069	Protein kinase domain	86	336	3e-71	T	26-10-2021	IPR000719	Protein kinase domain	GO:0004672|GO:0005524|GO:0006468
jg19368.t1	05ea839bd77556f64c7890cfe4495602	758	SMART	SM00220	serkin_6	86	336	3.3e-94	T	26-10-2021	IPR000719	Protein kinase domain	GO:0004672|GO:0005524|GO:0006468
jg19368.t1	05ea839bd77556f64c7890cfe4495602	758	ProSiteProfiles	PS50011	Protein kinase domain profile.	86	336	51.3679	T	26-10-2021	IPR000719	Protein kinase domain	GO:0004672|GO:0005524|GO:0006468
jg17392.t1	0d6fd264981ec9e86ff64d8d46867f19	390	SMART	SM00220	serkin_6	49	337	3.4e-82	T	26-10-2021	IPR000719	Protein kinase domain	GO:0004672|GO:0005524|GO:0006468
jg17392.t1	0d6fd264981ec9e86ff64d8d46867f19	390	Pfam	PF00069	Protein kinase domain	49	337	3.6e-64	T	26-10-2021	IPR000719	Protein kinase domain	GO:0004672|GO:0005524|GO:0006468
jg17392.t1	0d6fd264981ec9e86ff64d8d46867f19	390	ProSiteProfiles	PS50011	Protein kinase domain profile.	49	337	43.891	T	26-10-2021	IPR000719	Protein kinase domain	GO:0004672|GO:0005524|GO:0006468
jg10351.t2	e688fdac386b997618c47dc68f0094ac	432	ProSiteProfiles	PS50011	Protein kinase domain profile.	351	432	15.4676	T	26-10-2021	IPR000719	Protein kinase domain	GO:0004672|GO:0005524|GO:0006468
jg10351.t2	e688fdac386b997618c47dc68f0094ac	432	Pfam	PF00069	Protein kinase domain	351	430	4.6e-16	T	26-10-2021	IPR000719	Protein kinase domain	GO:0004672|GO:0005524|GO:0006468
jg5121.t1	d66ad4219b5045cddda88e6567b1180e	90	ProSiteProfiles	PS50011	Protein kinase domain profile.	16	90	14.4499	T	26-10-2021	IPR000719	Protein kinase domain	GO:0004672|GO:0005524|GO:0006468
jg5121.t1	d66ad4219b5045cddda88e6567b1180e	90	Pfam	PF00069	Protein kinase domain	17	87	3.8e-12	T	26-10-2021	IPR000719	Protein kinase domain	GO:0004672|GO:0005524|GO:0006468
jg12938.t1	a5f14e776324c8ddffaf21fb6ba0769a	823	ProSiteProfiles	PS50011	Protein kinase domain profile.	277	527	36.1315	T	26-10-2021	IPR000719	Protein kinase domain	GO:0004672|GO:0005524|GO:0006468
jg4964.t3	d5e3ead22cb72ba9efe6eba67ede28fc	153	ProSiteProfiles	PS50011	Protein kinase domain profile.	48	153	8.64083	T	26-10-2021	IPR000719	Protein kinase domain	GO:0004672|GO:0005524|GO:0006468
jg13137.t1	91365c06c1f342bf52dd166ce4700c94	559	Pfam	PF00069	Protein kinase domain	266	518	1.1e-69	T	26-10-2021	IPR000719	Protein kinase domain	GO:0004672|GO:0005524|GO:0006468
jg13137.t1	91365c06c1f342bf52dd166ce4700c94	559	SMART	SM00220	serkin_6	266	518	6.3e-87	T	26-10-2021	IPR000719	Protein kinase domain	GO:0004672|GO:0005524|GO:0006468
jg13137.t1	91365c06c1f342bf52dd166ce4700c94	559	ProSiteProfiles	PS50011	Protein kinase domain profile.	266	518	48.7673	T	26-10-2021	IPR000719	Protein kinase domain	GO:0004672|GO:0005524|GO:0006468
jg28513.t1	c830942912d72525a47959858712d0a6	146	SMART	SM00220	serkin_6	1	145	9.1e-10	T	26-10-2021	IPR000719	Protein kinase domain	GO:0004672|GO:0005524|GO:0006468
jg28513.t1	c830942912d72525a47959858712d0a6	146	ProSiteProfiles	PS50011	Protein kinase domain profile.	1	146	26.6758	T	26-10-2021	IPR000719	Protein kinase domain	GO:0004672|GO:0005524|GO:0006468
jg28513.t1	c830942912d72525a47959858712d0a6	146	Pfam	PF00069	Protein kinase domain	2	146	2.5e-36	T	26-10-2021	IPR000719	Protein kinase domain	GO:0004672|GO:0005524|GO:0006468
jg20573.t1	5cfe3230fba7da2c62f9a091be74ced4	1489	Pfam	PF00069	Protein kinase domain	1120	1356	4.8e-22	T	26-10-2021	IPR000719	Protein kinase domain	GO:0004672|GO:0005524|GO:0006468
jg20573.t1	5cfe3230fba7da2c62f9a091be74ced4	1489	ProSiteProfiles	PS50011	Protein kinase domain profile.	1118	1453	24.6688	T	26-10-2021	IPR000719	Protein kinase domain	GO:0004672|GO:0005524|GO:0006468
jg20573.t1	5cfe3230fba7da2c62f9a091be74ced4	1489	SMART	SM00220	serkin_6	1118	1374	2.8e-12	T	26-10-2021	IPR000719	Protein kinase domain	GO:0004672|GO:0005524|GO:0006468
jg11045.t1	77af2930fd4928852159bf9474b7250f	2084	SMART	SM00220	serkin_6	1737	1974	2.5e-11	T	26-10-2021	IPR000719	Protein kinase domain	GO:0004672|GO:0005524|GO:0006468
jg11045.t1	77af2930fd4928852159bf9474b7250f	2084	Pfam	PF00069	Protein kinase domain	1745	1940	1.1e-23	T	26-10-2021	IPR000719	Protein kinase domain	GO:0004672|GO:0005524|GO:0006468
jg11045.t1	77af2930fd4928852159bf9474b7250f	2084	ProSiteProfiles	PS50011	Protein kinase domain profile.	1737	2060	22.4215	T	26-10-2021	IPR000719	Protein kinase domain	GO:0004672|GO:0005524|GO:0006468
jg11679.t1	8e22ecfcadd398affb98b83cf8fc84c3	699	ProSiteProfiles	PS50011	Protein kinase domain profile.	155	476	35.6933	T	26-10-2021	IPR000719	Protein kinase domain	GO:0004672|GO:0005524|GO:0006468
jg11679.t1	8e22ecfcadd398affb98b83cf8fc84c3	699	Pfam	PF00069	Protein kinase domain	159	463	1.2e-38	T	26-10-2021	IPR000719	Protein kinase domain	GO:0004672|GO:0005524|GO:0006468
jg21444.t1	d86da1600a15be0c33b1dce229c3a04a	383	ProSiteProfiles	PS50011	Protein kinase domain profile.	108	376	34.6757	T	26-10-2021	IPR000719	Protein kinase domain	GO:0004672|GO:0005524|GO:0006468
jg19079.t1	666bf3608d21d5396eff022a2e1a73af	454	SMART	SM00220	serkin_6	163	442	6.2e-44	T	26-10-2021	IPR000719	Protein kinase domain	GO:0004672|GO:0005524|GO:0006468
jg19079.t1	666bf3608d21d5396eff022a2e1a73af	454	ProSiteProfiles	PS50011	Protein kinase domain profile.	163	446	37.4883	T	26-10-2021	IPR000719	Protein kinase domain	GO:0004672|GO:0005524|GO:0006468
jg19079.t1	666bf3608d21d5396eff022a2e1a73af	454	Pfam	PF00069	Protein kinase domain	170	441	1.7e-46	T	26-10-2021	IPR000719	Protein kinase domain	GO:0004672|GO:0005524|GO:0006468
jg5167.t1	9f8b463b6a7a49aa4d318715a3721902	1336	ProSiteProfiles	PS50011	Protein kinase domain profile.	1	268	20.3721	T	26-10-2021	IPR000719	Protein kinase domain	GO:0004672|GO:0005524|GO:0006468
jg11473.t1	2b5379baf97b871de51a5132a418ba6d	613	Pfam	PF00069	Protein kinase domain	120	360	1e-30	T	26-10-2021	IPR000719	Protein kinase domain	GO:0004672|GO:0005524|GO:0006468
jg11473.t1	2b5379baf97b871de51a5132a418ba6d	613	SMART	SM00220	serkin_6	98	362	1.9e-13	T	26-10-2021	IPR000719	Protein kinase domain	GO:0004672|GO:0005524|GO:0006468
jg11473.t1	2b5379baf97b871de51a5132a418ba6d	613	ProSiteProfiles	PS50011	Protein kinase domain profile.	98	366	24.9939	T	26-10-2021	IPR000719	Protein kinase domain	GO:0004672|GO:0005524|GO:0006468
jg18905.t1	ca7024baeb3e196f01bd71d29b02f99c	378	Pfam	PF00069	Protein kinase domain	10	274	7.1e-45	T	26-10-2021	IPR000719	Protein kinase domain	GO:0004672|GO:0005524|GO:0006468
jg18905.t1	ca7024baeb3e196f01bd71d29b02f99c	378	ProSiteProfiles	PS50011	Protein kinase domain profile.	10	275	34.4637	T	26-10-2021	IPR000719	Protein kinase domain	GO:0004672|GO:0005524|GO:0006468
jg18905.t1	ca7024baeb3e196f01bd71d29b02f99c	378	SMART	SM00220	serkin_6	10	275	1.3e-43	T	26-10-2021	IPR000719	Protein kinase domain	GO:0004672|GO:0005524|GO:0006468
jg20391.t1	1e0e7607f63eae71c7d9ebe1461cb233	501	ProSiteProfiles	PS50011	Protein kinase domain profile.	171	428	45.0924	T	26-10-2021	IPR000719	Protein kinase domain	GO:0004672|GO:0005524|GO:0006468
jg20391.t1	1e0e7607f63eae71c7d9ebe1461cb233	501	SMART	SM00220	serkin_6	171	428	6.6e-77	T	26-10-2021	IPR000719	Protein kinase domain	GO:0004672|GO:0005524|GO:0006468
jg20391.t1	1e0e7607f63eae71c7d9ebe1461cb233	501	Pfam	PF00069	Protein kinase domain	173	428	7.5e-57	T	26-10-2021	IPR000719	Protein kinase domain	GO:0004672|GO:0005524|GO:0006468
jg19548.t1	2ef73bd64c01749c4bd99303bef50781	158	ProSiteProfiles	PS50011	Protein kinase domain profile.	1	96	14.4923	T	26-10-2021	IPR000719	Protein kinase domain	GO:0004672|GO:0005524|GO:0006468
jg36261.t1	38ecbed120d6a4dad87805deb6c20451	1403	ProSiteProfiles	PS50011	Protein kinase domain profile.	1016	1277	32.4284	T	26-10-2021	IPR000719	Protein kinase domain	GO:0004672|GO:0005524|GO:0006468
jg36261.t1	38ecbed120d6a4dad87805deb6c20451	1403	Pfam	PF00069	Protein kinase domain	1017	1277	8.4e-40	T	26-10-2021	IPR000719	Protein kinase domain	GO:0004672|GO:0005524|GO:0006468
jg39716.t1	1d159306d8242cd6ce0f3f2a8835ef0f	485	SMART	SM00220	serkin_6	16	310	1.3e-98	T	26-10-2021	IPR000719	Protein kinase domain	GO:0004672|GO:0005524|GO:0006468
jg39716.t1	1d159306d8242cd6ce0f3f2a8835ef0f	485	Pfam	PF00069	Protein kinase domain	17	310	8.8e-69	T	26-10-2021	IPR000719	Protein kinase domain	GO:0004672|GO:0005524|GO:0006468
jg39716.t1	1d159306d8242cd6ce0f3f2a8835ef0f	485	ProSiteProfiles	PS50011	Protein kinase domain profile.	16	310	48.7531	T	26-10-2021	IPR000719	Protein kinase domain	GO:0004672|GO:0005524|GO:0006468
jg21781.t1	e54a424b7428ba6a3b12ea6a0be60f6e	1910	Pfam	PF00069	Protein kinase domain	1470	1670	4.6e-22	T	26-10-2021	IPR000719	Protein kinase domain	GO:0004672|GO:0005524|GO:0006468
jg21781.t1	e54a424b7428ba6a3b12ea6a0be60f6e	1910	ProSiteProfiles	PS50011	Protein kinase domain profile.	1467	1787	21.8279	T	26-10-2021	IPR000719	Protein kinase domain	GO:0004672|GO:0005524|GO:0006468
jg21781.t1	e54a424b7428ba6a3b12ea6a0be60f6e	1910	SMART	SM00220	serkin_6	1467	1787	1e-09	T	26-10-2021	IPR000719	Protein kinase domain	GO:0004672|GO:0005524|GO:0006468
jg26174.t1	29be7dc0028cbad2bbf7aeb5b18a9b9d	532	ProSiteProfiles	PS50011	Protein kinase domain profile.	190	517	20.1459	T	26-10-2021	IPR000719	Protein kinase domain	GO:0004672|GO:0005524|GO:0006468
jg26174.t1	29be7dc0028cbad2bbf7aeb5b18a9b9d	532	Pfam	PF00069	Protein kinase domain	193	409	1.1e-22	T	26-10-2021	IPR000719	Protein kinase domain	GO:0004672|GO:0005524|GO:0006468
jg26174.t1	29be7dc0028cbad2bbf7aeb5b18a9b9d	532	SMART	SM00220	serkin_6	190	432	1.7e-08	T	26-10-2021	IPR000719	Protein kinase domain	GO:0004672|GO:0005524|GO:0006468
jg20327.t1	1fd7343c73a5b150e542ec935a48bac5	436	Pfam	PF00069	Protein kinase domain	297	434	8e-25	T	26-10-2021	IPR000719	Protein kinase domain	GO:0004672|GO:0005524|GO:0006468
jg20327.t1	1fd7343c73a5b150e542ec935a48bac5	436	ProSiteProfiles	PS50011	Protein kinase domain profile.	295	436	24.7112	T	26-10-2021	IPR000719	Protein kinase domain	GO:0004672|GO:0005524|GO:0006468
jg20327.t1	1fd7343c73a5b150e542ec935a48bac5	436	SMART	SM00220	serkin_6	295	435	9.9e-07	T	26-10-2021	IPR000719	Protein kinase domain	GO:0004672|GO:0005524|GO:0006468
jg26641.t1	26b92c9ebe7b69cb2916ae374eea9fcc	977	Pfam	PF00069	Protein kinase domain	34	302	1.5e-50	T	26-10-2021	IPR000719	Protein kinase domain	GO:0004672|GO:0005524|GO:0006468
jg26641.t1	26b92c9ebe7b69cb2916ae374eea9fcc	977	SMART	SM00220	serkin_6	34	303	1.9e-62	T	26-10-2021	IPR000719	Protein kinase domain	GO:0004672|GO:0005524|GO:0006468
jg26641.t1	26b92c9ebe7b69cb2916ae374eea9fcc	977	ProSiteProfiles	PS50011	Protein kinase domain profile.	34	303	44.0465	T	26-10-2021	IPR000719	Protein kinase domain	GO:0004672|GO:0005524|GO:0006468
jg23989.t1	f33a8e515ac9a6059966f255d2b6219f	182	ProSiteProfiles	PS50011	Protein kinase domain profile.	1	175	35.1279	T	26-10-2021	IPR000719	Protein kinase domain	GO:0004672|GO:0005524|GO:0006468
jg23989.t1	f33a8e515ac9a6059966f255d2b6219f	182	Pfam	PF00069	Protein kinase domain	1	175	1.2e-44	T	26-10-2021	IPR000719	Protein kinase domain	GO:0004672|GO:0005524|GO:0006468
jg23989.t1	f33a8e515ac9a6059966f255d2b6219f	182	SMART	SM00220	serkin_6	1	175	4.3e-30	T	26-10-2021	IPR000719	Protein kinase domain	GO:0004672|GO:0005524|GO:0006468
jg40128.t1	348368ea0c9635bd77dc2800f6a5b428	345	ProSiteProfiles	PS50011	Protein kinase domain profile.	76	344	40.725	T	26-10-2021	IPR000719	Protein kinase domain	GO:0004672|GO:0005524|GO:0006468
jg40128.t1	348368ea0c9635bd77dc2800f6a5b428	345	SMART	SM00220	serkin_6	76	344	1.5e-60	T	26-10-2021	IPR000719	Protein kinase domain	GO:0004672|GO:0005524|GO:0006468
jg40128.t1	348368ea0c9635bd77dc2800f6a5b428	345	Pfam	PF00069	Protein kinase domain	83	344	3.2e-52	T	26-10-2021	IPR000719	Protein kinase domain	GO:0004672|GO:0005524|GO:0006468
jg26938.t1	1f96386036d299c277957cf31a4d15a1	264	ProSiteProfiles	PS50011	Protein kinase domain profile.	1	238	38.2374	T	26-10-2021	IPR000719	Protein kinase domain	GO:0004672|GO:0005524|GO:0006468
jg26938.t1	1f96386036d299c277957cf31a4d15a1	264	SMART	SM00220	serkin_6	13	238	2.3e-53	T	26-10-2021	IPR000719	Protein kinase domain	GO:0004672|GO:0005524|GO:0006468
jg26938.t1	1f96386036d299c277957cf31a4d15a1	264	Pfam	PF00069	Protein kinase domain	19	238	3.6e-51	T	26-10-2021	IPR000719	Protein kinase domain	GO:0004672|GO:0005524|GO:0006468
jg15508.t1	2c637938ef0d60929713540499171266	871	ProSiteProfiles	PS50011	Protein kinase domain profile.	827	871	8.41469	T	26-10-2021	IPR000719	Protein kinase domain	GO:0004672|GO:0005524|GO:0006468
jg16406.t1	029b12aed407b7c2571098dec3c7f1a0	930	ProSiteProfiles	PS50011	Protein kinase domain profile.	1	267	14.4923	T	26-10-2021	IPR000719	Protein kinase domain	GO:0004672|GO:0005524|GO:0006468
jg16406.t1	029b12aed407b7c2571098dec3c7f1a0	930	Pfam	PF00069	Protein kinase domain	48	204	1.4e-12	T	26-10-2021	IPR000719	Protein kinase domain	GO:0004672|GO:0005524|GO:0006468
jg16406.t1	029b12aed407b7c2571098dec3c7f1a0	930	SMART	SM00220	serkin_6	14	267	5.1e-05	T	26-10-2021	IPR000719	Protein kinase domain	GO:0004672|GO:0005524|GO:0006468
jg14415.t1	6b5c459d81dd7d850f01d916ce606951	2275	ProSiteProfiles	PS50011	Protein kinase domain profile.	1633	1965	14.2944	T	26-10-2021	IPR000719	Protein kinase domain	GO:0004672|GO:0005524|GO:0006468
jg14415.t1	6b5c459d81dd7d850f01d916ce606951	2275	Pfam	PF00069	Protein kinase domain	997	1246	3.7e-60	T	26-10-2021	IPR000719	Protein kinase domain	GO:0004672|GO:0005524|GO:0006468
jg14415.t1	6b5c459d81dd7d850f01d916ce606951	2275	SMART	SM00220	serkin_6	997	1248	5.9e-80	T	26-10-2021	IPR000719	Protein kinase domain	GO:0004672|GO:0005524|GO:0006468
jg14415.t1	6b5c459d81dd7d850f01d916ce606951	2275	ProSiteProfiles	PS50011	Protein kinase domain profile.	997	1248	47.5517	T	26-10-2021	IPR000719	Protein kinase domain	GO:0004672|GO:0005524|GO:0006468
jg5750.t1	96455a0801713be04c2e9503a4834aa5	1372	ProSiteProfiles	PS50011	Protein kinase domain profile.	668	1269	12.3015	T	26-10-2021	IPR000719	Protein kinase domain	GO:0004672|GO:0005524|GO:0006468
jg17378.t1	f76946c1fe1e8d91a48e60f398b93ca7	392	SMART	SM00220	serkin_6	41	289	4e-63	T	26-10-2021	IPR000719	Protein kinase domain	GO:0004672|GO:0005524|GO:0006468
jg17378.t1	f76946c1fe1e8d91a48e60f398b93ca7	392	ProSiteProfiles	PS50011	Protein kinase domain profile.	38	289	37.5731	T	26-10-2021	IPR000719	Protein kinase domain	GO:0004672|GO:0005524|GO:0006468
jg17378.t1	f76946c1fe1e8d91a48e60f398b93ca7	392	Pfam	PF00069	Protein kinase domain	42	289	4.8e-54	T	26-10-2021	IPR000719	Protein kinase domain	GO:0004672|GO:0005524|GO:0006468
jg11212.t1	6317d8338adde1b4c52d3a984649dd01	456	Pfam	PF00069	Protein kinase domain	111	306	2.9e-21	T	26-10-2021	IPR000719	Protein kinase domain	GO:0004672|GO:0005524|GO:0006468
jg11212.t1	6317d8338adde1b4c52d3a984649dd01	456	ProSiteProfiles	PS50011	Protein kinase domain profile.	100	406	17.6442	T	26-10-2021	IPR000719	Protein kinase domain	GO:0004672|GO:0005524|GO:0006468
jg11212.t1	6317d8338adde1b4c52d3a984649dd01	456	SMART	SM00220	serkin_6	105	339	6.2e-09	T	26-10-2021	IPR000719	Protein kinase domain	GO:0004672|GO:0005524|GO:0006468
jg24796.t1	eec3aa12fa4d0b82465a648c75db0fa3	348	ProSiteProfiles	PS50011	Protein kinase domain profile.	10	298	23.9056	T	26-10-2021	IPR000719	Protein kinase domain	GO:0004672|GO:0005524|GO:0006468
jg24796.t1	eec3aa12fa4d0b82465a648c75db0fa3	348	Pfam	PF00069	Protein kinase domain	11	249	1.6e-28	T	26-10-2021	IPR000719	Protein kinase domain	GO:0004672|GO:0005524|GO:0006468
jg24796.t1	eec3aa12fa4d0b82465a648c75db0fa3	348	SMART	SM00220	serkin_6	10	257	6.9e-11	T	26-10-2021	IPR000719	Protein kinase domain	GO:0004672|GO:0005524|GO:0006468
jg35812.t1	569b97da2e490ed9d4ebeff40a18f9f2	1166	ProSiteProfiles	PS50011	Protein kinase domain profile.	396	665	36.7251	T	26-10-2021	IPR000719	Protein kinase domain	GO:0004672|GO:0005524|GO:0006468
jg21470.t1	d69961970ea8cae283c65079a78132eb	683	ProSiteProfiles	PS50011	Protein kinase domain profile.	20	360	10.2097	T	26-10-2021	IPR000719	Protein kinase domain	GO:0004672|GO:0005524|GO:0006468
jg21470.t1	d69961970ea8cae283c65079a78132eb	683	SMART	SM00220	serkin_6	35	360	0.0023	T	26-10-2021	IPR000719	Protein kinase domain	GO:0004672|GO:0005524|GO:0006468
jg18858.t1	dbd10f186781341b4c2fa829ee5d6268	1009	ProSiteProfiles	PS50011	Protein kinase domain profile.	27	283	49.3609	T	26-10-2021	IPR000719	Protein kinase domain	GO:0004672|GO:0005524|GO:0006468
jg18858.t1	dbd10f186781341b4c2fa829ee5d6268	1009	Pfam	PF00069	Protein kinase domain	29	283	8.1e-67	T	26-10-2021	IPR000719	Protein kinase domain	GO:0004672|GO:0005524|GO:0006468
jg18858.t1	dbd10f186781341b4c2fa829ee5d6268	1009	SMART	SM00220	serkin_6	27	283	5.4e-95	T	26-10-2021	IPR000719	Protein kinase domain	GO:0004672|GO:0005524|GO:0006468
jg27755.t1	f621499f6f8ae6f4c26e041df5999dd5	562	ProSiteProfiles	PS50011	Protein kinase domain profile.	101	400	41.5165	T	26-10-2021	IPR000719	Protein kinase domain	GO:0004672|GO:0005524|GO:0006468
jg27755.t1	f621499f6f8ae6f4c26e041df5999dd5	562	SMART	SM00220	serkin_6	101	503	5.5e-66	T	26-10-2021	IPR000719	Protein kinase domain	GO:0004672|GO:0005524|GO:0006468
jg27755.t1	f621499f6f8ae6f4c26e041df5999dd5	562	Pfam	PF00069	Protein kinase domain	103	302	1.4e-53	T	26-10-2021	IPR000719	Protein kinase domain	GO:0004672|GO:0005524|GO:0006468
jg35201.t1	70237314bbf9ff10a6f2e59cd9088eaf	528	Pfam	PF00069	Protein kinase domain	280	506	7.3e-36	T	26-10-2021	IPR000719	Protein kinase domain	GO:0004672|GO:0005524|GO:0006468
jg35201.t1	70237314bbf9ff10a6f2e59cd9088eaf	528	ProSiteProfiles	PS50011	Protein kinase domain profile.	246	506	28.6546	T	26-10-2021	IPR000719	Protein kinase domain	GO:0004672|GO:0005524|GO:0006468
jg16262.t1	1596fcba780cb93010fd949ec02a9574	953	SMART	SM00220	serkin_6	699	943	5.3e-42	T	26-10-2021	IPR000719	Protein kinase domain	GO:0004672|GO:0005524|GO:0006468
jg16262.t1	1596fcba780cb93010fd949ec02a9574	953	ProSiteProfiles	PS50011	Protein kinase domain profile.	699	953	33.5167	T	26-10-2021	IPR000719	Protein kinase domain	GO:0004672|GO:0005524|GO:0006468
jg26512.t1	45b698a8626819d227f296092891d0c5	355	ProSiteProfiles	PS50011	Protein kinase domain profile.	94	345	49.9969	T	26-10-2021	IPR000719	Protein kinase domain	GO:0004672|GO:0005524|GO:0006468
jg26512.t1	45b698a8626819d227f296092891d0c5	355	Pfam	PF00069	Protein kinase domain	96	345	1.4e-72	T	26-10-2021	IPR000719	Protein kinase domain	GO:0004672|GO:0005524|GO:0006468
jg26512.t1	45b698a8626819d227f296092891d0c5	355	SMART	SM00220	serkin_6	94	345	2.4e-96	T	26-10-2021	IPR000719	Protein kinase domain	GO:0004672|GO:0005524|GO:0006468
jg34656.t1	67772c31608fa14fce7a48523083c3d0	244	ProSiteProfiles	PS50011	Protein kinase domain profile.	1	230	35.2128	T	26-10-2021	IPR000719	Protein kinase domain	GO:0004672|GO:0005524|GO:0006468
jg19708.t1	709144fa3b7644be198f28a4eed8e85d	524	SMART	SM00220	serkin_6	242	496	1e-85	T	26-10-2021	IPR000719	Protein kinase domain	GO:0004672|GO:0005524|GO:0006468
jg19708.t1	709144fa3b7644be198f28a4eed8e85d	524	Pfam	PF00069	Protein kinase domain	244	496	8.6e-65	T	26-10-2021	IPR000719	Protein kinase domain	GO:0004672|GO:0005524|GO:0006468
jg19708.t1	709144fa3b7644be198f28a4eed8e85d	524	ProSiteProfiles	PS50011	Protein kinase domain profile.	242	496	46.4493	T	26-10-2021	IPR000719	Protein kinase domain	GO:0004672|GO:0005524|GO:0006468
jg4265.t1	d60207642b60898979cc0871405250b9	281	SMART	SM00220	serkin_6	10	280	2e-65	T	26-10-2021	IPR000719	Protein kinase domain	GO:0004672|GO:0005524|GO:0006468
jg4265.t1	d60207642b60898979cc0871405250b9	281	Pfam	PF00069	Protein kinase domain	10	280	1.4e-65	T	26-10-2021	IPR000719	Protein kinase domain	GO:0004672|GO:0005524|GO:0006468
jg4265.t1	d60207642b60898979cc0871405250b9	281	ProSiteProfiles	PS50011	Protein kinase domain profile.	10	281	41.884	T	26-10-2021	IPR000719	Protein kinase domain	GO:0004672|GO:0005524|GO:0006468
jg12146.t1	9fb6d8358cbb61f73a7bf3ec68c71923	1227	ProSiteProfiles	PS50011	Protein kinase domain profile.	16	270	47.4387	T	26-10-2021	IPR000719	Protein kinase domain	GO:0004672|GO:0005524|GO:0006468
jg12146.t1	9fb6d8358cbb61f73a7bf3ec68c71923	1227	Pfam	PF00069	Protein kinase domain	16	270	6.3e-63	T	26-10-2021	IPR000719	Protein kinase domain	GO:0004672|GO:0005524|GO:0006468
jg12146.t1	9fb6d8358cbb61f73a7bf3ec68c71923	1227	SMART	SM00220	serkin_6	16	270	3e-81	T	26-10-2021	IPR000719	Protein kinase domain	GO:0004672|GO:0005524|GO:0006468
jg13433.t1	6c138b2ad031830d203a2ed61f142c79	349	Pfam	PF00069	Protein kinase domain	162	345	2.6e-44	T	26-10-2021	IPR000719	Protein kinase domain	GO:0004672|GO:0005524|GO:0006468
jg13433.t1	6c138b2ad031830d203a2ed61f142c79	349	ProSiteProfiles	PS50011	Protein kinase domain profile.	159	349	32.7958	T	26-10-2021	IPR000719	Protein kinase domain	GO:0004672|GO:0005524|GO:0006468
jg13433.t1	6c138b2ad031830d203a2ed61f142c79	349	SMART	SM00220	serkin_6	159	349	8.8e-13	T	26-10-2021	IPR000719	Protein kinase domain	GO:0004672|GO:0005524|GO:0006468
jg1076.t1	815aa3ebde5ebf890a8cf5413b11e61e	524	Pfam	PF00069	Protein kinase domain	258	511	8.4e-63	T	26-10-2021	IPR000719	Protein kinase domain	GO:0004672|GO:0005524|GO:0006468
jg1076.t1	815aa3ebde5ebf890a8cf5413b11e61e	524	SMART	SM00220	serkin_6	258	511	2e-73	T	26-10-2021	IPR000719	Protein kinase domain	GO:0004672|GO:0005524|GO:0006468
jg1076.t1	815aa3ebde5ebf890a8cf5413b11e61e	524	ProSiteProfiles	PS50011	Protein kinase domain profile.	258	511	42.6048	T	26-10-2021	IPR000719	Protein kinase domain	GO:0004672|GO:0005524|GO:0006468
jg12617.t1	20964f106dc1c76b004774e60a922093	250	Pfam	PF00069	Protein kinase domain	4	232	8.5e-41	T	26-10-2021	IPR000719	Protein kinase domain	GO:0004672|GO:0005524|GO:0006468
jg12617.t1	20964f106dc1c76b004774e60a922093	250	SMART	SM00220	serkin_6	2	239	3e-23	T	26-10-2021	IPR000719	Protein kinase domain	GO:0004672|GO:0005524|GO:0006468
jg12617.t1	20964f106dc1c76b004774e60a922093	250	ProSiteProfiles	PS50011	Protein kinase domain profile.	1	239	32.1598	T	26-10-2021	IPR000719	Protein kinase domain	GO:0004672|GO:0005524|GO:0006468
jg23440.t1	57edf10c98a6d9159781c7b52ddea6f1	970	Pfam	PF00069	Protein kinase domain	620	859	2.2e-43	T	26-10-2021	IPR000719	Protein kinase domain	GO:0004672|GO:0005524|GO:0006468
jg23440.t1	57edf10c98a6d9159781c7b52ddea6f1	970	SMART	SM00220	serkin_6	618	861	4.5e-47	T	26-10-2021	IPR000719	Protein kinase domain	GO:0004672|GO:0005524|GO:0006468
jg23440.t1	57edf10c98a6d9159781c7b52ddea6f1	970	ProSiteProfiles	PS50011	Protein kinase domain profile.	618	868	36.2021	T	26-10-2021	IPR000719	Protein kinase domain	GO:0004672|GO:0005524|GO:0006468
jg29923.t1	8445b620c1c85bdd9eb2df8bdbf3f747	299	SMART	SM00220	serkin_6	5	266	4e-57	T	26-10-2021	IPR000719	Protein kinase domain	GO:0004672|GO:0005524|GO:0006468
jg29923.t1	8445b620c1c85bdd9eb2df8bdbf3f747	299	ProSiteProfiles	PS50011	Protein kinase domain profile.	5	266	38.5908	T	26-10-2021	IPR000719	Protein kinase domain	GO:0004672|GO:0005524|GO:0006468
jg29923.t1	8445b620c1c85bdd9eb2df8bdbf3f747	299	Pfam	PF00069	Protein kinase domain	5	266	2.7e-56	T	26-10-2021	IPR000719	Protein kinase domain	GO:0004672|GO:0005524|GO:0006468
jg35850.t1	41943f22f5a5afc8712fcffa44ceb94b	1833	ProSiteProfiles	PS50011	Protein kinase domain profile.	1549	1813	23.5381	T	26-10-2021	IPR000719	Protein kinase domain	GO:0004672|GO:0005524|GO:0006468
jg35850.t1	41943f22f5a5afc8712fcffa44ceb94b	1833	Pfam	PF00069	Protein kinase domain	1553	1750	6.3e-23	T	26-10-2021	IPR000719	Protein kinase domain	GO:0004672|GO:0005524|GO:0006468
jg35850.t1	41943f22f5a5afc8712fcffa44ceb94b	1833	SMART	SM00220	serkin_6	1549	1788	1.7e-10	T	26-10-2021	IPR000719	Protein kinase domain	GO:0004672|GO:0005524|GO:0006468
jg31465.t1	f965caa928892e2245ae77d5fe05c587	2678	ProSiteProfiles	PS50011	Protein kinase domain profile.	658	1164	14.5488	T	26-10-2021	IPR000719	Protein kinase domain	GO:0004672|GO:0005524|GO:0006468
jg31465.t1	f965caa928892e2245ae77d5fe05c587	2678	Pfam	PF00069	Protein kinase domain	1579	1806	1.9e-10	T	26-10-2021	IPR000719	Protein kinase domain	GO:0004672|GO:0005524|GO:0006468
jg31465.t1	f965caa928892e2245ae77d5fe05c587	2678	Pfam	PF00069	Protein kinase domain	714	824	2.3e-08	T	26-10-2021	IPR000719	Protein kinase domain	GO:0004672|GO:0005524|GO:0006468
jg31465.t1	f965caa928892e2245ae77d5fe05c587	2678	ProSiteProfiles	PS50011	Protein kinase domain profile.	1518	1812	18.3226	T	26-10-2021	IPR000719	Protein kinase domain	GO:0004672|GO:0005524|GO:0006468
jg29920.t1	5d7bf7bcf2035889ccef9b724c476710	297	ProSiteProfiles	PS50011	Protein kinase domain profile.	5	265	41.1349	T	26-10-2021	IPR000719	Protein kinase domain	GO:0004672|GO:0005524|GO:0006468
jg29920.t1	5d7bf7bcf2035889ccef9b724c476710	297	Pfam	PF00069	Protein kinase domain	6	265	1.3e-57	T	26-10-2021	IPR000719	Protein kinase domain	GO:0004672|GO:0005524|GO:0006468
jg29920.t1	5d7bf7bcf2035889ccef9b724c476710	297	SMART	SM00220	serkin_6	5	265	6.9e-61	T	26-10-2021	IPR000719	Protein kinase domain	GO:0004672|GO:0005524|GO:0006468
jg6362.t1	0daf44a5bf430914a0a7842379d14b90	445	SMART	SM00220	serkin_6	75	387	1.2e-77	T	26-10-2021	IPR000719	Protein kinase domain	GO:0004672|GO:0005524|GO:0006468
jg6362.t1	0daf44a5bf430914a0a7842379d14b90	445	Pfam	PF00069	Protein kinase domain	75	387	1.3e-53	T	26-10-2021	IPR000719	Protein kinase domain	GO:0004672|GO:0005524|GO:0006468
jg6362.t1	0daf44a5bf430914a0a7842379d14b90	445	ProSiteProfiles	PS50011	Protein kinase domain profile.	75	387	39.9194	T	26-10-2021	IPR000719	Protein kinase domain	GO:0004672|GO:0005524|GO:0006468
jg33945.t1	3ad292968ceec8c428b9a4e2ff5184ad	1789	ProSiteProfiles	PS50011	Protein kinase domain profile.	931	1183	34.3647	T	26-10-2021	IPR000719	Protein kinase domain	GO:0004672|GO:0005524|GO:0006468
jg6121.t1	9bf9bf61e92a909bccb54a613922e4a7	1822	SMART	SM00220	serkin_6	1147	1444	2e-52	T	26-10-2021	IPR000719	Protein kinase domain	GO:0004672|GO:0005524|GO:0006468
jg6121.t1	9bf9bf61e92a909bccb54a613922e4a7	1822	ProSiteProfiles	PS50011	Protein kinase domain profile.	1147	1444	37.9406	T	26-10-2021	IPR000719	Protein kinase domain	GO:0004672|GO:0005524|GO:0006468
jg12779.t1	93450ee497fb7f4dd38ebb31c9aa44c1	2450	Pfam	PF00069	Protein kinase domain	1871	2007	6.5e-17	T	26-10-2021	IPR000719	Protein kinase domain	GO:0004672|GO:0005524|GO:0006468
jg12779.t1	93450ee497fb7f4dd38ebb31c9aa44c1	2450	ProSiteProfiles	PS50011	Protein kinase domain profile.	1868	2308	19.4392	T	26-10-2021	IPR000719	Protein kinase domain	GO:0004672|GO:0005524|GO:0006468
jg12779.t1	93450ee497fb7f4dd38ebb31c9aa44c1	2450	SMART	SM00220	serkin_6	1868	2308	5.5e-09	T	26-10-2021	IPR000719	Protein kinase domain	GO:0004672|GO:0005524|GO:0006468
jg17578.t1	56c8d6b86fac4d0b5f8547f7ea734b4a	969	ProSiteProfiles	PS50011	Protein kinase domain profile.	664	914	41.8699	T	26-10-2021	IPR000719	Protein kinase domain	GO:0004672|GO:0005524|GO:0006468
jg17578.t1	56c8d6b86fac4d0b5f8547f7ea734b4a	969	SMART	SM00220	serkin_6	664	918	5e-57	T	26-10-2021	IPR000719	Protein kinase domain	GO:0004672|GO:0005524|GO:0006468
jg16856.t1	dade0777b17524128507d5c59fffe60d	1240	ProSiteProfiles	PS50011	Protein kinase domain profile.	988	1240	39.3964	T	26-10-2021	IPR000719	Protein kinase domain	GO:0004672|GO:0005524|GO:0006468
jg16856.t1	dade0777b17524128507d5c59fffe60d	1240	SMART	SM00220	serkin_6	988	1240	3.4e-51	T	26-10-2021	IPR000719	Protein kinase domain	GO:0004672|GO:0005524|GO:0006468
jg16856.t1	dade0777b17524128507d5c59fffe60d	1240	Pfam	PF00069	Protein kinase domain	990	1234	5.9e-46	T	26-10-2021	IPR000719	Protein kinase domain	GO:0004672|GO:0005524|GO:0006468
jg17564.t1	e63c6fc0ac5abc39d3f2017855eeebd2	257	ProSiteProfiles	PS50011	Protein kinase domain profile.	1	246	15.2414	T	26-10-2021	IPR000719	Protein kinase domain	GO:0004672|GO:0005524|GO:0006468
jg17564.t1	e63c6fc0ac5abc39d3f2017855eeebd2	257	Pfam	PF00069	Protein kinase domain	2	118	2.7e-11	T	26-10-2021	IPR000719	Protein kinase domain	GO:0004672|GO:0005524|GO:0006468
jg6889.t1	4481dd2381288cafba2f14afe65934c3	285	Pfam	PF00069	Protein kinase domain	166	282	3e-22	T	26-10-2021	IPR000719	Protein kinase domain	GO:0004672|GO:0005524|GO:0006468
jg6889.t1	4481dd2381288cafba2f14afe65934c3	285	SMART	SM00220	serkin_6	149	283	1.8e-05	T	26-10-2021	IPR000719	Protein kinase domain	GO:0004672|GO:0005524|GO:0006468
jg6889.t1	4481dd2381288cafba2f14afe65934c3	285	ProSiteProfiles	PS50011	Protein kinase domain profile.	149	285	18.1389	T	26-10-2021	IPR000719	Protein kinase domain	GO:0004672|GO:0005524|GO:0006468
jg10681.t1	b4e59b796858e6ced84776f8045e63db	1549	SMART	SM00220	serkin_6	1341	1549	1.4e-07	T	26-10-2021	IPR000719	Protein kinase domain	GO:0004672|GO:0005524|GO:0006468
jg10681.t1	b4e59b796858e6ced84776f8045e63db	1549	Pfam	PF00069	Protein kinase domain	1344	1540	8.2e-23	T	26-10-2021	IPR000719	Protein kinase domain	GO:0004672|GO:0005524|GO:0006468
jg10681.t1	b4e59b796858e6ced84776f8045e63db	1549	ProSiteProfiles	PS50011	Protein kinase domain profile.	1341	1549	22.9444	T	26-10-2021	IPR000719	Protein kinase domain	GO:0004672|GO:0005524|GO:0006468
jg19210.t1	cc28121a813d4a9841ce8c865db15b47	1793	ProSiteProfiles	PS50011	Protein kinase domain profile.	1559	1790	18.5488	T	26-10-2021	IPR000719	Protein kinase domain	GO:0004672|GO:0005524|GO:0006468
jg20793.t1	e590990092299c08c003ef14ca8fe539	272	Pfam	PF00069	Protein kinase domain	7	267	4.3e-57	T	26-10-2021	IPR000719	Protein kinase domain	GO:0004672|GO:0005524|GO:0006468
jg20793.t1	e590990092299c08c003ef14ca8fe539	272	SMART	SM00220	serkin_6	5	267	4.8e-66	T	26-10-2021	IPR000719	Protein kinase domain	GO:0004672|GO:0005524|GO:0006468
jg20793.t1	e590990092299c08c003ef14ca8fe539	272	ProSiteProfiles	PS50011	Protein kinase domain profile.	5	267	38.7604	T	26-10-2021	IPR000719	Protein kinase domain	GO:0004672|GO:0005524|GO:0006468
jg14902.t1	b5c8a09cf5d4d004690de079cd3e1294	323	Pfam	PF00069	Protein kinase domain	178	321	3.9e-37	T	26-10-2021	IPR000719	Protein kinase domain	GO:0004672|GO:0005524|GO:0006468
jg14902.t1	b5c8a09cf5d4d004690de079cd3e1294	323	ProSiteProfiles	PS50011	Protein kinase domain profile.	177	323	30.5203	T	26-10-2021	IPR000719	Protein kinase domain	GO:0004672|GO:0005524|GO:0006468
jg14902.t1	b5c8a09cf5d4d004690de079cd3e1294	323	SMART	SM00220	serkin_6	177	323	7.7e-11	T	26-10-2021	IPR000719	Protein kinase domain	GO:0004672|GO:0005524|GO:0006468
jg21896.t1	4098b5eabc67b9e62f1077bbe4765d30	479	SMART	SM00220	serkin_6	200	437	5.8e-12	T	26-10-2021	IPR000719	Protein kinase domain	GO:0004672|GO:0005524|GO:0006468
jg21896.t1	4098b5eabc67b9e62f1077bbe4765d30	479	Pfam	PF00069	Protein kinase domain	202	418	1.7e-24	T	26-10-2021	IPR000719	Protein kinase domain	GO:0004672|GO:0005524|GO:0006468
jg21896.t1	4098b5eabc67b9e62f1077bbe4765d30	479	ProSiteProfiles	PS50011	Protein kinase domain profile.	200	479	24.5557	T	26-10-2021	IPR000719	Protein kinase domain	GO:0004672|GO:0005524|GO:0006468
jg19922.t1	e4cc764a7f9fad4afd4cddcd7f6f309a	1914	ProSiteProfiles	PS50011	Protein kinase domain profile.	1526	1789	30.28	T	26-10-2021	IPR000719	Protein kinase domain	GO:0004672|GO:0005524|GO:0006468
jg19922.t1	e4cc764a7f9fad4afd4cddcd7f6f309a	1914	Pfam	PF00069	Protein kinase domain	1529	1789	4.9e-36	T	26-10-2021	IPR000719	Protein kinase domain	GO:0004672|GO:0005524|GO:0006468
jg10932.t1	d91c119b38d4e1c78f68b349d429f354	882	SMART	SM00220	serkin_6	519	880	0.004	T	26-10-2021	IPR000719	Protein kinase domain	GO:0004672|GO:0005524|GO:0006468
jg10932.t1	d91c119b38d4e1c78f68b349d429f354	882	ProSiteProfiles	PS50011	Protein kinase domain profile.	613	882	12.6125	T	26-10-2021	IPR000719	Protein kinase domain	GO:0004672|GO:0005524|GO:0006468
jg14066.t1	544a2b0d81ed0f8d1655790fe14b610a	1274	ProSiteProfiles	PS50011	Protein kinase domain profile.	921	1189	25.4886	T	26-10-2021	IPR000719	Protein kinase domain	GO:0004672|GO:0005524|GO:0006468
jg14066.t1	544a2b0d81ed0f8d1655790fe14b610a	1274	Pfam	PF00069	Protein kinase domain	926	1120	2.9e-28	T	26-10-2021	IPR000719	Protein kinase domain	GO:0004672|GO:0005524|GO:0006468
jg14066.t1	544a2b0d81ed0f8d1655790fe14b610a	1274	SMART	SM00220	serkin_6	921	1161	7.3e-12	T	26-10-2021	IPR000719	Protein kinase domain	GO:0004672|GO:0005524|GO:0006468
jg16403.t1	4957e8d29c26bef2bc8653a34ba01bfe	789	Pfam	PF00069	Protein kinase domain	49	315	3.3e-49	T	26-10-2021	IPR000719	Protein kinase domain	GO:0004672|GO:0005524|GO:0006468
jg16403.t1	4957e8d29c26bef2bc8653a34ba01bfe	789	SMART	SM00220	serkin_6	49	318	3e-54	T	26-10-2021	IPR000719	Protein kinase domain	GO:0004672|GO:0005524|GO:0006468
jg16403.t1	4957e8d29c26bef2bc8653a34ba01bfe	789	ProSiteProfiles	PS50011	Protein kinase domain profile.	49	322	40.0748	T	26-10-2021	IPR000719	Protein kinase domain	GO:0004672|GO:0005524|GO:0006468
jg32406.t1	d62913a26877e69e2a40e7d16f295a7c	1186	Pfam	PF00069	Protein kinase domain	554	700	5.2e-14	T	26-10-2021	IPR000719	Protein kinase domain	GO:0004672|GO:0005524|GO:0006468
jg32406.t1	d62913a26877e69e2a40e7d16f295a7c	1186	ProSiteProfiles	PS50011	Protein kinase domain profile.	355	706	13.404	T	26-10-2021	IPR000719	Protein kinase domain	GO:0004672|GO:0005524|GO:0006468
jg32406.t1	d62913a26877e69e2a40e7d16f295a7c	1186	SMART	SM00220	serkin_6	458	706	5.6e-06	T	26-10-2021	IPR000719	Protein kinase domain	GO:0004672|GO:0005524|GO:0006468
jg32183.t1	dbaedf281d81e3c8df13fa7c665fda91	1141	ProSiteProfiles	PS50011	Protein kinase domain profile.	828	1141	9.34753	T	26-10-2021	IPR000719	Protein kinase domain	GO:0004672|GO:0005524|GO:0006468
jg20670.t1	7bb28af9ee73e7dbfec6e66b20eb8027	385	ProSiteProfiles	PS50011	Protein kinase domain profile.	33	296	34.6474	T	26-10-2021	IPR000719	Protein kinase domain	GO:0004672|GO:0005524|GO:0006468
jg20670.t1	7bb28af9ee73e7dbfec6e66b20eb8027	385	SMART	SM00220	serkin_6	32	296	2.5e-39	T	26-10-2021	IPR000719	Protein kinase domain	GO:0004672|GO:0005524|GO:0006468
jg20412.t2	53e12a45dc56c7f1f1df05dcd20c8532	1958	Pfam	PF00069	Protein kinase domain	1414	1704	4.3e-42	T	26-10-2021	IPR000719	Protein kinase domain	GO:0004672|GO:0005524|GO:0006468
jg20412.t2	53e12a45dc56c7f1f1df05dcd20c8532	1958	ProSiteProfiles	PS50011	Protein kinase domain profile.	1413	1715	34.9583	T	26-10-2021	IPR000719	Protein kinase domain	GO:0004672|GO:0005524|GO:0006468
jg28395.t1	9416060dc7273ca9e69288de2a94d4d8	532	SMART	SM00220	serkin_6	255	506	7.7e-72	T	26-10-2021	IPR000719	Protein kinase domain	GO:0004672|GO:0005524|GO:0006468
jg28395.t1	9416060dc7273ca9e69288de2a94d4d8	532	Pfam	PF00069	Protein kinase domain	255	506	1.4e-57	T	26-10-2021	IPR000719	Protein kinase domain	GO:0004672|GO:0005524|GO:0006468
jg28395.t1	9416060dc7273ca9e69288de2a94d4d8	532	ProSiteProfiles	PS50011	Protein kinase domain profile.	255	506	44.2161	T	26-10-2021	IPR000719	Protein kinase domain	GO:0004672|GO:0005524|GO:0006468
jg22285.t1	1d3ea3bd0ca3cb8a0937823955fa86d1	700	ProSiteProfiles	PS50011	Protein kinase domain profile.	417	688	45.3186	T	26-10-2021	IPR000719	Protein kinase domain	GO:0004672|GO:0005524|GO:0006468
jg22285.t1	1d3ea3bd0ca3cb8a0937823955fa86d1	700	SMART	SM00220	serkin_6	417	688	3.1e-78	T	26-10-2021	IPR000719	Protein kinase domain	GO:0004672|GO:0005524|GO:0006468
jg22285.t1	1d3ea3bd0ca3cb8a0937823955fa86d1	700	Pfam	PF00069	Protein kinase domain	420	688	1.9e-62	T	26-10-2021	IPR000719	Protein kinase domain	GO:0004672|GO:0005524|GO:0006468
jg29885.t1	459a45dee0390289e8c8d916a2f8d146	501	SMART	SM00220	serkin_6	80	381	3.9e-17	T	26-10-2021	IPR000719	Protein kinase domain	GO:0004672|GO:0005524|GO:0006468
jg29885.t1	459a45dee0390289e8c8d916a2f8d146	501	Pfam	PF00069	Protein kinase domain	82	292	1.7e-27	T	26-10-2021	IPR000719	Protein kinase domain	GO:0004672|GO:0005524|GO:0006468
jg29885.t1	459a45dee0390289e8c8d916a2f8d146	501	ProSiteProfiles	PS50011	Protein kinase domain profile.	80	426	22.8455	T	26-10-2021	IPR000719	Protein kinase domain	GO:0004672|GO:0005524|GO:0006468
jg26945.t1	6e830d13f04ac8786c8fa7eaea9be18a	303	ProSiteProfiles	PS50011	Protein kinase domain profile.	160	303	15.6372	T	26-10-2021	IPR000719	Protein kinase domain	GO:0004672|GO:0005524|GO:0006468
jg26945.t1	6e830d13f04ac8786c8fa7eaea9be18a	303	SMART	SM00220	serkin_6	160	303	0.0056	T	26-10-2021	IPR000719	Protein kinase domain	GO:0004672|GO:0005524|GO:0006468
jg25148.t1	c838aee7bcad89f8786a8acb23c2288b	778	ProSiteProfiles	PS50011	Protein kinase domain profile.	30	283	49.6436	T	26-10-2021	IPR000719	Protein kinase domain	GO:0004672|GO:0005524|GO:0006468
jg25148.t1	c838aee7bcad89f8786a8acb23c2288b	778	Pfam	PF00069	Protein kinase domain	31	283	8.6e-71	T	26-10-2021	IPR000719	Protein kinase domain	GO:0004672|GO:0005524|GO:0006468
jg25148.t1	c838aee7bcad89f8786a8acb23c2288b	778	SMART	SM00220	serkin_6	30	283	3.4e-100	T	26-10-2021	IPR000719	Protein kinase domain	GO:0004672|GO:0005524|GO:0006468
jg31408.t1	e27e0b6cba27943c8ff105dc9c3eaaa2	199	ProSiteProfiles	PS50011	Protein kinase domain profile.	71	199	12.881	T	26-10-2021	IPR000719	Protein kinase domain	GO:0004672|GO:0005524|GO:0006468
jg25874.t1	3db679e0250273511eb0a98afa191976	557	Pfam	PF00069	Protein kinase domain	401	489	1.8e-10	T	26-10-2021	IPR000719	Protein kinase domain	GO:0004672|GO:0005524|GO:0006468
jg25874.t1	3db679e0250273511eb0a98afa191976	557	SMART	SM00220	serkin_6	304	489	0.003	T	26-10-2021	IPR000719	Protein kinase domain	GO:0004672|GO:0005524|GO:0006468
jg27156.t1	42cfa80d4800f50d094461e188dc76d4	1314	Pfam	PF00069	Protein kinase domain	1027	1286	1.7e-58	T	26-10-2021	IPR000719	Protein kinase domain	GO:0004672|GO:0005524|GO:0006468
jg27156.t1	42cfa80d4800f50d094461e188dc76d4	1314	SMART	SM00220	serkin_6	1027	1286	1.5e-77	T	26-10-2021	IPR000719	Protein kinase domain	GO:0004672|GO:0005524|GO:0006468
jg27156.t1	42cfa80d4800f50d094461e188dc76d4	1314	ProSiteProfiles	PS50011	Protein kinase domain profile.	1027	1286	44.3433	T	26-10-2021	IPR000719	Protein kinase domain	GO:0004672|GO:0005524|GO:0006468
jg25294.t1	282172344481b941bb50f24c01f9ef29	1848	Pfam	PF00069	Protein kinase domain	1490	1729	1.5e-17	T	26-10-2021	IPR000719	Protein kinase domain	GO:0004672|GO:0005524|GO:0006468
jg25294.t1	282172344481b941bb50f24c01f9ef29	1848	ProSiteProfiles	PS50011	Protein kinase domain profile.	1477	1746	19.835	T	26-10-2021	IPR000719	Protein kinase domain	GO:0004672|GO:0005524|GO:0006468
jg25294.t1	282172344481b941bb50f24c01f9ef29	1848	SMART	SM00220	serkin_6	1484	1745	2e-08	T	26-10-2021	IPR000719	Protein kinase domain	GO:0004672|GO:0005524|GO:0006468
jg7972.t1	ff5b140e36d6efd33c44c568e477f8c1	312	SMART	SM00220	serkin_6	6	292	1.3e-90	T	26-10-2021	IPR000719	Protein kinase domain	GO:0004672|GO:0005524|GO:0006468
jg7972.t1	ff5b140e36d6efd33c44c568e477f8c1	312	ProSiteProfiles	PS50011	Protein kinase domain profile.	6	292	45.0076	T	26-10-2021	IPR000719	Protein kinase domain	GO:0004672|GO:0005524|GO:0006468
jg7972.t1	ff5b140e36d6efd33c44c568e477f8c1	312	Pfam	PF00069	Protein kinase domain	6	292	1.9e-72	T	26-10-2021	IPR000719	Protein kinase domain	GO:0004672|GO:0005524|GO:0006468
jg21498.t1	695fd550f7f3fbeb94e6a20db4939981	575	ProSiteProfiles	PS50011	Protein kinase domain profile.	307	572	41.9547	T	26-10-2021	IPR000719	Protein kinase domain	GO:0004672|GO:0005524|GO:0006468
jg21498.t1	695fd550f7f3fbeb94e6a20db4939981	575	SMART	SM00220	serkin_6	307	567	1.9e-58	T	26-10-2021	IPR000719	Protein kinase domain	GO:0004672|GO:0005524|GO:0006468
jg11392.t1	049fff987dfe9bd72beeb48bcdf88604	332	Pfam	PF00069	Protein kinase domain	1	91	3.3e-12	T	26-10-2021	IPR000719	Protein kinase domain	GO:0004672|GO:0005524|GO:0006468
jg11392.t1	049fff987dfe9bd72beeb48bcdf88604	332	ProSiteProfiles	PS50011	Protein kinase domain profile.	1	91	15.9764	T	26-10-2021	IPR000719	Protein kinase domain	GO:0004672|GO:0005524|GO:0006468
jg29688.t1	6e4f6629ad8d56aa5b9a6e3e0da8c664	423	Pfam	PF00069	Protein kinase domain	166	363	1.2e-47	T	26-10-2021	IPR000719	Protein kinase domain	GO:0004672|GO:0005524|GO:0006468
jg29688.t1	6e4f6629ad8d56aa5b9a6e3e0da8c664	423	ProSiteProfiles	PS50011	Protein kinase domain profile.	162	421	36.2869	T	26-10-2021	IPR000719	Protein kinase domain	GO:0004672|GO:0005524|GO:0006468
jg29688.t1	6e4f6629ad8d56aa5b9a6e3e0da8c664	423	SMART	SM00220	serkin_6	162	416	2.5e-39	T	26-10-2021	IPR000719	Protein kinase domain	GO:0004672|GO:0005524|GO:0006468
jg20568.t1	70578d8345719c39f1e3f595bd778071	655	ProSiteProfiles	PS50011	Protein kinase domain profile.	356	651	29.5874	T	26-10-2021	IPR000719	Protein kinase domain	GO:0004672|GO:0005524|GO:0006468
jg18398.t1	47a23a14ecf65464a446dd5fa70ba365	1207	Pfam	PF00069	Protein kinase domain	26	281	9.1e-64	T	26-10-2021	IPR000719	Protein kinase domain	GO:0004672|GO:0005524|GO:0006468
jg18398.t1	47a23a14ecf65464a446dd5fa70ba365	1207	ProSiteProfiles	PS50011	Protein kinase domain profile.	25	281	47.792	T	26-10-2021	IPR000719	Protein kinase domain	GO:0004672|GO:0005524|GO:0006468
jg18398.t1	47a23a14ecf65464a446dd5fa70ba365	1207	SMART	SM00220	serkin_6	25	281	1.9e-88	T	26-10-2021	IPR000719	Protein kinase domain	GO:0004672|GO:0005524|GO:0006468
jg6879.t1	fa41bdf085f279af4b1cb8218befe56c	2449	Pfam	PF00069	Protein kinase domain	241	459	5.6e-14	T	26-10-2021	IPR000719	Protein kinase domain	GO:0004672|GO:0005524|GO:0006468
jg6879.t1	fa41bdf085f279af4b1cb8218befe56c	2449	ProSiteProfiles	PS50011	Protein kinase domain profile.	2074	2346	33.0361	T	26-10-2021	IPR000719	Protein kinase domain	GO:0004672|GO:0005524|GO:0006468
jg6879.t1	fa41bdf085f279af4b1cb8218befe56c	2449	ProSiteProfiles	PS50011	Protein kinase domain profile.	199	459	11.9765	T	26-10-2021	IPR000719	Protein kinase domain	GO:0004672|GO:0005524|GO:0006468
jg6879.t1	fa41bdf085f279af4b1cb8218befe56c	2449	SMART	SM00220	serkin_6	2074	2346	1.4e-46	T	26-10-2021	IPR000719	Protein kinase domain	GO:0004672|GO:0005524|GO:0006468
jg10129.t1	ab558b7d7d643a3ca030bd5e4367bf06	311	Pfam	PF00069	Protein kinase domain	163	288	2.6e-19	T	26-10-2021	IPR000719	Protein kinase domain	GO:0004672|GO:0005524|GO:0006468
jg10129.t1	ab558b7d7d643a3ca030bd5e4367bf06	311	ProSiteProfiles	PS50011	Protein kinase domain profile.	1	295	13.404	T	26-10-2021	IPR000719	Protein kinase domain	GO:0004672|GO:0005524|GO:0006468
jg19086.t1	04e005034ceebb49bedb70c9fdb5c9b0	340	Pfam	PF00069	Protein kinase domain	36	292	8.1e-60	T	26-10-2021	IPR000719	Protein kinase domain	GO:0004672|GO:0005524|GO:0006468
jg19086.t1	04e005034ceebb49bedb70c9fdb5c9b0	340	SMART	SM00220	serkin_6	34	292	2.4e-74	T	26-10-2021	IPR000719	Protein kinase domain	GO:0004672|GO:0005524|GO:0006468
jg19086.t1	04e005034ceebb49bedb70c9fdb5c9b0	340	ProSiteProfiles	PS50011	Protein kinase domain profile.	34	292	43.679	T	26-10-2021	IPR000719	Protein kinase domain	GO:0004672|GO:0005524|GO:0006468
jg20359.t1	758e1262b662bcde1b0f00520ece61f5	1818	SMART	SM00220	serkin_6	1524	1817	1.7e-31	T	26-10-2021	IPR000719	Protein kinase domain	GO:0004672|GO:0005524|GO:0006468
jg20359.t1	758e1262b662bcde1b0f00520ece61f5	1818	ProSiteProfiles	PS50011	Protein kinase domain profile.	1524	1817	34.7322	T	26-10-2021	IPR000719	Protein kinase domain	GO:0004672|GO:0005524|GO:0006468
jg25296.t1	255550b11e7b364d6239b7731f309c61	1551	ProSiteProfiles	PS50011	Protein kinase domain profile.	1147	1479	22.1529	T	26-10-2021	IPR000719	Protein kinase domain	GO:0004672|GO:0005524|GO:0006468
jg25296.t1	255550b11e7b364d6239b7731f309c61	1551	SMART	SM00220	serkin_6	1147	1379	6.1e-10	T	26-10-2021	IPR000719	Protein kinase domain	GO:0004672|GO:0005524|GO:0006468
jg25296.t1	255550b11e7b364d6239b7731f309c61	1551	Pfam	PF00069	Protein kinase domain	1147	1400	3.1e-22	T	26-10-2021	IPR000719	Protein kinase domain	GO:0004672|GO:0005524|GO:0006468
jg21973.t1	629a5921c27308d7efc03d9f35cb58f7	496	SMART	SM00220	serkin_6	213	472	3.4e-88	T	26-10-2021	IPR000719	Protein kinase domain	GO:0004672|GO:0005524|GO:0006468
jg21973.t1	629a5921c27308d7efc03d9f35cb58f7	496	ProSiteProfiles	PS50011	Protein kinase domain profile.	213	472	48.3998	T	26-10-2021	IPR000719	Protein kinase domain	GO:0004672|GO:0005524|GO:0006468
jg21973.t1	629a5921c27308d7efc03d9f35cb58f7	496	Pfam	PF00069	Protein kinase domain	213	472	1.4e-64	T	26-10-2021	IPR000719	Protein kinase domain	GO:0004672|GO:0005524|GO:0006468
jg19084.t1	7fb595b6011ff649190787ba96571e90	248	ProSiteProfiles	PS50011	Protein kinase domain profile.	24	248	32.3012	T	26-10-2021	IPR000719	Protein kinase domain	GO:0004672|GO:0005524|GO:0006468
jg19084.t1	7fb595b6011ff649190787ba96571e90	248	Pfam	PF00069	Protein kinase domain	29	229	2e-34	T	26-10-2021	IPR000719	Protein kinase domain	GO:0004672|GO:0005524|GO:0006468
jg20118.t1	b40915017ca4d78652a5ad32cfdb77fa	152	Pfam	PF00069	Protein kinase domain	75	148	1.9e-12	T	26-10-2021	IPR000719	Protein kinase domain	GO:0004672|GO:0005524|GO:0006468
jg20118.t1	b40915017ca4d78652a5ad32cfdb77fa	152	ProSiteProfiles	PS50011	Protein kinase domain profile.	74	152	11.9482	T	26-10-2021	IPR000719	Protein kinase domain	GO:0004672|GO:0005524|GO:0006468
jg16294.t1	d00ce5e36d57cabc63e914ac16693d28	368	Pfam	PF00069	Protein kinase domain	28	323	6.5e-48	T	26-10-2021	IPR000719	Protein kinase domain	GO:0004672|GO:0005524|GO:0006468
jg16294.t1	d00ce5e36d57cabc63e914ac16693d28	368	ProSiteProfiles	PS50011	Protein kinase domain profile.	28	323	37.0219	T	26-10-2021	IPR000719	Protein kinase domain	GO:0004672|GO:0005524|GO:0006468
jg10785.t1	ce474f070cf3ab640a443892f9415628	343	SMART	SM00220	serkin_6	13	308	6.3e-100	T	26-10-2021	IPR000719	Protein kinase domain	GO:0004672|GO:0005524|GO:0006468
jg10785.t1	ce474f070cf3ab640a443892f9415628	343	ProSiteProfiles	PS50011	Protein kinase domain profile.	13	308	45.8557	T	26-10-2021	IPR000719	Protein kinase domain	GO:0004672|GO:0005524|GO:0006468
jg10785.t1	ce474f070cf3ab640a443892f9415628	343	Pfam	PF00069	Protein kinase domain	13	308	7.8e-75	T	26-10-2021	IPR000719	Protein kinase domain	GO:0004672|GO:0005524|GO:0006468
jg34734.t1	e203756fdb88be33d1eb328ed46ff110	2019	Pfam	PF00069	Protein kinase domain	1684	1893	1.7e-12	T	26-10-2021	IPR000719	Protein kinase domain	GO:0004672|GO:0005524|GO:0006468
jg34734.t1	e203756fdb88be33d1eb328ed46ff110	2019	SMART	SM00220	serkin_6	1675	1913	0.0044	T	26-10-2021	IPR000719	Protein kinase domain	GO:0004672|GO:0005524|GO:0006468
jg34734.t1	e203756fdb88be33d1eb328ed46ff110	2019	ProSiteProfiles	PS50011	Protein kinase domain profile.	1617	2019	14.04	T	26-10-2021	IPR000719	Protein kinase domain	GO:0004672|GO:0005524|GO:0006468
jg33199.t1	5685f6a70cfc6490db7dfb6941d1d466	1450	ProSiteProfiles	PS50011	Protein kinase domain profile.	1174	1443	33.9831	T	26-10-2021	IPR000719	Protein kinase domain	GO:0004672|GO:0005524|GO:0006468
jg33199.t1	5685f6a70cfc6490db7dfb6941d1d466	1450	Pfam	PF00069	Protein kinase domain	1177	1439	1.3e-40	T	26-10-2021	IPR000719	Protein kinase domain	GO:0004672|GO:0005524|GO:0006468
jg33199.t1	5685f6a70cfc6490db7dfb6941d1d466	1450	SMART	SM00220	serkin_6	1174	1442	7e-36	T	26-10-2021	IPR000719	Protein kinase domain	GO:0004672|GO:0005524|GO:0006468
jg29935.t1	b9d9b6b0712c0fbd0bf8adc350227392	100	ProSiteProfiles	PS50011	Protein kinase domain profile.	1	68	10.9023	T	26-10-2021	IPR000719	Protein kinase domain	GO:0004672|GO:0005524|GO:0006468
jg16606.t1	c7152ead9ba2c16f9973787288f36bcf	1893	SMART	SM00220	serkin_6	897	1157	9e-36	T	26-10-2021	IPR000719	Protein kinase domain	GO:0004672|GO:0005524|GO:0006468
jg16606.t1	c7152ead9ba2c16f9973787288f36bcf	1893	ProSiteProfiles	PS50011	Protein kinase domain profile.	897	1157	33.0785	T	26-10-2021	IPR000719	Protein kinase domain	GO:0004672|GO:0005524|GO:0006468
jg23420.t1	233c95a0426a83f869c69da3118f9af6	588	SMART	SM00220	serkin_6	292	557	1.4e-58	T	26-10-2021	IPR000719	Protein kinase domain	GO:0004672|GO:0005524|GO:0006468
jg23420.t1	233c95a0426a83f869c69da3118f9af6	588	ProSiteProfiles	PS50011	Protein kinase domain profile.	292	567	40.7391	T	26-10-2021	IPR000719	Protein kinase domain	GO:0004672|GO:0005524|GO:0006468
jg23420.t1	233c95a0426a83f869c69da3118f9af6	588	Pfam	PF00069	Protein kinase domain	294	556	3.6e-55	T	26-10-2021	IPR000719	Protein kinase domain	GO:0004672|GO:0005524|GO:0006468
jg38939.t1	16d26112101988997d13be36e6d6914e	740	SMART	SM00220	serkin_6	268	522	1.7e-63	T	26-10-2021	IPR000719	Protein kinase domain	GO:0004672|GO:0005524|GO:0006468
jg38939.t1	16d26112101988997d13be36e6d6914e	740	ProSiteProfiles	PS50011	Protein kinase domain profile.	268	519	46.4917	T	26-10-2021	IPR000719	Protein kinase domain	GO:0004672|GO:0005524|GO:0006468
jg33220.t1	627fa14f92357fd5ef2e29dc499279cc	2320	Pfam	PF00069	Protein kinase domain	1627	1825	1.8e-24	T	26-10-2021	IPR000719	Protein kinase domain	GO:0004672|GO:0005524|GO:0006468
jg33220.t1	627fa14f92357fd5ef2e29dc499279cc	2320	ProSiteProfiles	PS50011	Protein kinase domain profile.	1624	1910	23.4533	T	26-10-2021	IPR000719	Protein kinase domain	GO:0004672|GO:0005524|GO:0006468
jg33220.t1	627fa14f92357fd5ef2e29dc499279cc	2320	SMART	SM00220	serkin_6	1624	1867	7e-13	T	26-10-2021	IPR000719	Protein kinase domain	GO:0004672|GO:0005524|GO:0006468
jg10436.t1	d59d192091e0d06b0b3762cee96c8c60	1065	Pfam	PF00069	Protein kinase domain	801	1048	3e-47	T	26-10-2021	IPR000719	Protein kinase domain	GO:0004672|GO:0005524|GO:0006468
jg10436.t1	d59d192091e0d06b0b3762cee96c8c60	1065	ProSiteProfiles	PS50011	Protein kinase domain profile.	798	1057	35.8771	T	26-10-2021	IPR000719	Protein kinase domain	GO:0004672|GO:0005524|GO:0006468
jg10436.t1	d59d192091e0d06b0b3762cee96c8c60	1065	SMART	SM00220	serkin_6	798	1057	2.2e-48	T	26-10-2021	IPR000719	Protein kinase domain	GO:0004672|GO:0005524|GO:0006468
jg17489.t1	c42fab752342ca6b92f3a55033e5d136	802	Pfam	PF00069	Protein kinase domain	157	294	6.8e-20	T	26-10-2021	IPR000719	Protein kinase domain	GO:0004672|GO:0005524|GO:0006468
jg17489.t1	c42fab752342ca6b92f3a55033e5d136	802	Pfam	PF00069	Protein kinase domain	632	799	7.3e-22	T	26-10-2021	IPR000719	Protein kinase domain	GO:0004672|GO:0005524|GO:0006468
jg17489.t1	c42fab752342ca6b92f3a55033e5d136	802	ProSiteProfiles	PS50011	Protein kinase domain profile.	156	799	21.7431	T	26-10-2021	IPR000719	Protein kinase domain	GO:0004672|GO:0005524|GO:0006468
jg17489.t1	c42fab752342ca6b92f3a55033e5d136	802	SMART	SM00220	serkin_6	156	799	5.9e-47	T	26-10-2021	IPR000719	Protein kinase domain	GO:0004672|GO:0005524|GO:0006468
jg5329.t1	4b63fee644aa2142396152821dda2451	1769	SMART	SM00220	serkin_6	1259	1519	3e-32	T	26-10-2021	IPR000719	Protein kinase domain	GO:0004672|GO:0005524|GO:0006468
jg5329.t1	4b63fee644aa2142396152821dda2451	1769	ProSiteProfiles	PS50011	Protein kinase domain profile.	1259	1524	35.3824	T	26-10-2021	IPR000719	Protein kinase domain	GO:0004672|GO:0005524|GO:0006468
jg22608.t1	0871125acf7abb52eaa4be6620b9eeb4	454	SMART	SM00220	serkin_6	19	272	3.1e-99	T	26-10-2021	IPR000719	Protein kinase domain	GO:0004672|GO:0005524|GO:0006468
jg22608.t1	0871125acf7abb52eaa4be6620b9eeb4	454	Pfam	PF00069	Protein kinase domain	19	272	4.4e-68	T	26-10-2021	IPR000719	Protein kinase domain	GO:0004672|GO:0005524|GO:0006468
jg22608.t1	0871125acf7abb52eaa4be6620b9eeb4	454	ProSiteProfiles	PS50011	Protein kinase domain profile.	19	272	51.1135	T	26-10-2021	IPR000719	Protein kinase domain	GO:0004672|GO:0005524|GO:0006468
jg14333.t1	fe65c606a361924dff3286f2fbf5eab5	2354	ProSiteProfiles	PS50011	Protein kinase domain profile.	1979	2253	29.7429	T	26-10-2021	IPR000719	Protein kinase domain	GO:0004672|GO:0005524|GO:0006468
jg14333.t1	fe65c606a361924dff3286f2fbf5eab5	2354	SMART	SM00220	serkin_6	1979	2251	9.3e-22	T	26-10-2021	IPR000719	Protein kinase domain	GO:0004672|GO:0005524|GO:0006468
jg14333.t1	fe65c606a361924dff3286f2fbf5eab5	2354	ProSiteProfiles	PS50011	Protein kinase domain profile.	198	490	16.3721	T	26-10-2021	IPR000719	Protein kinase domain	GO:0004672|GO:0005524|GO:0006468
jg14333.t1	fe65c606a361924dff3286f2fbf5eab5	2354	Pfam	PF00069	Protein kinase domain	337	490	3.9e-21	T	26-10-2021	IPR000719	Protein kinase domain	GO:0004672|GO:0005524|GO:0006468
jg14333.t1	fe65c606a361924dff3286f2fbf5eab5	2354	Pfam	PF00069	Protein kinase domain	1982	2246	2.4e-32	T	26-10-2021	IPR000719	Protein kinase domain	GO:0004672|GO:0005524|GO:0006468
jg31080.t1	ab160f172a0c40742e38209b0eea1065	1257	ProSiteProfiles	PS50011	Protein kinase domain profile.	178	427	38.5766	T	26-10-2021	IPR000719	Protein kinase domain	GO:0004672|GO:0005524|GO:0006468
jg31080.t1	ab160f172a0c40742e38209b0eea1065	1257	SMART	SM00220	serkin_6	178	430	5.4e-47	T	26-10-2021	IPR000719	Protein kinase domain	GO:0004672|GO:0005524|GO:0006468
jg31080.t1	ab160f172a0c40742e38209b0eea1065	1257	Pfam	PF00069	Protein kinase domain	181	423	9e-50	T	26-10-2021	IPR000719	Protein kinase domain	GO:0004672|GO:0005524|GO:0006468
jg26064.t1	e5aa9721fd5ee255d494fadab1421abc	286	SMART	SM00220	serkin_6	1	180	4.6e-09	T	26-10-2021	IPR000719	Protein kinase domain	GO:0004672|GO:0005524|GO:0006468
jg26064.t1	e5aa9721fd5ee255d494fadab1421abc	286	ProSiteProfiles	PS50011	Protein kinase domain profile.	1	180	27.9196	T	26-10-2021	IPR000719	Protein kinase domain	GO:0004672|GO:0005524|GO:0006468
jg13324.t1	065280b92fc2f7085fa307b40223722a	2125	ProSiteProfiles	PS50011	Protein kinase domain profile.	1860	2125	34.8311	T	26-10-2021	IPR000719	Protein kinase domain	GO:0004672|GO:0005524|GO:0006468
jg13324.t1	065280b92fc2f7085fa307b40223722a	2125	SMART	SM00220	serkin_6	1860	2116	8.4e-38	T	26-10-2021	IPR000719	Protein kinase domain	GO:0004672|GO:0005524|GO:0006468
jg13324.t1	065280b92fc2f7085fa307b40223722a	2125	Pfam	PF00069	Protein kinase domain	1862	2113	1.7e-39	T	26-10-2021	IPR000719	Protein kinase domain	GO:0004672|GO:0005524|GO:0006468
jg20423.t1	39b18f93deb635cd86a9a7b3e06ca6e2	2497	ProSiteProfiles	PS50011	Protein kinase domain profile.	2110	2393	29.4037	T	26-10-2021	IPR000719	Protein kinase domain	GO:0004672|GO:0005524|GO:0006468
jg20423.t1	39b18f93deb635cd86a9a7b3e06ca6e2	2497	Pfam	PF00069	Protein kinase domain	275	461	3.5e-16	T	26-10-2021	IPR000719	Protein kinase domain	GO:0004672|GO:0005524|GO:0006468
jg20423.t1	39b18f93deb635cd86a9a7b3e06ca6e2	2497	SMART	SM00220	serkin_6	2110	2376	7.9e-24	T	26-10-2021	IPR000719	Protein kinase domain	GO:0004672|GO:0005524|GO:0006468
jg20423.t1	39b18f93deb635cd86a9a7b3e06ca6e2	2497	ProSiteProfiles	PS50011	Protein kinase domain profile.	183	461	15.3262	T	26-10-2021	IPR000719	Protein kinase domain	GO:0004672|GO:0005524|GO:0006468
jg16900.t1	6a27cdeb61bb906395d0ee1c32252af5	1840	ProSiteProfiles	PS50011	Protein kinase domain profile.	1400	1676	45.5023	T	26-10-2021	IPR000719	Protein kinase domain	GO:0004672|GO:0005524|GO:0006468
jg16900.t1	6a27cdeb61bb906395d0ee1c32252af5	1840	SMART	SM00220	serkin_6	1400	1664	7.2e-66	T	26-10-2021	IPR000719	Protein kinase domain	GO:0004672|GO:0005524|GO:0006468
jg22137.t1	3a1586a2a4908258bdd55e472a4d944e	607	Pfam	PF00069	Protein kinase domain	230	385	2.4e-10	T	26-10-2021	IPR000719	Protein kinase domain	GO:0004672|GO:0005524|GO:0006468
jg22137.t1	3a1586a2a4908258bdd55e472a4d944e	607	ProSiteProfiles	PS50011	Protein kinase domain profile.	221	491	9.65848	T	26-10-2021	IPR000719	Protein kinase domain	GO:0004672|GO:0005524|GO:0006468
jg22137.t1	3a1586a2a4908258bdd55e472a4d944e	607	SMART	SM00220	serkin_6	214	455	0.00019	T	26-10-2021	IPR000719	Protein kinase domain	GO:0004672|GO:0005524|GO:0006468
jg24736.t1	b97e599f0e394728677c0b4487845384	597	SMART	SM00220	serkin_6	15	272	7.3e-91	T	26-10-2021	IPR000719	Protein kinase domain	GO:0004672|GO:0005524|GO:0006468
jg24736.t1	b97e599f0e394728677c0b4487845384	597	ProSiteProfiles	PS50011	Protein kinase domain profile.	15	272	49.3609	T	26-10-2021	IPR000719	Protein kinase domain	GO:0004672|GO:0005524|GO:0006468
jg24736.t1	b97e599f0e394728677c0b4487845384	597	Pfam	PF00069	Protein kinase domain	15	272	6.2e-72	T	26-10-2021	IPR000719	Protein kinase domain	GO:0004672|GO:0005524|GO:0006468
jg10144.t2	24316fea505c5743b53a5f61c2be6723	1596	ProSiteProfiles	PS50011	Protein kinase domain profile.	1303	1596	20.1742	T	26-10-2021	IPR000719	Protein kinase domain	GO:0004672|GO:0005524|GO:0006468
jg10144.t2	24316fea505c5743b53a5f61c2be6723	1596	Pfam	PF00069	Protein kinase domain	1311	1496	3.8e-22	T	26-10-2021	IPR000719	Protein kinase domain	GO:0004672|GO:0005524|GO:0006468
jg10144.t2	24316fea505c5743b53a5f61c2be6723	1596	SMART	SM00220	serkin_6	1303	1541	5.8e-10	T	26-10-2021	IPR000719	Protein kinase domain	GO:0004672|GO:0005524|GO:0006468
jg11393.t1	fcaf1ed8176f9a896a7aa168b8f19c4a	174	Pfam	PF00069	Protein kinase domain	16	174	3.1e-40	T	26-10-2021	IPR000719	Protein kinase domain	GO:0004672|GO:0005524|GO:0006468
jg11393.t1	fcaf1ed8176f9a896a7aa168b8f19c4a	174	SMART	SM00220	serkin_6	16	174	3.2e-12	T	26-10-2021	IPR000719	Protein kinase domain	GO:0004672|GO:0005524|GO:0006468
jg11393.t1	fcaf1ed8176f9a896a7aa168b8f19c4a	174	ProSiteProfiles	PS50011	Protein kinase domain profile.	16	174	30.1245	T	26-10-2021	IPR000719	Protein kinase domain	GO:0004672|GO:0005524|GO:0006468
jg13530.t1	e2bbe9fabb024605a73dcae4ddb5d98c	1501	Pfam	PF00069	Protein kinase domain	1185	1410	1.7e-22	T	26-10-2021	IPR000719	Protein kinase domain	GO:0004672|GO:0005524|GO:0006468
jg13530.t1	e2bbe9fabb024605a73dcae4ddb5d98c	1501	SMART	SM00220	serkin_6	1182	1425	9.1e-11	T	26-10-2021	IPR000719	Protein kinase domain	GO:0004672|GO:0005524|GO:0006468
jg13530.t1	e2bbe9fabb024605a73dcae4ddb5d98c	1501	ProSiteProfiles	PS50011	Protein kinase domain profile.	1182	1448	22.5628	T	26-10-2021	IPR000719	Protein kinase domain	GO:0004672|GO:0005524|GO:0006468
jg11152.t1	0aab2359a8f5515119dbbcef41b6d595	458	SMART	SM00220	serkin_6	140	384	1.2e-64	T	26-10-2021	IPR000719	Protein kinase domain	GO:0004672|GO:0005524|GO:0006468
jg11152.t1	0aab2359a8f5515119dbbcef41b6d595	458	ProSiteProfiles	PS50011	Protein kinase domain profile.	140	384	41.3328	T	26-10-2021	IPR000719	Protein kinase domain	GO:0004672|GO:0005524|GO:0006468
jg11152.t1	0aab2359a8f5515119dbbcef41b6d595	458	Pfam	PF00069	Protein kinase domain	145	384	2.1e-57	T	26-10-2021	IPR000719	Protein kinase domain	GO:0004672|GO:0005524|GO:0006468
jg8878.t1	0ab8c5c6b40442d3cc923eba5c4382e4	1186	ProSiteProfiles	PS50011	Protein kinase domain profile.	241	536	15.9905	T	26-10-2021	IPR000719	Protein kinase domain	GO:0004672|GO:0005524|GO:0006468
jg8878.t1	0ab8c5c6b40442d3cc923eba5c4382e4	1186	SMART	SM00220	serkin_6	275	513	9.5e-09	T	26-10-2021	IPR000719	Protein kinase domain	GO:0004672|GO:0005524|GO:0006468
jg8878.t1	0ab8c5c6b40442d3cc923eba5c4382e4	1186	Pfam	PF00069	Protein kinase domain	289	520	6.9e-17	T	26-10-2021	IPR000719	Protein kinase domain	GO:0004672|GO:0005524|GO:0006468
jg20006.t1	e094e21f92ab52b6f12482bb68c83bc3	523	ProSiteProfiles	PS50011	Protein kinase domain profile.	237	487	35.1562	T	26-10-2021	IPR000719	Protein kinase domain	GO:0004672|GO:0005524|GO:0006468
jg20006.t1	e094e21f92ab52b6f12482bb68c83bc3	523	Pfam	PF00069	Protein kinase domain	238	486	4e-49	T	26-10-2021	IPR000719	Protein kinase domain	GO:0004672|GO:0005524|GO:0006468
jg20006.t1	e094e21f92ab52b6f12482bb68c83bc3	523	SMART	SM00220	serkin_6	237	487	2e-47	T	26-10-2021	IPR000719	Protein kinase domain	GO:0004672|GO:0005524|GO:0006468
jg40030.t1	8194a0f2e377d1abe49d58b766c635ef	2163	ProSiteProfiles	PS50011	Protein kinase domain profile.	1514	1820	36.6686	T	26-10-2021	IPR000719	Protein kinase domain	GO:0004672|GO:0005524|GO:0006468
jg7959.t1	0b09c2eb9f9ea0b9d72c1c8c99df3c32	1265	Pfam	PF00069	Protein kinase domain	963	1165	3.1e-25	T	26-10-2021	IPR000719	Protein kinase domain	GO:0004672|GO:0005524|GO:0006468
jg7959.t1	0b09c2eb9f9ea0b9d72c1c8c99df3c32	1265	ProSiteProfiles	PS50011	Protein kinase domain profile.	961	1248	22.5346	T	26-10-2021	IPR000719	Protein kinase domain	GO:0004672|GO:0005524|GO:0006468
jg7959.t1	0b09c2eb9f9ea0b9d72c1c8c99df3c32	1265	SMART	SM00220	serkin_6	961	1226	9.2e-11	T	26-10-2021	IPR000719	Protein kinase domain	GO:0004672|GO:0005524|GO:0006468
jg14282.t1	9fce13981f869f4f094eb78c58e8996b	1468	ProSiteProfiles	PS50011	Protein kinase domain profile.	1223	1468	34.3223	T	26-10-2021	IPR000719	Protein kinase domain	GO:0004672|GO:0005524|GO:0006468
jg14282.t1	9fce13981f869f4f094eb78c58e8996b	1468	SMART	SM00220	serkin_6	1223	1459	1.6e-29	T	26-10-2021	IPR000719	Protein kinase domain	GO:0004672|GO:0005524|GO:0006468
jg20569.t1	09329a71d8e108ee419709ac9eacf863	1814	Pfam	PF00069	Protein kinase domain	1531	1751	2.9e-24	T	26-10-2021	IPR000719	Protein kinase domain	GO:0004672|GO:0005524|GO:0006468
jg20569.t1	09329a71d8e108ee419709ac9eacf863	1814	ProSiteProfiles	PS50011	Protein kinase domain profile.	1528	1814	23.9621	T	26-10-2021	IPR000719	Protein kinase domain	GO:0004672|GO:0005524|GO:0006468
jg20569.t1	09329a71d8e108ee419709ac9eacf863	1814	SMART	SM00220	serkin_6	1528	1770	1.9e-11	T	26-10-2021	IPR000719	Protein kinase domain	GO:0004672|GO:0005524|GO:0006468
jg12991.t1	dff4d0127e3480865d93acf0ac3792ef	2913	SMART	SM00220	serkin_6	502	748	1.2e-50	T	26-10-2021	IPR000719	Protein kinase domain	GO:0004672|GO:0005524|GO:0006468
jg12991.t1	dff4d0127e3480865d93acf0ac3792ef	2913	ProSiteProfiles	PS50011	Protein kinase domain profile.	502	752	39.4954	T	26-10-2021	IPR000719	Protein kinase domain	GO:0004672|GO:0005524|GO:0006468
jg39735.t1	abbac15386d94e53795042866a0790f0	308	ProSiteProfiles	PS50011	Protein kinase domain profile.	21	272	43.0289	T	26-10-2021	IPR000719	Protein kinase domain	GO:0004672|GO:0005524|GO:0006468
jg39735.t1	abbac15386d94e53795042866a0790f0	308	Pfam	PF00069	Protein kinase domain	27	266	1.7e-57	T	26-10-2021	IPR000719	Protein kinase domain	GO:0004672|GO:0005524|GO:0006468
jg39735.t1	abbac15386d94e53795042866a0790f0	308	SMART	SM00220	serkin_6	21	272	1.1e-53	T	26-10-2021	IPR000719	Protein kinase domain	GO:0004672|GO:0005524|GO:0006468
jg22278.t1	ba975dd0a6a8d0ddc5f57fe257dcddc6	496	SMART	SM00220	serkin_6	99	353	9.9e-96	T	26-10-2021	IPR000719	Protein kinase domain	GO:0004672|GO:0005524|GO:0006468
jg22278.t1	ba975dd0a6a8d0ddc5f57fe257dcddc6	496	ProSiteProfiles	PS50011	Protein kinase domain profile.	99	353	50.9722	T	26-10-2021	IPR000719	Protein kinase domain	GO:0004672|GO:0005524|GO:0006468
jg22278.t1	ba975dd0a6a8d0ddc5f57fe257dcddc6	496	Pfam	PF00069	Protein kinase domain	101	353	7.7e-68	T	26-10-2021	IPR000719	Protein kinase domain	GO:0004672|GO:0005524|GO:0006468
jg25798.t1	2e5b64cf0040cbe8829c7e85697050fd	505	ProSiteProfiles	PS50011	Protein kinase domain profile.	146	431	28.1316	T	26-10-2021	IPR000719	Protein kinase domain	GO:0004672|GO:0005524|GO:0006468
jg25798.t1	2e5b64cf0040cbe8829c7e85697050fd	505	SMART	SM00220	serkin_6	215	431	6.1e-26	T	26-10-2021	IPR000719	Protein kinase domain	GO:0004672|GO:0005524|GO:0006468
jg25798.t1	2e5b64cf0040cbe8829c7e85697050fd	505	Pfam	PF00069	Protein kinase domain	287	431	6.5e-39	T	26-10-2021	IPR000719	Protein kinase domain	GO:0004672|GO:0005524|GO:0006468
jg20455.t1	afc62f964d2d9aef200dbd33cdf162ea	701	ProSiteProfiles	PS50011	Protein kinase domain profile.	1	409	11.8634	T	26-10-2021	IPR000719	Protein kinase domain	GO:0004672|GO:0005524|GO:0006468
jg7223.t1	1a3e29489c2e787fa910af16400df9f6	976	Pfam	PF00069	Protein kinase domain	6	278	1.3e-51	T	26-10-2021	IPR000719	Protein kinase domain	GO:0004672|GO:0005524|GO:0006468
jg7223.t1	1a3e29489c2e787fa910af16400df9f6	976	SMART	SM00220	serkin_6	6	278	3.6e-60	T	26-10-2021	IPR000719	Protein kinase domain	GO:0004672|GO:0005524|GO:0006468
jg7223.t1	1a3e29489c2e787fa910af16400df9f6	976	ProSiteProfiles	PS50011	Protein kinase domain profile.	6	278	38.8735	T	26-10-2021	IPR000719	Protein kinase domain	GO:0004672|GO:0005524|GO:0006468
jg36466.t1	fcac17992a2a894d018ffb99e03e2b82	313	ProSiteProfiles	PS50011	Protein kinase domain profile.	264	313	8.6267	T	26-10-2021	IPR000719	Protein kinase domain	GO:0004672|GO:0005524|GO:0006468
jg26644.t1	84bd9e68a294579ece5c09ff28eba123	521	ProSiteProfiles	PS50011	Protein kinase domain profile.	34	298	39.0855	T	26-10-2021	IPR000719	Protein kinase domain	GO:0004672|GO:0005524|GO:0006468
jg26644.t1	84bd9e68a294579ece5c09ff28eba123	521	Pfam	PF00069	Protein kinase domain	36	292	2.1e-50	T	26-10-2021	IPR000719	Protein kinase domain	GO:0004672|GO:0005524|GO:0006468
jg12567.t1	290de1d0eb9b87652fe02db38b0dd03c	310	SMART	SM00220	serkin_6	12	299	6.4e-93	T	26-10-2021	IPR000719	Protein kinase domain	GO:0004672|GO:0005524|GO:0006468
jg12567.t1	290de1d0eb9b87652fe02db38b0dd03c	310	ProSiteProfiles	PS50011	Protein kinase domain profile.	12	299	45.05	T	26-10-2021	IPR000719	Protein kinase domain	GO:0004672|GO:0005524|GO:0006468
jg12567.t1	290de1d0eb9b87652fe02db38b0dd03c	310	Pfam	PF00069	Protein kinase domain	12	299	7.4e-72	T	26-10-2021	IPR000719	Protein kinase domain	GO:0004672|GO:0005524|GO:0006468
jg17621.t1	5ae34482b9dabe07043d24efba64f2e6	1165	ProSiteProfiles	PS50011	Protein kinase domain profile.	443	716	44.3575	T	26-10-2021	IPR000719	Protein kinase domain	GO:0004672|GO:0005524|GO:0006468
jg17621.t1	5ae34482b9dabe07043d24efba64f2e6	1165	SMART	SM00220	serkin_6	443	1126	9.4e-73	T	26-10-2021	IPR000719	Protein kinase domain	GO:0004672|GO:0005524|GO:0006468
jg17621.t1	5ae34482b9dabe07043d24efba64f2e6	1165	Pfam	PF00069	Protein kinase domain	445	674	7.1e-65	T	26-10-2021	IPR000719	Protein kinase domain	GO:0004672|GO:0005524|GO:0006468
jg2519.t1	284d2ce6604e20abc0817560a046ee87	192	Pfam	PF00069	Protein kinase domain	23	145	2.8e-19	T	26-10-2021	IPR000719	Protein kinase domain	GO:0004672|GO:0005524|GO:0006468
jg2519.t1	284d2ce6604e20abc0817560a046ee87	192	SMART	SM00220	serkin_6	9	146	0.00018	T	26-10-2021	IPR000719	Protein kinase domain	GO:0004672|GO:0005524|GO:0006468
jg2519.t1	284d2ce6604e20abc0817560a046ee87	192	ProSiteProfiles	PS50011	Protein kinase domain profile.	1	146	17.6301	T	26-10-2021	IPR000719	Protein kinase domain	GO:0004672|GO:0005524|GO:0006468
jg10366.t1	b4c941ef2c30fa93ae5151f09042ce0f	906	SMART	SM00220	serkin_6	639	904	9.4e-55	T	26-10-2021	IPR000719	Protein kinase domain	GO:0004672|GO:0005524|GO:0006468
jg10366.t1	b4c941ef2c30fa93ae5151f09042ce0f	906	Pfam	PF00069	Protein kinase domain	639	904	7e-48	T	26-10-2021	IPR000719	Protein kinase domain	GO:0004672|GO:0005524|GO:0006468
jg10366.t1	b4c941ef2c30fa93ae5151f09042ce0f	906	ProSiteProfiles	PS50011	Protein kinase domain profile.	639	904	36.0608	T	26-10-2021	IPR000719	Protein kinase domain	GO:0004672|GO:0005524|GO:0006468
jg19367.t1	0337a9ef333d4e426efc703b50a98840	361	ProSiteProfiles	PS50011	Protein kinase domain profile.	1	304	33.0927	T	26-10-2021	IPR000719	Protein kinase domain	GO:0004672|GO:0005524|GO:0006468
jg19367.t1	0337a9ef333d4e426efc703b50a98840	361	SMART	SM00220	serkin_6	31	304	2.2e-48	T	26-10-2021	IPR000719	Protein kinase domain	GO:0004672|GO:0005524|GO:0006468
jg19367.t1	0337a9ef333d4e426efc703b50a98840	361	Pfam	PF00069	Protein kinase domain	82	304	2e-49	T	26-10-2021	IPR000719	Protein kinase domain	GO:0004672|GO:0005524|GO:0006468
jg26187.t1	a5261fc2aa31e815b719c47a280c46d8	1054	Pfam	PF00069	Protein kinase domain	703	852	4.5e-16	T	26-10-2021	IPR000719	Protein kinase domain	GO:0004672|GO:0005524|GO:0006468
jg26187.t1	a5261fc2aa31e815b719c47a280c46d8	1054	SMART	SM00220	serkin_6	626	915	0.00011	T	26-10-2021	IPR000719	Protein kinase domain	GO:0004672|GO:0005524|GO:0006468
jg26187.t1	a5261fc2aa31e815b719c47a280c46d8	1054	ProSiteProfiles	PS50011	Protein kinase domain profile.	602	1004	11.6231	T	26-10-2021	IPR000719	Protein kinase domain	GO:0004672|GO:0005524|GO:0006468
jg4964.t1	756e609cd45abdd15f31a11aa62422fe	264	Pfam	PF00069	Protein kinase domain	50	189	2e-25	T	26-10-2021	IPR000719	Protein kinase domain	GO:0004672|GO:0005524|GO:0006468
jg4964.t1	756e609cd45abdd15f31a11aa62422fe	264	ProSiteProfiles	PS50011	Protein kinase domain profile.	48	264	21.206	T	26-10-2021	IPR000719	Protein kinase domain	GO:0004672|GO:0005524|GO:0006468
jg14987.t1	4106fb01716ed4d75a8fef8545cd035f	619	SMART	SM00220	serkin_6	262	558	4.2e-40	T	26-10-2021	IPR000719	Protein kinase domain	GO:0004672|GO:0005524|GO:0006468
jg14987.t1	4106fb01716ed4d75a8fef8545cd035f	619	Pfam	PF00069	Protein kinase domain	262	557	2e-44	T	26-10-2021	IPR000719	Protein kinase domain	GO:0004672|GO:0005524|GO:0006468
jg14987.t1	4106fb01716ed4d75a8fef8545cd035f	619	ProSiteProfiles	PS50011	Protein kinase domain profile.	262	558	36.7251	T	26-10-2021	IPR000719	Protein kinase domain	GO:0004672|GO:0005524|GO:0006468
jg20329.t1	83e93f6ebec7a512eab6e15a5fd6ae5c	183	ProSiteProfiles	PS50011	Protein kinase domain profile.	1	176	16.6265	T	26-10-2021	IPR000719	Protein kinase domain	GO:0004672|GO:0005524|GO:0006468
jg20329.t1	83e93f6ebec7a512eab6e15a5fd6ae5c	183	SMART	SM00220	serkin_6	5	182	0.0029	T	26-10-2021	IPR000719	Protein kinase domain	GO:0004672|GO:0005524|GO:0006468
jg14256.t1	bca961d510f9c2683380230e25de07b4	594	ProSiteProfiles	PS50011	Protein kinase domain profile.	431	594	17.0082	T	26-10-2021	IPR000719	Protein kinase domain	GO:0004672|GO:0005524|GO:0006468
jg14256.t1	bca961d510f9c2683380230e25de07b4	594	ProSiteProfiles	PS50011	Protein kinase domain profile.	1	237	16.3863	T	26-10-2021	IPR000719	Protein kinase domain	GO:0004672|GO:0005524|GO:0006468
jg12986.t1	347e80d3ab835200911001cfa2f97773	394	ProSiteProfiles	PS50011	Protein kinase domain profile.	67	388	24.0186	T	26-10-2021	IPR000719	Protein kinase domain	GO:0004672|GO:0005524|GO:0006468
jg12986.t1	347e80d3ab835200911001cfa2f97773	394	SMART	SM00220	serkin_6	67	309	6.2e-15	T	26-10-2021	IPR000719	Protein kinase domain	GO:0004672|GO:0005524|GO:0006468
jg12986.t1	347e80d3ab835200911001cfa2f97773	394	Pfam	PF00069	Protein kinase domain	71	270	1.1e-26	T	26-10-2021	IPR000719	Protein kinase domain	GO:0004672|GO:0005524|GO:0006468
jg16469.t1	73106865dcb8b2b17e76911ccd67c18a	1531	SMART	SM00220	serkin_6	1172	1471	4e-07	T	26-10-2021	IPR000719	Protein kinase domain	GO:0004672|GO:0005524|GO:0006468
jg16469.t1	73106865dcb8b2b17e76911ccd67c18a	1531	ProSiteProfiles	PS50011	Protein kinase domain profile.	1172	1470	17.8421	T	26-10-2021	IPR000719	Protein kinase domain	GO:0004672|GO:0005524|GO:0006468
jg16469.t1	73106865dcb8b2b17e76911ccd67c18a	1531	Pfam	PF00069	Protein kinase domain	1175	1364	1.5e-17	T	26-10-2021	IPR000719	Protein kinase domain	GO:0004672|GO:0005524|GO:0006468
jg37321.t1	d20774cf9099787afd005c9fa6b16048	865	ProSiteProfiles	PS50011	Protein kinase domain profile.	150	496	8.57016	T	26-10-2021	IPR000719	Protein kinase domain	GO:0004672|GO:0005524|GO:0006468
jg37321.t1	d20774cf9099787afd005c9fa6b16048	865	SMART	SM00220	serkin_6	150	403	0.00054	T	26-10-2021	IPR000719	Protein kinase domain	GO:0004672|GO:0005524|GO:0006468
jg13931.t1	6eb035e55d63441a9917a6b51dca9b5d	743	SMART	SM00220	serkin_6	46	301	1e-93	T	26-10-2021	IPR000719	Protein kinase domain	GO:0004672|GO:0005524|GO:0006468
jg13931.t1	6eb035e55d63441a9917a6b51dca9b5d	743	Pfam	PF00069	Protein kinase domain	47	301	1.2e-72	T	26-10-2021	IPR000719	Protein kinase domain	GO:0004672|GO:0005524|GO:0006468
jg13931.t1	6eb035e55d63441a9917a6b51dca9b5d	743	ProSiteProfiles	PS50011	Protein kinase domain profile.	46	301	51.1135	T	26-10-2021	IPR000719	Protein kinase domain	GO:0004672|GO:0005524|GO:0006468
jg34842.t1	adb3a9854a0810e33ebd42100580df27	239	ProSiteProfiles	PS50011	Protein kinase domain profile.	173	239	13.1072	T	26-10-2021	IPR000719	Protein kinase domain	GO:0004672|GO:0005524|GO:0006468
jg11252.t1	523b342bcb9a214c02b1d5cd7a20121c	1592	ProSiteProfiles	PS50011	Protein kinase domain profile.	521	860	41.149	T	26-10-2021	IPR000719	Protein kinase domain	GO:0004672|GO:0005524|GO:0006468
jg11252.t1	523b342bcb9a214c02b1d5cd7a20121c	1592	SMART	SM00220	serkin_6	521	860	8.4e-54	T	26-10-2021	IPR000719	Protein kinase domain	GO:0004672|GO:0005524|GO:0006468
jg11252.t1	523b342bcb9a214c02b1d5cd7a20121c	1592	ProSiteProfiles	PS50011	Protein kinase domain profile.	212	464	14.6761	T	26-10-2021	IPR000719	Protein kinase domain	GO:0004672|GO:0005524|GO:0006468
jg11252.t1	523b342bcb9a214c02b1d5cd7a20121c	1592	Pfam	PF00069	Protein kinase domain	652	859	4.2e-41	T	26-10-2021	IPR000719	Protein kinase domain	GO:0004672|GO:0005524|GO:0006468
jg11252.t1	523b342bcb9a214c02b1d5cd7a20121c	1592	Pfam	PF00069	Protein kinase domain	522	590	7.4e-12	T	26-10-2021	IPR000719	Protein kinase domain	GO:0004672|GO:0005524|GO:0006468
jg11252.t1	523b342bcb9a214c02b1d5cd7a20121c	1592	Pfam	PF00069	Protein kinase domain	235	442	7.4e-12	T	26-10-2021	IPR000719	Protein kinase domain	GO:0004672|GO:0005524|GO:0006468
jg23580.t1	fa4cd0af9f13fa8479ee07ddae92a6ff	425	SMART	SM00220	serkin_6	15	303	1e-79	T	26-10-2021	IPR000719	Protein kinase domain	GO:0004672|GO:0005524|GO:0006468
jg23580.t1	fa4cd0af9f13fa8479ee07ddae92a6ff	425	Pfam	PF00069	Protein kinase domain	15	301	1.1e-60	T	26-10-2021	IPR000719	Protein kinase domain	GO:0004672|GO:0005524|GO:0006468
jg23580.t1	fa4cd0af9f13fa8479ee07ddae92a6ff	425	ProSiteProfiles	PS50011	Protein kinase domain profile.	15	303	42.407	T	26-10-2021	IPR000719	Protein kinase domain	GO:0004672|GO:0005524|GO:0006468
jg37865.t1	1f6cd547b7b17f6b4b5b74f93a1395e7	204	ProSiteProfiles	PS50011	Protein kinase domain profile.	1	154	27.8913	T	26-10-2021	IPR000719	Protein kinase domain	GO:0004672|GO:0005524|GO:0006468
jg9999.t1	8291dadb881021a252e0b220248f8089	806	ProSiteProfiles	PS50011	Protein kinase domain profile.	295	549	50.7319	T	26-10-2021	IPR000719	Protein kinase domain	GO:0004672|GO:0005524|GO:0006468
jg9999.t1	8291dadb881021a252e0b220248f8089	806	Pfam	PF00069	Protein kinase domain	296	549	8.5e-76	T	26-10-2021	IPR000719	Protein kinase domain	GO:0004672|GO:0005524|GO:0006468
jg9999.t1	8291dadb881021a252e0b220248f8089	806	SMART	SM00220	serkin_6	295	549	1e-108	T	26-10-2021	IPR000719	Protein kinase domain	GO:0004672|GO:0005524|GO:0006468
jg12793.t1	b503af7593abb4dcd4baf73b447d5298	627	ProSiteProfiles	PS50011	Protein kinase domain profile.	336	593	43.99	T	26-10-2021	IPR000719	Protein kinase domain	GO:0004672|GO:0005524|GO:0006468
jg12793.t1	b503af7593abb4dcd4baf73b447d5298	627	SMART	SM00220	serkin_6	336	593	1.6e-47	T	26-10-2021	IPR000719	Protein kinase domain	GO:0004672|GO:0005524|GO:0006468
jg27244.t1	db6eb070ebb3f6cad575626d4ea175dc	476	SMART	SM00220	serkin_6	176	434	6.3e-110	T	26-10-2021	IPR000719	Protein kinase domain	GO:0004672|GO:0005524|GO:0006468
jg27244.t1	db6eb070ebb3f6cad575626d4ea175dc	476	Pfam	PF00069	Protein kinase domain	176	434	7e-80	T	26-10-2021	IPR000719	Protein kinase domain	GO:0004672|GO:0005524|GO:0006468
jg27244.t1	db6eb070ebb3f6cad575626d4ea175dc	476	ProSiteProfiles	PS50011	Protein kinase domain profile.	176	434	53.9544	T	26-10-2021	IPR000719	Protein kinase domain	GO:0004672|GO:0005524|GO:0006468
jg22609.t1	779c7a7112b418cf42863fd2aa464dc8	647	SMART	SM00220	serkin_6	362	626	1e-41	T	26-10-2021	IPR000719	Protein kinase domain	GO:0004672|GO:0005524|GO:0006468
jg22609.t1	779c7a7112b418cf42863fd2aa464dc8	647	ProSiteProfiles	PS50011	Protein kinase domain profile.	362	628	36.2728	T	26-10-2021	IPR000719	Protein kinase domain	GO:0004672|GO:0005524|GO:0006468
jg4361.t1	07b67d877f4d3fc0d844058d7cf41132	108	Pfam	PF00069	Protein kinase domain	9	100	1.2e-09	T	26-10-2021	IPR000719	Protein kinase domain	GO:0004672|GO:0005524|GO:0006468
jg4361.t1	07b67d877f4d3fc0d844058d7cf41132	108	ProSiteProfiles	PS50011	Protein kinase domain profile.	7	108	9.96943	T	26-10-2021	IPR000719	Protein kinase domain	GO:0004672|GO:0005524|GO:0006468
jg10994.t1	a97acc5c756dea0f62a81ce9c03db9a4	490	SMART	SM00220	serkin_6	55	343	8.1e-93	T	26-10-2021	IPR000719	Protein kinase domain	GO:0004672|GO:0005524|GO:0006468
jg10994.t1	a97acc5c756dea0f62a81ce9c03db9a4	490	ProSiteProfiles	PS50011	Protein kinase domain profile.	55	343	46.4776	T	26-10-2021	IPR000719	Protein kinase domain	GO:0004672|GO:0005524|GO:0006468
jg10994.t1	a97acc5c756dea0f62a81ce9c03db9a4	490	Pfam	PF00069	Protein kinase domain	55	343	5.5e-69	T	26-10-2021	IPR000719	Protein kinase domain	GO:0004672|GO:0005524|GO:0006468
jg21696.t1	e07645c7d172dc8f3bc419b7499b96b7	1180	ProSiteProfiles	PS50011	Protein kinase domain profile.	895	1180	15.4958	T	26-10-2021	IPR000719	Protein kinase domain	GO:0004672|GO:0005524|GO:0006468
jg21696.t1	e07645c7d172dc8f3bc419b7499b96b7	1180	SMART	SM00220	serkin_6	895	1133	0.00054	T	26-10-2021	IPR000719	Protein kinase domain	GO:0004672|GO:0005524|GO:0006468
jg15066.t1	6ba755c616a78c7e039580324d5a6887	566	ProSiteProfiles	PS50011	Protein kinase domain profile.	310	563	44.4988	T	26-10-2021	IPR000719	Protein kinase domain	GO:0004672|GO:0005524|GO:0006468
jg15066.t1	6ba755c616a78c7e039580324d5a6887	566	SMART	SM00220	serkin_6	310	563	2.3e-64	T	26-10-2021	IPR000719	Protein kinase domain	GO:0004672|GO:0005524|GO:0006468
jg22978.t1	9623a1005f33dd6b7548ddab12756279	496	ProSiteProfiles	PS50011	Protein kinase domain profile.	235	494	46.3645	T	26-10-2021	IPR000719	Protein kinase domain	GO:0004672|GO:0005524|GO:0006468
jg22978.t1	9623a1005f33dd6b7548ddab12756279	496	SMART	SM00220	serkin_6	235	487	4.5e-71	T	26-10-2021	IPR000719	Protein kinase domain	GO:0004672|GO:0005524|GO:0006468
jg20212.t1	c5dc9f50f667c9205546d0c449357adf	441	ProSiteProfiles	PS50011	Protein kinase domain profile.	163	441	25.6016	T	26-10-2021	IPR000719	Protein kinase domain	GO:0004672|GO:0005524|GO:0006468
jg20212.t1	c5dc9f50f667c9205546d0c449357adf	441	SMART	SM00220	serkin_6	163	406	1.2e-11	T	26-10-2021	IPR000719	Protein kinase domain	GO:0004672|GO:0005524|GO:0006468
jg20212.t1	c5dc9f50f667c9205546d0c449357adf	441	Pfam	PF00069	Protein kinase domain	166	403	2e-25	T	26-10-2021	IPR000719	Protein kinase domain	GO:0004672|GO:0005524|GO:0006468
jg6880.t1	6cb6a07cbb8d773afdbe6e580bc0cfc8	554	ProSiteProfiles	PS50011	Protein kinase domain profile.	126	437	21.8279	T	26-10-2021	IPR000719	Protein kinase domain	GO:0004672|GO:0005524|GO:0006468
jg6880.t1	6cb6a07cbb8d773afdbe6e580bc0cfc8	554	Pfam	PF00069	Protein kinase domain	311	437	1.4e-26	T	26-10-2021	IPR000719	Protein kinase domain	GO:0004672|GO:0005524|GO:0006468
jg6880.t1	6cb6a07cbb8d773afdbe6e580bc0cfc8	554	SMART	SM00220	serkin_6	163	437	4.2e-10	T	26-10-2021	IPR000719	Protein kinase domain	GO:0004672|GO:0005524|GO:0006468
jg23997.t1	330e7b4db199f4f1e7f5f9a80df2b19d	579	ProSiteProfiles	PS50011	Protein kinase domain profile.	489	579	10.7468	T	26-10-2021	IPR000719	Protein kinase domain	GO:0004672|GO:0005524|GO:0006468
jg23997.t1	330e7b4db199f4f1e7f5f9a80df2b19d	579	Pfam	PF00069	Protein kinase domain	489	554	2.7e-09	T	26-10-2021	IPR000719	Protein kinase domain	GO:0004672|GO:0005524|GO:0006468
jg17122.t1	fa0b77763b9a99aa617434f4f41b02a5	672	ProSiteProfiles	PS50011	Protein kinase domain profile.	343	669	22.8455	T	26-10-2021	IPR000719	Protein kinase domain	GO:0004672|GO:0005524|GO:0006468
jg17122.t1	fa0b77763b9a99aa617434f4f41b02a5	672	Pfam	PF00069	Protein kinase domain	496	650	1.4e-34	T	26-10-2021	IPR000719	Protein kinase domain	GO:0004672|GO:0005524|GO:0006468
jg17122.t1	fa0b77763b9a99aa617434f4f41b02a5	672	SMART	SM00220	serkin_6	434	657	1.5e-12	T	26-10-2021	IPR000719	Protein kinase domain	GO:0004672|GO:0005524|GO:0006468
jg10201.t1	0ac53414f0951b21b3ab9ac66dc5b664	577	SMART	SM00220	serkin_6	312	570	2.2e-57	T	26-10-2021	IPR000719	Protein kinase domain	GO:0004672|GO:0005524|GO:0006468
jg10201.t1	0ac53414f0951b21b3ab9ac66dc5b664	577	ProSiteProfiles	PS50011	Protein kinase domain profile.	312	571	44.4564	T	26-10-2021	IPR000719	Protein kinase domain	GO:0004672|GO:0005524|GO:0006468
jg21713.t1	551f25a6ba12de52a601a68a61f91455	613	Pfam	PF00069	Protein kinase domain	92	298	3.6e-43	T	26-10-2021	IPR000719	Protein kinase domain	GO:0004672|GO:0005524|GO:0006468
jg21713.t1	551f25a6ba12de52a601a68a61f91455	613	ProSiteProfiles	PS50011	Protein kinase domain profile.	92	345	31.439	T	26-10-2021	IPR000719	Protein kinase domain	GO:0004672|GO:0005524|GO:0006468
jg17863.t1	bdd40753063672f508abf8480b9aaff2	515	ProSiteProfiles	PS50011	Protein kinase domain profile.	23	289	37.3753	T	26-10-2021	IPR000719	Protein kinase domain	GO:0004672|GO:0005524|GO:0006468
jg4371.t1	a8754f7ca4f6d93c88ee0398d7e64ace	912	ProSiteProfiles	PS50011	Protein kinase domain profile.	256	575	36.2021	T	26-10-2021	IPR000719	Protein kinase domain	GO:0004672|GO:0005524|GO:0006468
jg9692.t1	ebf99b042495315c71bfadc72adfbe92	289	ProSiteProfiles	PS50011	Protein kinase domain profile.	1	268	21.9692	T	26-10-2021	IPR000719	Protein kinase domain	GO:0004672|GO:0005524|GO:0006468
jg9692.t1	ebf99b042495315c71bfadc72adfbe92	289	SMART	SM00220	serkin_6	71	266	7.8e-09	T	26-10-2021	IPR000719	Protein kinase domain	GO:0004672|GO:0005524|GO:0006468
jg15582.t1	e6634be717e4e487fd904d73d1223234	600	ProSiteProfiles	PS50011	Protein kinase domain profile.	134	385	30.2517	T	26-10-2021	IPR000719	Protein kinase domain	GO:0004672|GO:0005524|GO:0006468
jg11788.t1	2b4d969b5b804aec3ae61cbac0eaff3f	329	ProSiteProfiles	PS50011	Protein kinase domain profile.	219	329	15.0153	T	26-10-2021	IPR000719	Protein kinase domain	GO:0004672|GO:0005524|GO:0006468
jg11788.t1	2b4d969b5b804aec3ae61cbac0eaff3f	329	Pfam	PF00069	Protein kinase domain	226	319	9.5e-15	T	26-10-2021	IPR000719	Protein kinase domain	GO:0004672|GO:0005524|GO:0006468
jg12840.t1	1cf8629cbea0160715b0b1f64208c4f0	294	ProSiteProfiles	PS50011	Protein kinase domain profile.	184	294	16.5559	T	26-10-2021	IPR000719	Protein kinase domain	GO:0004672|GO:0005524|GO:0006468
jg30215.t1	147fb667b56c6d38a9314d3b5bd33d1f	304	ProSiteProfiles	PS50011	Protein kinase domain profile.	7	270	37.2905	T	26-10-2021	IPR000719	Protein kinase domain	GO:0004672|GO:0005524|GO:0006468
jg30215.t1	147fb667b56c6d38a9314d3b5bd33d1f	304	SMART	SM00220	serkin_6	7	270	1e-56	T	26-10-2021	IPR000719	Protein kinase domain	GO:0004672|GO:0005524|GO:0006468
jg30215.t1	147fb667b56c6d38a9314d3b5bd33d1f	304	Pfam	PF00069	Protein kinase domain	8	270	1.1e-55	T	26-10-2021	IPR000719	Protein kinase domain	GO:0004672|GO:0005524|GO:0006468
jg24158.t1	0bd96437e55895ba60a5c9e9338d2dc9	2470	SMART	SM00220	serkin_6	901	1168	3.1e-33	T	26-10-2021	IPR000719	Protein kinase domain	GO:0004672|GO:0005524|GO:0006468
jg24158.t1	0bd96437e55895ba60a5c9e9338d2dc9	2470	ProSiteProfiles	PS50011	Protein kinase domain profile.	901	1168	32.0185	T	26-10-2021	IPR000719	Protein kinase domain	GO:0004672|GO:0005524|GO:0006468
jg35804.t1	eebace61e44371c2ef8c5b12a9f4bd87	809	SMART	SM00220	serkin_6	16	276	2.7e-33	T	26-10-2021	IPR000719	Protein kinase domain	GO:0004672|GO:0005524|GO:0006468
jg35804.t1	eebace61e44371c2ef8c5b12a9f4bd87	809	Pfam	PF00069	Protein kinase domain	17	268	2.2e-31	T	26-10-2021	IPR000719	Protein kinase domain	GO:0004672|GO:0005524|GO:0006468
jg35804.t1	eebace61e44371c2ef8c5b12a9f4bd87	809	ProSiteProfiles	PS50011	Protein kinase domain profile.	16	276	31.34	T	26-10-2021	IPR000719	Protein kinase domain	GO:0004672|GO:0005524|GO:0006468
jg22388.t1	e414ef4064e881ed8a532c96ca230220	606	Pfam	PF00069	Protein kinase domain	363	600	3.1e-23	T	26-10-2021	IPR000719	Protein kinase domain	GO:0004672|GO:0005524|GO:0006468
jg22388.t1	e414ef4064e881ed8a532c96ca230220	606	ProSiteProfiles	PS50011	Protein kinase domain profile.	327	603	22.7748	T	26-10-2021	IPR000719	Protein kinase domain	GO:0004672|GO:0005524|GO:0006468
jg10942.t1	b4701adb6ea6c862aed7cd20c83ead5e	457	Pfam	PF00069	Protein kinase domain	136	389	9.7e-73	T	26-10-2021	IPR000719	Protein kinase domain	GO:0004672|GO:0005524|GO:0006468
jg10942.t1	b4701adb6ea6c862aed7cd20c83ead5e	457	SMART	SM00220	serkin_6	135	389	6.7e-106	T	26-10-2021	IPR000719	Protein kinase domain	GO:0004672|GO:0005524|GO:0006468
jg10942.t1	b4701adb6ea6c862aed7cd20c83ead5e	457	ProSiteProfiles	PS50011	Protein kinase domain profile.	135	389	50.4068	T	26-10-2021	IPR000719	Protein kinase domain	GO:0004672|GO:0005524|GO:0006468
jg16095.t1	93f8dc31f6622aa06eaaf7bfd7344877	1971	ProSiteProfiles	PS50011	Protein kinase domain profile.	681	946	35.7781	T	26-10-2021	IPR000719	Protein kinase domain	GO:0004672|GO:0005524|GO:0006468
jg16095.t1	93f8dc31f6622aa06eaaf7bfd7344877	1971	Pfam	PF00069	Protein kinase domain	1745	1962	2.3e-27	T	26-10-2021	IPR000719	Protein kinase domain	GO:0004672|GO:0005524|GO:0006468
jg16095.t1	93f8dc31f6622aa06eaaf7bfd7344877	1971	SMART	SM00220	serkin_6	1707	1970	4.3e-17	T	26-10-2021	IPR000719	Protein kinase domain	GO:0004672|GO:0005524|GO:0006468
jg16095.t1	93f8dc31f6622aa06eaaf7bfd7344877	1971	SMART	SM00220	serkin_6	681	949	3.9e-39	T	26-10-2021	IPR000719	Protein kinase domain	GO:0004672|GO:0005524|GO:0006468
jg16095.t1	93f8dc31f6622aa06eaaf7bfd7344877	1971	ProSiteProfiles	PS50011	Protein kinase domain profile.	1670	1971	26.5769	T	26-10-2021	IPR000719	Protein kinase domain	GO:0004672|GO:0005524|GO:0006468
jg16987.t1	b5fef4f5e66527c175fa34f171f98810	845	SMART	SM00220	serkin_6	580	835	1.1e-54	T	26-10-2021	IPR000719	Protein kinase domain	GO:0004672|GO:0005524|GO:0006468
jg16987.t1	b5fef4f5e66527c175fa34f171f98810	845	ProSiteProfiles	PS50011	Protein kinase domain profile.	580	835	43.4811	T	26-10-2021	IPR000719	Protein kinase domain	GO:0004672|GO:0005524|GO:0006468
jg4537.t1	699d88861be14cea5c583efb3211cfd5	269	SMART	SM00220	serkin_6	4	264	1.6e-28	T	26-10-2021	IPR000719	Protein kinase domain	GO:0004672|GO:0005524|GO:0006468
jg4537.t1	699d88861be14cea5c583efb3211cfd5	269	Pfam	PF00069	Protein kinase domain	14	264	1.3e-37	T	26-10-2021	IPR000719	Protein kinase domain	GO:0004672|GO:0005524|GO:0006468
jg4537.t1	699d88861be14cea5c583efb3211cfd5	269	ProSiteProfiles	PS50011	Protein kinase domain profile.	1	264	26.8596	T	26-10-2021	IPR000719	Protein kinase domain	GO:0004672|GO:0005524|GO:0006468
jg11330.t1	3105139b0d07271a97a8666abc5c6852	1434	ProSiteProfiles	PS50011	Protein kinase domain profile.	222	472	35.7922	T	26-10-2021	IPR000719	Protein kinase domain	GO:0004672|GO:0005524|GO:0006468
jg11330.t1	3105139b0d07271a97a8666abc5c6852	1434	Pfam	PF00069	Protein kinase domain	226	470	1.6e-47	T	26-10-2021	IPR000719	Protein kinase domain	GO:0004672|GO:0005524|GO:0006468
jg11330.t1	3105139b0d07271a97a8666abc5c6852	1434	SMART	SM00220	serkin_6	222	477	1.5e-51	T	26-10-2021	IPR000719	Protein kinase domain	GO:0004672|GO:0005524|GO:0006468
jg37516.t1	2ce6525f6c4dae65e10bb061012d0ae9	2021	SMART	SM00220	serkin_6	1071	1336	3.6e-42	T	26-10-2021	IPR000719	Protein kinase domain	GO:0004672|GO:0005524|GO:0006468
jg37516.t1	2ce6525f6c4dae65e10bb061012d0ae9	2021	ProSiteProfiles	PS50011	Protein kinase domain profile.	1071	1341	36.2304	T	26-10-2021	IPR000719	Protein kinase domain	GO:0004672|GO:0005524|GO:0006468
jg23100.t1	ebd912d5a854f820e22016d91087d629	283	SMART	SM00220	serkin_6	2	278	4.3e-68	T	26-10-2021	IPR000719	Protein kinase domain	GO:0004672|GO:0005524|GO:0006468
jg23100.t1	ebd912d5a854f820e22016d91087d629	283	ProSiteProfiles	PS50011	Protein kinase domain profile.	1	278	41.6579	T	26-10-2021	IPR000719	Protein kinase domain	GO:0004672|GO:0005524|GO:0006468
jg23100.t1	ebd912d5a854f820e22016d91087d629	283	Pfam	PF00069	Protein kinase domain	3	278	9.3e-63	T	26-10-2021	IPR000719	Protein kinase domain	GO:0004672|GO:0005524|GO:0006468
jg20556.t1	ec0e6a0f12c1f94f4728b268cd9dd5ab	587	ProSiteProfiles	PS50011	Protein kinase domain profile.	311	574	31.2976	T	26-10-2021	IPR000719	Protein kinase domain	GO:0004672|GO:0005524|GO:0006468
jg20556.t1	ec0e6a0f12c1f94f4728b268cd9dd5ab	587	SMART	SM00220	serkin_6	311	572	4.1e-24	T	26-10-2021	IPR000719	Protein kinase domain	GO:0004672|GO:0005524|GO:0006468
jg16293.t1	00fe60cccb75fd1c95506d01d110b308	369	ProSiteProfiles	PS50011	Protein kinase domain profile.	25	321	35.5378	T	26-10-2021	IPR000719	Protein kinase domain	GO:0004672|GO:0005524|GO:0006468
jg16293.t1	00fe60cccb75fd1c95506d01d110b308	369	Pfam	PF00069	Protein kinase domain	25	321	1.9e-46	T	26-10-2021	IPR000719	Protein kinase domain	GO:0004672|GO:0005524|GO:0006468
jg28415.t1	38a3329bc95baee7008e6477772cbf83	339	ProSiteProfiles	PS50011	Protein kinase domain profile.	87	336	25.2483	T	26-10-2021	IPR000719	Protein kinase domain	GO:0004672|GO:0005524|GO:0006468
jg28415.t1	38a3329bc95baee7008e6477772cbf83	339	SMART	SM00220	serkin_6	87	336	1.4e-17	T	26-10-2021	IPR000719	Protein kinase domain	GO:0004672|GO:0005524|GO:0006468
jg28415.t1	38a3329bc95baee7008e6477772cbf83	339	Pfam	PF00069	Protein kinase domain	100	336	2.1e-29	T	26-10-2021	IPR000719	Protein kinase domain	GO:0004672|GO:0005524|GO:0006468
jg31761.t1	fa3fcb9e51a5e6fd1a2e367837d079ce	1303	SMART	SM00220	serkin_6	875	1128	3.6e-13	T	26-10-2021	IPR000719	Protein kinase domain	GO:0004672|GO:0005524|GO:0006468
jg31761.t1	fa3fcb9e51a5e6fd1a2e367837d079ce	1303	Pfam	PF00069	Protein kinase domain	877	1107	3.7e-26	T	26-10-2021	IPR000719	Protein kinase domain	GO:0004672|GO:0005524|GO:0006468
jg31761.t1	fa3fcb9e51a5e6fd1a2e367837d079ce	1303	ProSiteProfiles	PS50011	Protein kinase domain profile.	875	1152	24.4002	T	26-10-2021	IPR000719	Protein kinase domain	GO:0004672|GO:0005524|GO:0006468
jg16598.t1	157a3b4c134bbd8697ce4364b9a85c49	207	ProSiteProfiles	PS50011	Protein kinase domain profile.	14	207	34.1103	T	26-10-2021	IPR000719	Protein kinase domain	GO:0004672|GO:0005524|GO:0006468
jg16598.t1	157a3b4c134bbd8697ce4364b9a85c49	207	Pfam	PF00069	Protein kinase domain	14	207	3.3e-38	T	26-10-2021	IPR000719	Protein kinase domain	GO:0004672|GO:0005524|GO:0006468
jg16598.t1	157a3b4c134bbd8697ce4364b9a85c49	207	SMART	SM00220	serkin_6	14	207	6.4e-14	T	26-10-2021	IPR000719	Protein kinase domain	GO:0004672|GO:0005524|GO:0006468
jg31581.t1	28b02ae465cc891bdfe9b5eb3638b223	599	ProSiteProfiles	PS50011	Protein kinase domain profile.	289	548	44.8097	T	26-10-2021	IPR000719	Protein kinase domain	GO:0004672|GO:0005524|GO:0006468
jg31581.t1	28b02ae465cc891bdfe9b5eb3638b223	599	SMART	SM00220	serkin_6	289	548	2.2e-81	T	26-10-2021	IPR000719	Protein kinase domain	GO:0004672|GO:0005524|GO:0006468
jg31581.t1	28b02ae465cc891bdfe9b5eb3638b223	599	Pfam	PF00069	Protein kinase domain	291	548	8.9e-62	T	26-10-2021	IPR000719	Protein kinase domain	GO:0004672|GO:0005524|GO:0006468
jg20389.t1	dfb40d0bbc91e81ce05f31991510a69f	369	Pfam	PF00069	Protein kinase domain	70	318	1e-58	T	26-10-2021	IPR000719	Protein kinase domain	GO:0004672|GO:0005524|GO:0006468
jg20389.t1	dfb40d0bbc91e81ce05f31991510a69f	369	ProSiteProfiles	PS50011	Protein kinase domain profile.	50	319	40.6826	T	26-10-2021	IPR000719	Protein kinase domain	GO:0004672|GO:0005524|GO:0006468
jg20389.t1	dfb40d0bbc91e81ce05f31991510a69f	369	SMART	SM00220	serkin_6	50	319	2.8e-68	T	26-10-2021	IPR000719	Protein kinase domain	GO:0004672|GO:0005524|GO:0006468
jg24991.t1	322d9729f0c6d9bdeb2c943c8ac1c3f0	967	Pfam	PF00069	Protein kinase domain	149	420	2.3e-70	T	26-10-2021	IPR000719	Protein kinase domain	GO:0004672|GO:0005524|GO:0006468
jg24991.t1	322d9729f0c6d9bdeb2c943c8ac1c3f0	967	ProSiteProfiles	PS50011	Protein kinase domain profile.	149	420	48.5128	T	26-10-2021	IPR000719	Protein kinase domain	GO:0004672|GO:0005524|GO:0006468
jg23225.t1	563e939742b30a0030894ae5bf9e2341	94	Pfam	PF00069	Protein kinase domain	9	51	3.9e-09	T	26-10-2021	IPR000719	Protein kinase domain	GO:0004672|GO:0005524|GO:0006468
jg23225.t1	563e939742b30a0030894ae5bf9e2341	94	ProSiteProfiles	PS50011	Protein kinase domain profile.	1	51	9.30513	T	26-10-2021	IPR000719	Protein kinase domain	GO:0004672|GO:0005524|GO:0006468
jg17791.t1	f862b5fdd3ce5d65c81882bd31f9e04f	880	ProSiteProfiles	PS50011	Protein kinase domain profile.	366	616	29.2623	T	26-10-2021	IPR000719	Protein kinase domain	GO:0004672|GO:0005524|GO:0006468
jg13736.t1	42503b544b27047a0e208de8232e38b7	433	Pfam	PF00069	Protein kinase domain	125	360	1.4e-09	T	26-10-2021	IPR000719	Protein kinase domain	GO:0004672|GO:0005524|GO:0006468
jg13736.t1	42503b544b27047a0e208de8232e38b7	433	SMART	SM00220	serkin_6	116	361	8.5e-07	T	26-10-2021	IPR000719	Protein kinase domain	GO:0004672|GO:0005524|GO:0006468
jg13736.t1	42503b544b27047a0e208de8232e38b7	433	ProSiteProfiles	PS50011	Protein kinase domain profile.	35	361	11.8351	T	26-10-2021	IPR000719	Protein kinase domain	GO:0004672|GO:0005524|GO:0006468
jg24624.t1	d6121c890b84f022044d44a1a8fb6d67	109	Pfam	PF00069	Protein kinase domain	1	102	5.5e-18	T	26-10-2021	IPR000719	Protein kinase domain	GO:0004672|GO:0005524|GO:0006468
jg24624.t1	d6121c890b84f022044d44a1a8fb6d67	109	ProSiteProfiles	PS50011	Protein kinase domain profile.	1	109	18.5629	T	26-10-2021	IPR000719	Protein kinase domain	GO:0004672|GO:0005524|GO:0006468
jg31650.t1	116651eed5e552ac018ac0e1732643ec	2266	ProSiteProfiles	PS50011	Protein kinase domain profile.	1202	1564	12.5701	T	26-10-2021	IPR000719	Protein kinase domain	GO:0004672|GO:0005524|GO:0006468
jg31650.t1	116651eed5e552ac018ac0e1732643ec	2266	Pfam	PF00069	Protein kinase domain	1440	1558	5.9e-14	T	26-10-2021	IPR000719	Protein kinase domain	GO:0004672|GO:0005524|GO:0006468
jg31650.t1	116651eed5e552ac018ac0e1732643ec	2266	SMART	SM00220	serkin_6	1217	1564	2.9e-05	T	26-10-2021	IPR000719	Protein kinase domain	GO:0004672|GO:0005524|GO:0006468
jg19373.t1	5c33fa139c2b25d96a45c88496518e5d	104	Pfam	PF00069	Protein kinase domain	24	93	2.9e-14	T	26-10-2021	IPR000719	Protein kinase domain	GO:0004672|GO:0005524|GO:0006468
jg19373.t1	5c33fa139c2b25d96a45c88496518e5d	104	ProSiteProfiles	PS50011	Protein kinase domain profile.	24	104	12.9517	T	26-10-2021	IPR000719	Protein kinase domain	GO:0004672|GO:0005524|GO:0006468
jg15521.t1	90b5401afe6e982bdd29e5910abc916c	235	SMART	SM00220	serkin_6	13	233	0.00028	T	26-10-2021	IPR000719	Protein kinase domain	GO:0004672|GO:0005524|GO:0006468
jg15521.t1	90b5401afe6e982bdd29e5910abc916c	235	ProSiteProfiles	PS50011	Protein kinase domain profile.	13	235	10.9447	T	26-10-2021	IPR000719	Protein kinase domain	GO:0004672|GO:0005524|GO:0006468
jg15521.t1	90b5401afe6e982bdd29e5910abc916c	235	Pfam	PF00069	Protein kinase domain	53	167	5.1e-09	T	26-10-2021	IPR000719	Protein kinase domain	GO:0004672|GO:0005524|GO:0006468
jg22095.t1	05b08c756ef527df49ea1f67ff7fbf54	1395	SMART	SM00220	serkin_6	36	299	1.5e-09	T	26-10-2021	IPR000719	Protein kinase domain	GO:0004672|GO:0005524|GO:0006468
jg22095.t1	05b08c756ef527df49ea1f67ff7fbf54	1395	ProSiteProfiles	PS50011	Protein kinase domain profile.	30	311	19.8208	T	26-10-2021	IPR000719	Protein kinase domain	GO:0004672|GO:0005524|GO:0006468
jg22095.t1	05b08c756ef527df49ea1f67ff7fbf54	1395	Pfam	PF00069	Protein kinase domain	45	292	2.4e-19	T	26-10-2021	IPR000719	Protein kinase domain	GO:0004672|GO:0005524|GO:0006468
jg25030.t1	22320fd739b81eb2328a9b4f7a6b2c0f	2771	ProSiteProfiles	PS50011	Protein kinase domain profile.	1955	2210	28.5839	T	26-10-2021	IPR000719	Protein kinase domain	GO:0004672|GO:0005524|GO:0006468
jg25030.t1	22320fd739b81eb2328a9b4f7a6b2c0f	2771	Pfam	PF00069	Protein kinase domain	1956	2210	5.4e-29	T	26-10-2021	IPR000719	Protein kinase domain	GO:0004672|GO:0005524|GO:0006468
jg36966.t1	67c3fddae6af5499b2c9740a11b4bb39	1376	Pfam	PF00069	Protein kinase domain	1100	1294	1e-23	T	26-10-2021	IPR000719	Protein kinase domain	GO:0004672|GO:0005524|GO:0006468
jg36966.t1	67c3fddae6af5499b2c9740a11b4bb39	1376	SMART	SM00220	serkin_6	1097	1353	8.5e-11	T	26-10-2021	IPR000719	Protein kinase domain	GO:0004672|GO:0005524|GO:0006468
jg36966.t1	67c3fddae6af5499b2c9740a11b4bb39	1376	ProSiteProfiles	PS50011	Protein kinase domain profile.	1097	1359	23.0151	T	26-10-2021	IPR000719	Protein kinase domain	GO:0004672|GO:0005524|GO:0006468
jg28593.t1	c78b99b4032e777adf0be0578855f0b7	456	ProSiteProfiles	PS50011	Protein kinase domain profile.	343	456	10.5772	T	26-10-2021	IPR000719	Protein kinase domain	GO:0004672|GO:0005524|GO:0006468
jg10182.t1	a47067819c0c20aa825c5e32c773c27b	297	Pfam	PF00069	Protein kinase domain	6	261	3.9e-52	T	26-10-2021	IPR000719	Protein kinase domain	GO:0004672|GO:0005524|GO:0006468
jg10182.t1	a47067819c0c20aa825c5e32c773c27b	297	ProSiteProfiles	PS50011	Protein kinase domain profile.	5	265	37.4318	T	26-10-2021	IPR000719	Protein kinase domain	GO:0004672|GO:0005524|GO:0006468
jg10182.t1	a47067819c0c20aa825c5e32c773c27b	297	SMART	SM00220	serkin_6	5	265	4.8e-52	T	26-10-2021	IPR000719	Protein kinase domain	GO:0004672|GO:0005524|GO:0006468
jg9781.t1	46d711ec41dcc08d8c9ae37eba80eb0e	1168	SMART	SM00220	serkin_6	1	203	2.7e-06	T	26-10-2021	IPR000719	Protein kinase domain	GO:0004672|GO:0005524|GO:0006468
jg9781.t1	46d711ec41dcc08d8c9ae37eba80eb0e	1168	Pfam	PF00069	Protein kinase domain	20	203	3.6e-20	T	26-10-2021	IPR000719	Protein kinase domain	GO:0004672|GO:0005524|GO:0006468
jg9781.t1	46d711ec41dcc08d8c9ae37eba80eb0e	1168	ProSiteProfiles	PS50011	Protein kinase domain profile.	1	203	21.6865	T	26-10-2021	IPR000719	Protein kinase domain	GO:0004672|GO:0005524|GO:0006468
jg37484.t1	4530140cffc10afeb21aa8401e106213	1149	ProSiteProfiles	PS50011	Protein kinase domain profile.	869	1126	13.4464	T	26-10-2021	IPR000719	Protein kinase domain	GO:0004672|GO:0005524|GO:0006468
jg25207.t1	8e5d59fd1a769eaf12ead38fd6180cda	232	Pfam	PF00069	Protein kinase domain	61	142	3.8e-09	T	26-10-2021	IPR000719	Protein kinase domain	GO:0004672|GO:0005524|GO:0006468
jg25207.t1	8e5d59fd1a769eaf12ead38fd6180cda	232	ProSiteProfiles	PS50011	Protein kinase domain profile.	1	158	12.0754	T	26-10-2021	IPR000719	Protein kinase domain	GO:0004672|GO:0005524|GO:0006468
jg17551.t1	b7f3728d90a13bb5c638a00f88e56033	547	ProSiteProfiles	PS50011	Protein kinase domain profile.	180	457	38.1809	T	26-10-2021	IPR000719	Protein kinase domain	GO:0004672|GO:0005524|GO:0006468
jg12259.t1	d2d1709ccc550c4677740bc4f5f20456	570	SMART	SM00220	serkin_6	169	434	1.5e-50	T	26-10-2021	IPR000719	Protein kinase domain	GO:0004672|GO:0005524|GO:0006468
jg12259.t1	d2d1709ccc550c4677740bc4f5f20456	570	Pfam	PF00069	Protein kinase domain	170	431	3.5e-51	T	26-10-2021	IPR000719	Protein kinase domain	GO:0004672|GO:0005524|GO:0006468
jg12259.t1	d2d1709ccc550c4677740bc4f5f20456	570	ProSiteProfiles	PS50011	Protein kinase domain profile.	169	447	38.0537	T	26-10-2021	IPR000719	Protein kinase domain	GO:0004672|GO:0005524|GO:0006468
jg36235.t1	8daa4ea2dc7dac99dadebd916c122974	311	ProSiteProfiles	PS50011	Protein kinase domain profile.	13	300	44.9087	T	26-10-2021	IPR000719	Protein kinase domain	GO:0004672|GO:0005524|GO:0006468
jg36235.t1	8daa4ea2dc7dac99dadebd916c122974	311	SMART	SM00220	serkin_6	13	300	3e-97	T	26-10-2021	IPR000719	Protein kinase domain	GO:0004672|GO:0005524|GO:0006468
jg36235.t1	8daa4ea2dc7dac99dadebd916c122974	311	Pfam	PF00069	Protein kinase domain	14	300	1.3e-74	T	26-10-2021	IPR000719	Protein kinase domain	GO:0004672|GO:0005524|GO:0006468
jg21813.t1	a8a46500898de370ad2da6becd1da750	459	Pfam	PF00069	Protein kinase domain	183	433	8.9e-69	T	26-10-2021	IPR000719	Protein kinase domain	GO:0004672|GO:0005524|GO:0006468
jg21813.t1	a8a46500898de370ad2da6becd1da750	459	ProSiteProfiles	PS50011	Protein kinase domain profile.	182	433	48.2302	T	26-10-2021	IPR000719	Protein kinase domain	GO:0004672|GO:0005524|GO:0006468
jg21813.t1	a8a46500898de370ad2da6becd1da750	459	SMART	SM00220	serkin_6	182	433	3.2e-90	T	26-10-2021	IPR000719	Protein kinase domain	GO:0004672|GO:0005524|GO:0006468
jg29922.t1	0f807f75603702742a1860ce3cd03536	298	SMART	SM00220	serkin_6	5	266	5.2e-62	T	26-10-2021	IPR000719	Protein kinase domain	GO:0004672|GO:0005524|GO:0006468
jg29922.t1	0f807f75603702742a1860ce3cd03536	298	Pfam	PF00069	Protein kinase domain	5	266	6.3e-58	T	26-10-2021	IPR000719	Protein kinase domain	GO:0004672|GO:0005524|GO:0006468
jg29922.t1	0f807f75603702742a1860ce3cd03536	298	ProSiteProfiles	PS50011	Protein kinase domain profile.	5	266	40.9936	T	26-10-2021	IPR000719	Protein kinase domain	GO:0004672|GO:0005524|GO:0006468
jg9209.t1	330375eefb1ff2613994ae4d81e16e0b	126	Pfam	PF00069	Protein kinase domain	2	113	1.2e-13	T	26-10-2021	IPR000719	Protein kinase domain	GO:0004672|GO:0005524|GO:0006468
jg9209.t1	330375eefb1ff2613994ae4d81e16e0b	126	ProSiteProfiles	PS50011	Protein kinase domain profile.	1	113	14.9729	T	26-10-2021	IPR000719	Protein kinase domain	GO:0004672|GO:0005524|GO:0006468
jg6108.t1	5b9f2fcb006aada26386f815544ec930	356	SMART	SM00220	serkin_6	100	355	2.8e-35	T	26-10-2021	IPR000719	Protein kinase domain	GO:0004672|GO:0005524|GO:0006468
jg6108.t1	5b9f2fcb006aada26386f815544ec930	356	Pfam	PF00069	Protein kinase domain	101	353	5.9e-45	T	26-10-2021	IPR000719	Protein kinase domain	GO:0004672|GO:0005524|GO:0006468
jg6108.t1	5b9f2fcb006aada26386f815544ec930	356	ProSiteProfiles	PS50011	Protein kinase domain profile.	100	356	35.4813	T	26-10-2021	IPR000719	Protein kinase domain	GO:0004672|GO:0005524|GO:0006468
jg15513.t1	4636bc6fa18f8a37b4872f32f21f1623	800	Pfam	PF00069	Protein kinase domain	43	335	3.8e-36	T	26-10-2021	IPR000719	Protein kinase domain	GO:0004672|GO:0005524|GO:0006468
jg15513.t1	4636bc6fa18f8a37b4872f32f21f1623	800	ProSiteProfiles	PS50011	Protein kinase domain profile.	43	344	30.3931	T	26-10-2021	IPR000719	Protein kinase domain	GO:0004672|GO:0005524|GO:0006468
jg15513.t1	4636bc6fa18f8a37b4872f32f21f1623	800	SMART	SM00220	serkin_6	43	343	4.1e-33	T	26-10-2021	IPR000719	Protein kinase domain	GO:0004672|GO:0005524|GO:0006468
jg12170.t1	ffaf08d58de3bbfe3a784448ace1a411	668	Pfam	PF00069	Protein kinase domain	16	267	2.9e-73	T	26-10-2021	IPR000719	Protein kinase domain	GO:0004672|GO:0005524|GO:0006468
jg12170.t1	ffaf08d58de3bbfe3a784448ace1a411	668	SMART	SM00220	serkin_6	14	267	8.5e-103	T	26-10-2021	IPR000719	Protein kinase domain	GO:0004672|GO:0005524|GO:0006468
jg12170.t1	ffaf08d58de3bbfe3a784448ace1a411	668	ProSiteProfiles	PS50011	Protein kinase domain profile.	14	267	51.7637	T	26-10-2021	IPR000719	Protein kinase domain	GO:0004672|GO:0005524|GO:0006468
jg23377.t1	738be793ab293db0455f82842c15de34	1698	ProSiteProfiles	PS50011	Protein kinase domain profile.	1300	1578	35.1138	T	26-10-2021	IPR000719	Protein kinase domain	GO:0004672|GO:0005524|GO:0006468
jg21323.t1	e7ba097c764f2bd2bde6b4f2389f937d	1332	Pfam	PF00069	Protein kinase domain	852	1067	1.3e-26	T	26-10-2021	IPR000719	Protein kinase domain	GO:0004672|GO:0005524|GO:0006468
jg21323.t1	e7ba097c764f2bd2bde6b4f2389f937d	1332	ProSiteProfiles	PS50011	Protein kinase domain profile.	848	1156	26.0398	T	26-10-2021	IPR000719	Protein kinase domain	GO:0004672|GO:0005524|GO:0006468
jg33404.t1	b47589e2a722c72fce6c33a22d7d1199	344	Pfam	PF00069	Protein kinase domain	109	340	8.2e-26	T	26-10-2021	IPR000719	Protein kinase domain	GO:0004672|GO:0005524|GO:0006468
jg33404.t1	b47589e2a722c72fce6c33a22d7d1199	344	ProSiteProfiles	PS50011	Protein kinase domain profile.	39	341	23.7359	T	26-10-2021	IPR000719	Protein kinase domain	GO:0004672|GO:0005524|GO:0006468
jg20091.t1	8cb76294e2efafdab2d89a1527d103ae	569	Pfam	PF00069	Protein kinase domain	192	387	1e-31	T	26-10-2021	IPR000719	Protein kinase domain	GO:0004672|GO:0005524|GO:0006468
jg20091.t1	8cb76294e2efafdab2d89a1527d103ae	569	ProSiteProfiles	PS50011	Protein kinase domain profile.	187	510	25.5592	T	26-10-2021	IPR000719	Protein kinase domain	GO:0004672|GO:0005524|GO:0006468
jg20091.t1	8cb76294e2efafdab2d89a1527d103ae	569	SMART	SM00220	serkin_6	187	443	3.3e-17	T	26-10-2021	IPR000719	Protein kinase domain	GO:0004672|GO:0005524|GO:0006468
jg13522.t1	36f8d1f345549b671dbd20f247ec2e3a	1038	ProSiteProfiles	PS50011	Protein kinase domain profile.	373	625	46.3927	T	26-10-2021	IPR000719	Protein kinase domain	GO:0004672|GO:0005524|GO:0006468
jg13522.t1	36f8d1f345549b671dbd20f247ec2e3a	1038	Pfam	PF00069	Protein kinase domain	374	623	6.2e-66	T	26-10-2021	IPR000719	Protein kinase domain	GO:0004672|GO:0005524|GO:0006468
jg13522.t1	36f8d1f345549b671dbd20f247ec2e3a	1038	SMART	SM00220	serkin_6	373	625	1.7e-87	T	26-10-2021	IPR000719	Protein kinase domain	GO:0004672|GO:0005524|GO:0006468
jg12950.t1	f2d971f638d0f06b4ce1babc97ad37fe	434	ProSiteProfiles	PS50011	Protein kinase domain profile.	124	378	49.3892	T	26-10-2021	IPR000719	Protein kinase domain	GO:0004672|GO:0005524|GO:0006468
jg12950.t1	f2d971f638d0f06b4ce1babc97ad37fe	434	Pfam	PF00069	Protein kinase domain	125	378	2e-72	T	26-10-2021	IPR000719	Protein kinase domain	GO:0004672|GO:0005524|GO:0006468
jg12950.t1	f2d971f638d0f06b4ce1babc97ad37fe	434	SMART	SM00220	serkin_6	124	378	5.4e-104	T	26-10-2021	IPR000719	Protein kinase domain	GO:0004672|GO:0005524|GO:0006468
jg21288.t1	acb3f8ab75b5c181cdb59765ac5be659	2507	ProSiteProfiles	PS50011	Protein kinase domain profile.	1801	2089	29.856	T	26-10-2021	IPR000719	Protein kinase domain	GO:0004672|GO:0005524|GO:0006468
jg22125.t1	7e4235a140eff7a016004d19650dfd7a	861	ProSiteProfiles	PS50011	Protein kinase domain profile.	597	854	41.1632	T	26-10-2021	IPR000719	Protein kinase domain	GO:0004672|GO:0005524|GO:0006468
jg22125.t1	7e4235a140eff7a016004d19650dfd7a	861	SMART	SM00220	serkin_6	597	854	1.6e-55	T	26-10-2021	IPR000719	Protein kinase domain	GO:0004672|GO:0005524|GO:0006468
jg26792.t1	b2609409633f9910f0355d6356cf1eb4	582	ProSiteProfiles	PS50011	Protein kinase domain profile.	183	560	10.0401	T	26-10-2021	IPR000719	Protein kinase domain	GO:0004672|GO:0005524|GO:0006468
jg12691.t1	cbc1870b219547e9c07450dfc1ddd0b5	2002	ProSiteProfiles	PS50011	Protein kinase domain profile.	1611	1933	9.87049	T	26-10-2021	IPR000719	Protein kinase domain	GO:0004672|GO:0005524|GO:0006468
jg38137.t1	1c227e293cb3a33586fd883cc9c013e5	641	Pfam	PF00069	Protein kinase domain	7	278	2.2e-23	T	26-10-2021	IPR000719	Protein kinase domain	GO:0004672|GO:0005524|GO:0006468
jg38137.t1	1c227e293cb3a33586fd883cc9c013e5	641	ProSiteProfiles	PS50011	Protein kinase domain profile.	1	281	22.4215	T	26-10-2021	IPR000719	Protein kinase domain	GO:0004672|GO:0005524|GO:0006468
jg38137.t1	1c227e293cb3a33586fd883cc9c013e5	641	SMART	SM00220	serkin_6	5	281	3.2e-12	T	26-10-2021	IPR000719	Protein kinase domain	GO:0004672|GO:0005524|GO:0006468
jg5855.t1	3cd1effc023aa03f1c01ccef703528f2	285	ProSiteProfiles	PS50011	Protein kinase domain profile.	1	264	15.411	T	26-10-2021	IPR000719	Protein kinase domain	GO:0004672|GO:0005524|GO:0006468
jg5855.t1	3cd1effc023aa03f1c01ccef703528f2	285	Pfam	PF00069	Protein kinase domain	152	264	5.5e-19	T	26-10-2021	IPR000719	Protein kinase domain	GO:0004672|GO:0005524|GO:0006468
jg5855.t1	3cd1effc023aa03f1c01ccef703528f2	285	SMART	SM00220	serkin_6	79	264	2.9e-06	T	26-10-2021	IPR000719	Protein kinase domain	GO:0004672|GO:0005524|GO:0006468
jg13307.t1	fb818ff1cc4512e991f2877daa069bf0	552	ProSiteProfiles	PS50011	Protein kinase domain profile.	224	488	35.1138	T	26-10-2021	IPR000719	Protein kinase domain	GO:0004672|GO:0005524|GO:0006468
jg13307.t1	fb818ff1cc4512e991f2877daa069bf0	552	SMART	SM00220	serkin_6	224	486	4.5e-35	T	26-10-2021	IPR000719	Protein kinase domain	GO:0004672|GO:0005524|GO:0006468
jg12904.t1	593f1ddac35ff8340e27839cac6bf77c	693	ProSiteProfiles	PS50011	Protein kinase domain profile.	353	669	31.4248	T	26-10-2021	IPR000719	Protein kinase domain	GO:0004672|GO:0005524|GO:0006468
jg12904.t1	593f1ddac35ff8340e27839cac6bf77c	693	Pfam	PF00069	Protein kinase domain	354	669	1.1e-41	T	26-10-2021	IPR000719	Protein kinase domain	GO:0004672|GO:0005524|GO:0006468
jg27215.t1	6021fae1a525ebc9fb550e76c70cc765	1463	Pfam	PF00069	Protein kinase domain	1232	1363	6.5e-09	T	26-10-2021	IPR000719	Protein kinase domain	GO:0004672|GO:0005524|GO:0006468
jg27215.t1	6021fae1a525ebc9fb550e76c70cc765	1463	SMART	SM00220	serkin_6	1161	1399	0.003	T	26-10-2021	IPR000719	Protein kinase domain	GO:0004672|GO:0005524|GO:0006468
jg27215.t1	6021fae1a525ebc9fb550e76c70cc765	1463	ProSiteProfiles	PS50011	Protein kinase domain profile.	1161	1463	11.9765	T	26-10-2021	IPR000719	Protein kinase domain	GO:0004672|GO:0005524|GO:0006468
jg17407.t1	acbf9bf916b4f50536d1945cf11548c6	495	ProSiteProfiles	PS50011	Protein kinase domain profile.	116	416	45.9687	T	26-10-2021	IPR000719	Protein kinase domain	GO:0004672|GO:0005524|GO:0006468
jg17407.t1	acbf9bf916b4f50536d1945cf11548c6	495	SMART	SM00220	serkin_6	116	416	1.2e-95	T	26-10-2021	IPR000719	Protein kinase domain	GO:0004672|GO:0005524|GO:0006468
jg17407.t1	acbf9bf916b4f50536d1945cf11548c6	495	Pfam	PF00069	Protein kinase domain	116	416	4.7e-61	T	26-10-2021	IPR000719	Protein kinase domain	GO:0004672|GO:0005524|GO:0006468
jg13852.t1	2524ff7ea9dc78dfe31113a89733ee20	368	ProSiteProfiles	PS50011	Protein kinase domain profile.	11	278	29.545	T	26-10-2021	IPR000719	Protein kinase domain	GO:0004672|GO:0005524|GO:0006468
jg13852.t1	2524ff7ea9dc78dfe31113a89733ee20	368	Pfam	PF00069	Protein kinase domain	11	235	1.1e-29	T	26-10-2021	IPR000719	Protein kinase domain	GO:0004672|GO:0005524|GO:0006468
jg13852.t1	2524ff7ea9dc78dfe31113a89733ee20	368	SMART	SM00220	serkin_6	11	292	2.6e-13	T	26-10-2021	IPR000719	Protein kinase domain	GO:0004672|GO:0005524|GO:0006468
jg9752.t1	e1e5ff4c7d136a277aabb8323085d2e9	563	Pfam	PF00069	Protein kinase domain	222	532	7.3e-54	T	26-10-2021	IPR000719	Protein kinase domain	GO:0004672|GO:0005524|GO:0006468
jg9752.t1	e1e5ff4c7d136a277aabb8323085d2e9	563	SMART	SM00220	serkin_6	222	532	3.3e-78	T	26-10-2021	IPR000719	Protein kinase domain	GO:0004672|GO:0005524|GO:0006468
jg9752.t1	e1e5ff4c7d136a277aabb8323085d2e9	563	ProSiteProfiles	PS50011	Protein kinase domain profile.	222	532	38.6756	T	26-10-2021	IPR000719	Protein kinase domain	GO:0004672|GO:0005524|GO:0006468
jg20401.t1	3452ddbae1d3084dd00c7c6649954294	645	ProSiteProfiles	PS50011	Protein kinase domain profile.	111	361	48.6118	T	26-10-2021	IPR000719	Protein kinase domain	GO:0004672|GO:0005524|GO:0006468
jg20401.t1	3452ddbae1d3084dd00c7c6649954294	645	SMART	SM00220	serkin_6	111	361	8.3e-86	T	26-10-2021	IPR000719	Protein kinase domain	GO:0004672|GO:0005524|GO:0006468
jg20401.t1	3452ddbae1d3084dd00c7c6649954294	645	Pfam	PF00069	Protein kinase domain	116	361	1.6e-69	T	26-10-2021	IPR000719	Protein kinase domain	GO:0004672|GO:0005524|GO:0006468
jg39837.t1	05554383bfea11f94fe9733fdd471e70	1258	Pfam	PF00069	Protein kinase domain	323	551	2.1e-24	T	26-10-2021	IPR000719	Protein kinase domain	GO:0004672|GO:0005524|GO:0006468
jg39837.t1	05554383bfea11f94fe9733fdd471e70	1258	SMART	SM00220	serkin_6	320	561	5.2e-11	T	26-10-2021	IPR000719	Protein kinase domain	GO:0004672|GO:0005524|GO:0006468
jg39837.t1	05554383bfea11f94fe9733fdd471e70	1258	ProSiteProfiles	PS50011	Protein kinase domain profile.	320	573	23.0151	T	26-10-2021	IPR000719	Protein kinase domain	GO:0004672|GO:0005524|GO:0006468
jg15603.t1	ea9a77da42520e7e934b15fed9796d77	826	ProSiteProfiles	PS50011	Protein kinase domain profile.	22	304	44.7956	T	26-10-2021	IPR000719	Protein kinase domain	GO:0004672|GO:0005524|GO:0006468
jg15603.t1	ea9a77da42520e7e934b15fed9796d77	826	Pfam	PF00069	Protein kinase domain	22	304	2.8e-70	T	26-10-2021	IPR000719	Protein kinase domain	GO:0004672|GO:0005524|GO:0006468
jg15603.t1	ea9a77da42520e7e934b15fed9796d77	826	SMART	SM00220	serkin_6	22	304	9.9e-88	T	26-10-2021	IPR000719	Protein kinase domain	GO:0004672|GO:0005524|GO:0006468
jg20257.t1	b50aebbfb80f11fe97deb639e0093e73	404	ProSiteProfiles	PS50011	Protein kinase domain profile.	13	295	32.9372	T	26-10-2021	IPR000719	Protein kinase domain	GO:0004672|GO:0005524|GO:0006468
jg20257.t1	b50aebbfb80f11fe97deb639e0093e73	404	Pfam	PF00069	Protein kinase domain	18	295	2.8e-42	T	26-10-2021	IPR000719	Protein kinase domain	GO:0004672|GO:0005524|GO:0006468
jg12989.t1	d1a596ebe661f201d979a2b76711d364	635	ProSiteProfiles	PS50011	Protein kinase domain profile.	222	470	26.9302	T	26-10-2021	IPR000719	Protein kinase domain	GO:0004672|GO:0005524|GO:0006468
jg15503.t1	59dcb080c9db04823f061b0c22ac2a55	429	ProSiteProfiles	PS50011	Protein kinase domain profile.	62	346	25.8984	T	26-10-2021	IPR000719	Protein kinase domain	GO:0004672|GO:0005524|GO:0006468
jg15503.t1	59dcb080c9db04823f061b0c22ac2a55	429	Pfam	PF00069	Protein kinase domain	66	343	1e-26	T	26-10-2021	IPR000719	Protein kinase domain	GO:0004672|GO:0005524|GO:0006468
jg15503.t1	59dcb080c9db04823f061b0c22ac2a55	429	SMART	SM00220	serkin_6	62	346	6e-12	T	26-10-2021	IPR000719	Protein kinase domain	GO:0004672|GO:0005524|GO:0006468
jg7362.t1	21b9c2fa1c9071f4eb56e997f5bdc3e7	275	ProSiteProfiles	PS50011	Protein kinase domain profile.	14	275	20.5699	T	26-10-2021	IPR000719	Protein kinase domain	GO:0004672|GO:0005524|GO:0006468
jg7362.t1	21b9c2fa1c9071f4eb56e997f5bdc3e7	275	SMART	SM00220	serkin_6	14	259	5.2e-06	T	26-10-2021	IPR000719	Protein kinase domain	GO:0004672|GO:0005524|GO:0006468
jg7362.t1	21b9c2fa1c9071f4eb56e997f5bdc3e7	275	Pfam	PF00069	Protein kinase domain	40	242	2.5e-21	T	26-10-2021	IPR000719	Protein kinase domain	GO:0004672|GO:0005524|GO:0006468
jg28514.t1	05028ec3c72042d106bdf26cb84f9681	764	ProSiteProfiles	PS50011	Protein kinase domain profile.	1	91	14.7609	T	26-10-2021	IPR000719	Protein kinase domain	GO:0004672|GO:0005524|GO:0006468
jg28514.t1	05028ec3c72042d106bdf26cb84f9681	764	Pfam	PF00069	Protein kinase domain	1	91	5.4e-13	T	26-10-2021	IPR000719	Protein kinase domain	GO:0004672|GO:0005524|GO:0006468
jg11726.t1	fe3f55813cf13579ce6fd1772793b7d6	316	Pfam	PF00069	Protein kinase domain	23	282	4e-49	T	26-10-2021	IPR000719	Protein kinase domain	GO:0004672|GO:0005524|GO:0006468
jg11726.t1	fe3f55813cf13579ce6fd1772793b7d6	316	ProSiteProfiles	PS50011	Protein kinase domain profile.	23	289	38.0961	T	26-10-2021	IPR000719	Protein kinase domain	GO:0004672|GO:0005524|GO:0006468
jg9212.t1	3f66a5f2ac3a782b64936bd029d9ec8a	145	ProSiteProfiles	PS50011	Protein kinase domain profile.	1	145	22.1529	T	26-10-2021	IPR000719	Protein kinase domain	GO:0004672|GO:0005524|GO:0006468
jg9212.t1	3f66a5f2ac3a782b64936bd029d9ec8a	145	SMART	SM00220	serkin_6	4	145	8e-05	T	26-10-2021	IPR000719	Protein kinase domain	GO:0004672|GO:0005524|GO:0006468
jg9212.t1	3f66a5f2ac3a782b64936bd029d9ec8a	145	Pfam	PF00069	Protein kinase domain	4	142	7.9e-28	T	26-10-2021	IPR000719	Protein kinase domain	GO:0004672|GO:0005524|GO:0006468
jg12060.t1	700b03f6f8834f64a7ec31e240348252	1500	SMART	SM00220	serkin_6	1016	1248	2.7e-09	T	26-10-2021	IPR000719	Protein kinase domain	GO:0004672|GO:0005524|GO:0006468
jg12060.t1	700b03f6f8834f64a7ec31e240348252	1500	ProSiteProfiles	PS50011	Protein kinase domain profile.	1016	1306	21.4745	T	26-10-2021	IPR000719	Protein kinase domain	GO:0004672|GO:0005524|GO:0006468
jg12060.t1	700b03f6f8834f64a7ec31e240348252	1500	Pfam	PF00069	Protein kinase domain	1018	1245	7.3e-22	T	26-10-2021	IPR000719	Protein kinase domain	GO:0004672|GO:0005524|GO:0006468
jg32165.t1	859e0ddca660ed72ba96efaeb6970168	266	Pfam	PF00069	Protein kinase domain	14	266	5.1e-73	T	26-10-2021	IPR000719	Protein kinase domain	GO:0004672|GO:0005524|GO:0006468
jg32165.t1	859e0ddca660ed72ba96efaeb6970168	266	ProSiteProfiles	PS50011	Protein kinase domain profile.	12	266	48.5552	T	26-10-2021	IPR000719	Protein kinase domain	GO:0004672|GO:0005524|GO:0006468
jg32165.t1	859e0ddca660ed72ba96efaeb6970168	266	SMART	SM00220	serkin_6	12	266	1.7e-85	T	26-10-2021	IPR000719	Protein kinase domain	GO:0004672|GO:0005524|GO:0006468
jg13834.t1	e93e6c728b71a5d077d9d6677d514034	661	SMART	SM00220	serkin_6	183	589	3.8e-39	T	26-10-2021	IPR000719	Protein kinase domain	GO:0004672|GO:0005524|GO:0006468
jg13834.t1	e93e6c728b71a5d077d9d6677d514034	661	ProSiteProfiles	PS50011	Protein kinase domain profile.	183	589	34.2092	T	26-10-2021	IPR000719	Protein kinase domain	GO:0004672|GO:0005524|GO:0006468
jg13834.t1	e93e6c728b71a5d077d9d6677d514034	661	Pfam	PF00069	Protein kinase domain	185	373	9.5e-25	T	26-10-2021	IPR000719	Protein kinase domain	GO:0004672|GO:0005524|GO:0006468
jg13834.t1	e93e6c728b71a5d077d9d6677d514034	661	Pfam	PF00069	Protein kinase domain	435	588	3.2e-12	T	26-10-2021	IPR000719	Protein kinase domain	GO:0004672|GO:0005524|GO:0006468
jg31098.t1	b9e2e5a786130c785b43dc59d6e1bf7d	371	ProSiteProfiles	PS50011	Protein kinase domain profile.	67	353	37.9547	T	26-10-2021	IPR000719	Protein kinase domain	GO:0004672|GO:0005524|GO:0006468
jg31098.t1	b9e2e5a786130c785b43dc59d6e1bf7d	371	Pfam	PF00069	Protein kinase domain	69	346	3.6e-42	T	26-10-2021	IPR000719	Protein kinase domain	GO:0004672|GO:0005524|GO:0006468
jg31098.t1	b9e2e5a786130c785b43dc59d6e1bf7d	371	SMART	SM00220	serkin_6	67	353	1.1e-38	T	26-10-2021	IPR000719	Protein kinase domain	GO:0004672|GO:0005524|GO:0006468
jg29109.t1	85373418c0cff9035199a8fdb1444ac1	1425	Pfam	PF00069	Protein kinase domain	73	299	2.1e-18	T	26-10-2021	IPR000719	Protein kinase domain	GO:0004672|GO:0005524|GO:0006468
jg29109.t1	85373418c0cff9035199a8fdb1444ac1	1425	SMART	SM00220	serkin_6	23	299	5.8e-08	T	26-10-2021	IPR000719	Protein kinase domain	GO:0004672|GO:0005524|GO:0006468
jg29109.t1	85373418c0cff9035199a8fdb1444ac1	1425	ProSiteProfiles	PS50011	Protein kinase domain profile.	1	299	15.9622	T	26-10-2021	IPR000719	Protein kinase domain	GO:0004672|GO:0005524|GO:0006468
jg7596.t1	f8c77131ed2fca316a6193428f505735	1277	ProSiteProfiles	PS50011	Protein kinase domain profile.	1	171	28.9231	T	26-10-2021	IPR000719	Protein kinase domain	GO:0004672|GO:0005524|GO:0006468
jg7596.t1	f8c77131ed2fca316a6193428f505735	1277	SMART	SM00220	serkin_6	1013	1265	2.7e-45	T	26-10-2021	IPR000719	Protein kinase domain	GO:0004672|GO:0005524|GO:0006468
jg7596.t1	f8c77131ed2fca316a6193428f505735	1277	SMART	SM00220	serkin_6	1	161	5.8e-10	T	26-10-2021	IPR000719	Protein kinase domain	GO:0004672|GO:0005524|GO:0006468
jg7596.t1	f8c77131ed2fca316a6193428f505735	1277	ProSiteProfiles	PS50011	Protein kinase domain profile.	1013	1270	34.0962	T	26-10-2021	IPR000719	Protein kinase domain	GO:0004672|GO:0005524|GO:0006468
jg10354.t2	71660aed3596ffd31f82f49d4477b717	966	ProSiteProfiles	PS50011	Protein kinase domain profile.	564	831	16.8386	T	26-10-2021	IPR000719	Protein kinase domain	GO:0004672|GO:0005524|GO:0006468
jg10354.t2	71660aed3596ffd31f82f49d4477b717	966	Pfam	PF00069	Protein kinase domain	648	746	1.4e-24	T	26-10-2021	IPR000719	Protein kinase domain	GO:0004672|GO:0005524|GO:0006468
jg10354.t2	71660aed3596ffd31f82f49d4477b717	966	SMART	SM00220	serkin_6	564	814	5.8e-09	T	26-10-2021	IPR000719	Protein kinase domain	GO:0004672|GO:0005524|GO:0006468
jg15649.t1	040de606973fd672080094b64df1ce02	781	Pfam	PF00069	Protein kinase domain	131	220	1.3e-10	T	26-10-2021	IPR000719	Protein kinase domain	GO:0004672|GO:0005524|GO:0006468
jg15649.t1	040de606973fd672080094b64df1ce02	781	ProSiteProfiles	PS50011	Protein kinase domain profile.	22	229	12.3015	T	26-10-2021	IPR000719	Protein kinase domain	GO:0004672|GO:0005524|GO:0006468
jg11810.t1	20840fb7dea490ec54599ba3bd69c22a	503	Pfam	PF00069	Protein kinase domain	192	483	6.3e-42	T	26-10-2021	IPR000719	Protein kinase domain	GO:0004672|GO:0005524|GO:0006468
jg11810.t1	20840fb7dea490ec54599ba3bd69c22a	503	ProSiteProfiles	PS50011	Protein kinase domain profile.	188	483	38.6614	T	26-10-2021	IPR000719	Protein kinase domain	GO:0004672|GO:0005524|GO:0006468
jg11810.t1	20840fb7dea490ec54599ba3bd69c22a	503	SMART	SM00220	serkin_6	188	483	1.2e-52	T	26-10-2021	IPR000719	Protein kinase domain	GO:0004672|GO:0005524|GO:0006468
jg26215.t1	1fe7be2f6792fb2b38a6ec723346f62c	1466	ProSiteProfiles	PS50011	Protein kinase domain profile.	996	1243	22.902	T	26-10-2021	IPR000719	Protein kinase domain	GO:0004672|GO:0005524|GO:0006468
jg26215.t1	1fe7be2f6792fb2b38a6ec723346f62c	1466	Pfam	PF00069	Protein kinase domain	997	1231	1.3e-23	T	26-10-2021	IPR000719	Protein kinase domain	GO:0004672|GO:0005524|GO:0006468
jg26215.t1	1fe7be2f6792fb2b38a6ec723346f62c	1466	SMART	SM00220	serkin_6	996	1232	3.8e-10	T	26-10-2021	IPR000719	Protein kinase domain	GO:0004672|GO:0005524|GO:0006468
jg23240.t1	b47f8a0f23478ab3a531493805f5e6a4	1443	ProSiteProfiles	PS50011	Protein kinase domain profile.	1155	1408	38.3364	T	26-10-2021	IPR000719	Protein kinase domain	GO:0004672|GO:0005524|GO:0006468
jg23240.t1	b47f8a0f23478ab3a531493805f5e6a4	1443	SMART	SM00220	serkin_6	1155	1402	9.8e-49	T	26-10-2021	IPR000719	Protein kinase domain	GO:0004672|GO:0005524|GO:0006468
jg17059.t1	56cef3fa4ca8a76411e17f06f642231e	605	SMART	SM00220	serkin_6	15	438	6.8e-05	T	26-10-2021	IPR000719	Protein kinase domain	GO:0004672|GO:0005524|GO:0006468
jg17059.t1	56cef3fa4ca8a76411e17f06f642231e	605	Pfam	PF00069	Protein kinase domain	121	432	5.8e-12	T	26-10-2021	IPR000719	Protein kinase domain	GO:0004672|GO:0005524|GO:0006468
jg17059.t1	56cef3fa4ca8a76411e17f06f642231e	605	ProSiteProfiles	PS50011	Protein kinase domain profile.	84	438	20.0894	T	26-10-2021	IPR000719	Protein kinase domain	GO:0004672|GO:0005524|GO:0006468
jg22559.t1	7914f0eb5501bafb0844cacedd6191b6	1393	SMART	SM00220	serkin_6	226	487	1.1e-09	T	26-10-2021	IPR000719	Protein kinase domain	GO:0004672|GO:0005524|GO:0006468
jg22559.t1	7914f0eb5501bafb0844cacedd6191b6	1393	ProSiteProfiles	PS50011	Protein kinase domain profile.	186	487	19.1283	T	26-10-2021	IPR000719	Protein kinase domain	GO:0004672|GO:0005524|GO:0006468
jg22559.t1	7914f0eb5501bafb0844cacedd6191b6	1393	Pfam	PF00069	Protein kinase domain	334	487	7.2e-21	T	26-10-2021	IPR000719	Protein kinase domain	GO:0004672|GO:0005524|GO:0006468
jg8245.t1	698ef7e9c83d1a9ad26a96ccad68424c	1088	SMART	SM00220	serkin_6	818	1077	1.5e-53	T	26-10-2021	IPR000719	Protein kinase domain	GO:0004672|GO:0005524|GO:0006468
jg8245.t1	698ef7e9c83d1a9ad26a96ccad68424c	1088	ProSiteProfiles	PS50011	Protein kinase domain profile.	818	1077	36.6827	T	26-10-2021	IPR000719	Protein kinase domain	GO:0004672|GO:0005524|GO:0006468
jg8245.t1	698ef7e9c83d1a9ad26a96ccad68424c	1088	Pfam	PF00069	Protein kinase domain	821	1068	5.2e-50	T	26-10-2021	IPR000719	Protein kinase domain	GO:0004672|GO:0005524|GO:0006468
jg29172.t1	a2dfc4ea864e8d22823cb58b41251d80	447	SMART	SM00220	serkin_6	29	282	7.1e-89	T	26-10-2021	IPR000719	Protein kinase domain	GO:0004672|GO:0005524|GO:0006468
jg29172.t1	a2dfc4ea864e8d22823cb58b41251d80	447	ProSiteProfiles	PS50011	Protein kinase domain profile.	29	282	48.1595	T	26-10-2021	IPR000719	Protein kinase domain	GO:0004672|GO:0005524|GO:0006468
jg29172.t1	a2dfc4ea864e8d22823cb58b41251d80	447	Pfam	PF00069	Protein kinase domain	31	282	2e-67	T	26-10-2021	IPR000719	Protein kinase domain	GO:0004672|GO:0005524|GO:0006468
jg23391.t1	44b2df9f7da4e25c48d931f6097cedfe	566	ProSiteProfiles	PS50011	Protein kinase domain profile.	275	566	8.6691	T	26-10-2021	IPR000719	Protein kinase domain	GO:0004672|GO:0005524|GO:0006468
jg35875.t1	7fa07857ad9ebd5d93817b4c82b2eb2a	283	Pfam	PF00069	Protein kinase domain	56	224	1.2e-10	T	26-10-2021	IPR000719	Protein kinase domain	GO:0004672|GO:0005524|GO:0006468
jg35875.t1	7fa07857ad9ebd5d93817b4c82b2eb2a	283	ProSiteProfiles	PS50011	Protein kinase domain profile.	19	283	12.6266	T	26-10-2021	IPR000719	Protein kinase domain	GO:0004672|GO:0005524|GO:0006468
jg35875.t1	7fa07857ad9ebd5d93817b4c82b2eb2a	283	SMART	SM00220	serkin_6	23	230	0.0072	T	26-10-2021	IPR000719	Protein kinase domain	GO:0004672|GO:0005524|GO:0006468
jg14522.t1	d1eaa895536cbc37557a3845ae6a7c24	1119	SMART	SM00220	serkin_6	22	273	8.9e-86	T	26-10-2021	IPR000719	Protein kinase domain	GO:0004672|GO:0005524|GO:0006468
jg14522.t1	d1eaa895536cbc37557a3845ae6a7c24	1119	ProSiteProfiles	PS50011	Protein kinase domain profile.	22	273	45.4316	T	26-10-2021	IPR000719	Protein kinase domain	GO:0004672|GO:0005524|GO:0006468
jg14522.t1	d1eaa895536cbc37557a3845ae6a7c24	1119	Pfam	PF00069	Protein kinase domain	26	272	3e-62	T	26-10-2021	IPR000719	Protein kinase domain	GO:0004672|GO:0005524|GO:0006468
jg11044.t1	e92db5248ab70b8f71c2c6a77b5961d1	674	ProSiteProfiles	PS50011	Protein kinase domain profile.	91	341	46.6048	T	26-10-2021	IPR000719	Protein kinase domain	GO:0004672|GO:0005524|GO:0006468
jg11044.t1	e92db5248ab70b8f71c2c6a77b5961d1	674	Pfam	PF00069	Protein kinase domain	91	340	3.7e-64	T	26-10-2021	IPR000719	Protein kinase domain	GO:0004672|GO:0005524|GO:0006468
jg11044.t1	e92db5248ab70b8f71c2c6a77b5961d1	674	SMART	SM00220	serkin_6	91	341	1.4e-85	T	26-10-2021	IPR000719	Protein kinase domain	GO:0004672|GO:0005524|GO:0006468
jg37351.t1	10519b2b31f59be7d642d0bb78b823e6	1146	Pfam	PF00069	Protein kinase domain	27	261	1.3e-38	T	26-10-2021	IPR000719	Protein kinase domain	GO:0004672|GO:0005524|GO:0006468
jg37351.t1	10519b2b31f59be7d642d0bb78b823e6	1146	ProSiteProfiles	PS50011	Protein kinase domain profile.	1	262	32.4284	T	26-10-2021	IPR000719	Protein kinase domain	GO:0004672|GO:0005524|GO:0006468
jg5253.t1	f469db10a3914634de3d764e6ea17d34	1341	Pfam	PF00069	Protein kinase domain	25	254	1.1e-44	T	26-10-2021	IPR000719	Protein kinase domain	GO:0004672|GO:0005524|GO:0006468
jg5253.t1	f469db10a3914634de3d764e6ea17d34	1341	ProSiteProfiles	PS50011	Protein kinase domain profile.	1	255	35.3258	T	26-10-2021	IPR000719	Protein kinase domain	GO:0004672|GO:0005524|GO:0006468
jg14832.t1	4b982b7c38331a20e029098daca2e2b2	718	Pfam	PF00069	Protein kinase domain	59	303	7.7e-61	T	26-10-2021	IPR000719	Protein kinase domain	GO:0004672|GO:0005524|GO:0006468
jg14832.t1	4b982b7c38331a20e029098daca2e2b2	718	ProSiteProfiles	PS50011	Protein kinase domain profile.	58	319	45.6578	T	26-10-2021	IPR000719	Protein kinase domain	GO:0004672|GO:0005524|GO:0006468
jg14832.t1	4b982b7c38331a20e029098daca2e2b2	718	SMART	SM00220	serkin_6	58	306	1.4e-77	T	26-10-2021	IPR000719	Protein kinase domain	GO:0004672|GO:0005524|GO:0006468
jg22101.t1	927abc21354dc0334e47c4541b00c6ba	1225	Pfam	PF00069	Protein kinase domain	100	294	4.1e-22	T	26-10-2021	IPR000719	Protein kinase domain	GO:0004672|GO:0005524|GO:0006468
jg22101.t1	927abc21354dc0334e47c4541b00c6ba	1225	SMART	SM00220	serkin_6	37	297	2.5e-09	T	26-10-2021	IPR000719	Protein kinase domain	GO:0004672|GO:0005524|GO:0006468
jg22101.t1	927abc21354dc0334e47c4541b00c6ba	1225	ProSiteProfiles	PS50011	Protein kinase domain profile.	1	313	21.5169	T	26-10-2021	IPR000719	Protein kinase domain	GO:0004672|GO:0005524|GO:0006468
jg22515.t1	bdf4c42ff419602b1952150ae92e1a29	382	Pfam	PF00069	Protein kinase domain	76	302	5.6e-43	T	26-10-2021	IPR000719	Protein kinase domain	GO:0004672|GO:0005524|GO:0006468
jg22515.t1	bdf4c42ff419602b1952150ae92e1a29	382	ProSiteProfiles	PS50011	Protein kinase domain profile.	36	307	30.0821	T	26-10-2021	IPR000719	Protein kinase domain	GO:0004672|GO:0005524|GO:0006468
jg24593.t1	686c615ebf281ee82accbb378f45f2b1	569	Pfam	PF00069	Protein kinase domain	154	420	2.5e-29	T	26-10-2021	IPR000719	Protein kinase domain	GO:0004672|GO:0005524|GO:0006468
jg24593.t1	686c615ebf281ee82accbb378f45f2b1	569	ProSiteProfiles	PS50011	Protein kinase domain profile.	144	438	23.0716	T	26-10-2021	IPR000719	Protein kinase domain	GO:0004672|GO:0005524|GO:0006468
jg17016.t1	63c82e6add1e216c4d76879a3ea0c4fd	237	ProSiteProfiles	PS50011	Protein kinase domain profile.	35	237	10.0542	T	26-10-2021	IPR000719	Protein kinase domain	GO:0004672|GO:0005524|GO:0006468
jg23238.t1	06da8e8f1538d6f3cc574a340de3ae5e	958	Pfam	PF00069	Protein kinase domain	343	533	4e-39	T	26-10-2021	IPR000719	Protein kinase domain	GO:0004672|GO:0005524|GO:0006468
jg23238.t1	06da8e8f1538d6f3cc574a340de3ae5e	958	ProSiteProfiles	PS50011	Protein kinase domain profile.	338	656	28.8949	T	26-10-2021	IPR000719	Protein kinase domain	GO:0004672|GO:0005524|GO:0006468
jg23238.t1	06da8e8f1538d6f3cc574a340de3ae5e	958	SMART	SM00220	serkin_6	338	787	5.1e-25	T	26-10-2021	IPR000719	Protein kinase domain	GO:0004672|GO:0005524|GO:0006468
jg39722.t1	aaac5f353cc729432c38402fc5399ae1	848	SMART	SM00220	serkin_6	16	259	2.8e-37	T	26-10-2021	IPR000719	Protein kinase domain	GO:0004672|GO:0005524|GO:0006468
jg39722.t1	aaac5f353cc729432c38402fc5399ae1	848	Pfam	PF00069	Protein kinase domain	25	251	9.5e-41	T	26-10-2021	IPR000719	Protein kinase domain	GO:0004672|GO:0005524|GO:0006468
jg39722.t1	aaac5f353cc729432c38402fc5399ae1	848	ProSiteProfiles	PS50011	Protein kinase domain profile.	1	273	33.6863	T	26-10-2021	IPR000719	Protein kinase domain	GO:0004672|GO:0005524|GO:0006468
jg20412.t1	2557840b714a2dc8a4887ba996d7a8b9	1916	Pfam	PF00069	Protein kinase domain	1372	1662	4.1e-42	T	26-10-2021	IPR000719	Protein kinase domain	GO:0004672|GO:0005524|GO:0006468
jg20412.t1	2557840b714a2dc8a4887ba996d7a8b9	1916	ProSiteProfiles	PS50011	Protein kinase domain profile.	1371	1673	34.9583	T	26-10-2021	IPR000719	Protein kinase domain	GO:0004672|GO:0005524|GO:0006468
jg18086.t1	c5846806d2c669d6b8c30604bd39b19a	726	SMART	SM00220	serkin_6	350	626	7.2e-39	T	26-10-2021	IPR000719	Protein kinase domain	GO:0004672|GO:0005524|GO:0006468
jg18086.t1	c5846806d2c669d6b8c30604bd39b19a	726	Pfam	PF00069	Protein kinase domain	411	626	2.4e-39	T	26-10-2021	IPR000719	Protein kinase domain	GO:0004672|GO:0005524|GO:0006468
jg18086.t1	c5846806d2c669d6b8c30604bd39b19a	726	ProSiteProfiles	PS50011	Protein kinase domain profile.	272	626	31.2835	T	26-10-2021	IPR000719	Protein kinase domain	GO:0004672|GO:0005524|GO:0006468
jg26132.t1	ec9b3511022fa11eb90150d976a527cf	413	ProSiteProfiles	PS50011	Protein kinase domain profile.	123	413	34.8594	T	26-10-2021	IPR000719	Protein kinase domain	GO:0004672|GO:0005524|GO:0006468
jg26132.t1	ec9b3511022fa11eb90150d976a527cf	413	Pfam	PF00069	Protein kinase domain	126	413	3.3e-35	T	26-10-2021	IPR000719	Protein kinase domain	GO:0004672|GO:0005524|GO:0006468
jg26132.t1	ec9b3511022fa11eb90150d976a527cf	413	SMART	SM00220	serkin_6	123	412	6.9e-22	T	26-10-2021	IPR000719	Protein kinase domain	GO:0004672|GO:0005524|GO:0006468
jg32974.t1	7230bb997af8ae894582f2ead4cbf0ae	1642	Pfam	PF00069	Protein kinase domain	1421	1632	3.2e-34	T	26-10-2021	IPR000719	Protein kinase domain	GO:0004672|GO:0005524|GO:0006468
jg32974.t1	7230bb997af8ae894582f2ead4cbf0ae	1642	ProSiteProfiles	PS50011	Protein kinase domain profile.	1417	1642	29.8842	T	26-10-2021	IPR000719	Protein kinase domain	GO:0004672|GO:0005524|GO:0006468
jg32974.t1	7230bb997af8ae894582f2ead4cbf0ae	1642	SMART	SM00220	serkin_6	1417	1641	4.7e-16	T	26-10-2021	IPR000719	Protein kinase domain	GO:0004672|GO:0005524|GO:0006468
jg24489.t1	5f9bb6ab5db298e986fd16de5c2140bc	1058	Pfam	PF00069	Protein kinase domain	788	1040	1.4e-61	T	26-10-2021	IPR000719	Protein kinase domain	GO:0004672|GO:0005524|GO:0006468
jg24489.t1	5f9bb6ab5db298e986fd16de5c2140bc	1058	ProSiteProfiles	PS50011	Protein kinase domain profile.	788	1040	45.9263	T	26-10-2021	IPR000719	Protein kinase domain	GO:0004672|GO:0005524|GO:0006468
jg24489.t1	5f9bb6ab5db298e986fd16de5c2140bc	1058	SMART	SM00220	serkin_6	788	1040	7.1e-80	T	26-10-2021	IPR000719	Protein kinase domain	GO:0004672|GO:0005524|GO:0006468
jg25190.t1	520d5e73947032c93b70b9a3a97fe570	666	SMART	SM00220	serkin_6	168	422	1.5e-45	T	26-10-2021	IPR000719	Protein kinase domain	GO:0004672|GO:0005524|GO:0006468
jg25190.t1	520d5e73947032c93b70b9a3a97fe570	666	ProSiteProfiles	PS50011	Protein kinase domain profile.	168	422	36.6827	T	26-10-2021	IPR000719	Protein kinase domain	GO:0004672|GO:0005524|GO:0006468
jg25190.t1	520d5e73947032c93b70b9a3a97fe570	666	ProSiteProfiles	PS50011	Protein kinase domain profile.	542	666	13.2061	T	26-10-2021	IPR000719	Protein kinase domain	GO:0004672|GO:0005524|GO:0006468
jg22108.t1	75f7040bbc00725ad9fd56259c0b5dff	606	Pfam	PF00069	Protein kinase domain	30	303	6.6e-40	T	26-10-2021	IPR000719	Protein kinase domain	GO:0004672|GO:0005524|GO:0006468
jg22108.t1	75f7040bbc00725ad9fd56259c0b5dff	606	ProSiteProfiles	PS50011	Protein kinase domain profile.	1	303	32.5132	T	26-10-2021	IPR000719	Protein kinase domain	GO:0004672|GO:0005524|GO:0006468
jg15468.t1	fd6c7510ef3b9fc6da070c50a6abb7f7	266	Pfam	PF00069	Protein kinase domain	20	257	3.2e-43	T	26-10-2021	IPR000719	Protein kinase domain	GO:0004672|GO:0005524|GO:0006468
jg15468.t1	fd6c7510ef3b9fc6da070c50a6abb7f7	266	SMART	SM00220	serkin_6	20	263	1.4e-30	T	26-10-2021	IPR000719	Protein kinase domain	GO:0004672|GO:0005524|GO:0006468
jg15468.t1	fd6c7510ef3b9fc6da070c50a6abb7f7	266	ProSiteProfiles	PS50011	Protein kinase domain profile.	20	264	33.6015	T	26-10-2021	IPR000719	Protein kinase domain	GO:0004672|GO:0005524|GO:0006468
jg22562.t1	f034882d1ceedcd499499a151563b137	952	ProSiteProfiles	PS50011	Protein kinase domain profile.	763	952	23.2837	T	26-10-2021	IPR000719	Protein kinase domain	GO:0004672|GO:0005524|GO:0006468
jg22562.t1	f034882d1ceedcd499499a151563b137	952	SMART	SM00220	serkin_6	763	952	2.7e-06	T	26-10-2021	IPR000719	Protein kinase domain	GO:0004672|GO:0005524|GO:0006468
jg13249.t1	fd2d5b7f663bf2619676c635c02f40c1	471	Pfam	PF00069	Protein kinase domain	76	323	4.1e-62	T	26-10-2021	IPR000719	Protein kinase domain	GO:0004672|GO:0005524|GO:0006468
jg13249.t1	fd2d5b7f663bf2619676c635c02f40c1	471	ProSiteProfiles	PS50011	Protein kinase domain profile.	76	327	45.6154	T	26-10-2021	IPR000719	Protein kinase domain	GO:0004672|GO:0005524|GO:0006468
jg13249.t1	fd2d5b7f663bf2619676c635c02f40c1	471	SMART	SM00220	serkin_6	76	327	1.2e-78	T	26-10-2021	IPR000719	Protein kinase domain	GO:0004672|GO:0005524|GO:0006468
jg6053.t1	68ed99a0e1d6e362d1e90cf9e2a4ad13	2263	ProSiteProfiles	PS50011	Protein kinase domain profile.	1369	1647	18.7325	T	26-10-2021	IPR000719	Protein kinase domain	GO:0004672|GO:0005524|GO:0006468
jg14934.t1	8186eebb8aa5b86c6a9752f0798263ad	1472	ProSiteProfiles	PS50011	Protein kinase domain profile.	1200	1471	28.9373	T	26-10-2021	IPR000719	Protein kinase domain	GO:0004672|GO:0005524|GO:0006468
jg14934.t1	8186eebb8aa5b86c6a9752f0798263ad	1472	SMART	SM00220	serkin_6	1200	1446	1.5e-12	T	26-10-2021	IPR000719	Protein kinase domain	GO:0004672|GO:0005524|GO:0006468
jg14934.t1	8186eebb8aa5b86c6a9752f0798263ad	1472	Pfam	PF00069	Protein kinase domain	1200	1420	2.2e-29	T	26-10-2021	IPR000719	Protein kinase domain	GO:0004672|GO:0005524|GO:0006468
jg10184.t1	91a48f98de6f28fdd6038542589b9d29	107	ProSiteProfiles	PS50011	Protein kinase domain profile.	5	107	12.768	T	26-10-2021	IPR000719	Protein kinase domain	GO:0004672|GO:0005524|GO:0006468
jg10184.t1	91a48f98de6f28fdd6038542589b9d29	107	Pfam	PF00069	Protein kinase domain	5	105	9.8e-14	T	26-10-2021	IPR000719	Protein kinase domain	GO:0004672|GO:0005524|GO:0006468
jg13725.t1	4544779c78850d6ec0b6b061a44078f2	1446	Pfam	PF00069	Protein kinase domain	1253	1377	2.4e-17	T	26-10-2021	IPR000719	Protein kinase domain	GO:0004672|GO:0005524|GO:0006468
jg13725.t1	4544779c78850d6ec0b6b061a44078f2	1446	Pfam	PF00069	Protein kinase domain	924	1092	1.2e-31	T	26-10-2021	IPR000719	Protein kinase domain	GO:0004672|GO:0005524|GO:0006468
jg13725.t1	4544779c78850d6ec0b6b061a44078f2	1446	ProSiteProfiles	PS50011	Protein kinase domain profile.	922	1377	38.6473	T	26-10-2021	IPR000719	Protein kinase domain	GO:0004672|GO:0005524|GO:0006468
jg13725.t1	4544779c78850d6ec0b6b061a44078f2	1446	SMART	SM00220	serkin_6	922	1377	1.1e-74	T	26-10-2021	IPR000719	Protein kinase domain	GO:0004672|GO:0005524|GO:0006468
jg25794.t1	a7d6385bcfb3239369c3c663e01450d8	242	ProSiteProfiles	PS50011	Protein kinase domain profile.	132	242	20.2307	T	26-10-2021	IPR000719	Protein kinase domain	GO:0004672|GO:0005524|GO:0006468
jg25794.t1	a7d6385bcfb3239369c3c663e01450d8	242	Pfam	PF00069	Protein kinase domain	133	242	2.2e-25	T	26-10-2021	IPR000719	Protein kinase domain	GO:0004672|GO:0005524|GO:0006468
jg25794.t1	a7d6385bcfb3239369c3c663e01450d8	242	SMART	SM00220	serkin_6	132	242	4e-06	T	26-10-2021	IPR000719	Protein kinase domain	GO:0004672|GO:0005524|GO:0006468
jg19231.t1	87f7f3f0b98b1b71e26b09b96fe917b9	1477	ProSiteProfiles	PS50011	Protein kinase domain profile.	813	1095	15.1425	T	26-10-2021	IPR000719	Protein kinase domain	GO:0004672|GO:0005524|GO:0006468
jg19231.t1	87f7f3f0b98b1b71e26b09b96fe917b9	1477	SMART	SM00220	serkin_6	805	1095	1.6e-05	T	26-10-2021	IPR000719	Protein kinase domain	GO:0004672|GO:0005524|GO:0006468
jg19231.t1	87f7f3f0b98b1b71e26b09b96fe917b9	1477	Pfam	PF00069	Protein kinase domain	888	1095	3.3e-11	T	26-10-2021	IPR000719	Protein kinase domain	GO:0004672|GO:0005524|GO:0006468
jg14015.t1	979f8ef68e4f97ca908ecbb55aa6865d	519	ProSiteProfiles	PS50011	Protein kinase domain profile.	187	480	34.7463	T	26-10-2021	IPR000719	Protein kinase domain	GO:0004672|GO:0005524|GO:0006468
jg14015.t1	979f8ef68e4f97ca908ecbb55aa6865d	519	SMART	SM00220	serkin_6	187	476	4e-30	T	26-10-2021	IPR000719	Protein kinase domain	GO:0004672|GO:0005524|GO:0006468
jg27354.t1	064f8e20aa995bc6710e84469ad28921	402	ProSiteProfiles	PS50011	Protein kinase domain profile.	15	294	36.5131	T	26-10-2021	IPR000719	Protein kinase domain	GO:0004672|GO:0005524|GO:0006468
jg27354.t1	064f8e20aa995bc6710e84469ad28921	402	Pfam	PF00069	Protein kinase domain	15	294	6.8e-51	T	26-10-2021	IPR000719	Protein kinase domain	GO:0004672|GO:0005524|GO:0006468
jg23205.t1	2362d7d5838337236e1b0aa7ca254cce	353	SMART	SM00220	serkin_6	59	316	4.2e-107	T	26-10-2021	IPR000719	Protein kinase domain	GO:0004672|GO:0005524|GO:0006468
jg23205.t1	2362d7d5838337236e1b0aa7ca254cce	353	ProSiteProfiles	PS50011	Protein kinase domain profile.	59	316	51.9898	T	26-10-2021	IPR000719	Protein kinase domain	GO:0004672|GO:0005524|GO:0006468
jg23205.t1	2362d7d5838337236e1b0aa7ca254cce	353	Pfam	PF00069	Protein kinase domain	59	316	1.1e-79	T	26-10-2021	IPR000719	Protein kinase domain	GO:0004672|GO:0005524|GO:0006468
jg25581.t1	d1344b19ec4753acafd9e35bd6eacece	559	SMART	SM00220	serkin_6	228	540	2.8e-49	T	26-10-2021	IPR000719	Protein kinase domain	GO:0004672|GO:0005524|GO:0006468
jg25581.t1	d1344b19ec4753acafd9e35bd6eacece	559	Pfam	PF00069	Protein kinase domain	444	537	1.4e-13	T	26-10-2021	IPR000719	Protein kinase domain	GO:0004672|GO:0005524|GO:0006468
jg25581.t1	d1344b19ec4753acafd9e35bd6eacece	559	ProSiteProfiles	PS50011	Protein kinase domain profile.	228	545	39.4247	T	26-10-2021	IPR000719	Protein kinase domain	GO:0004672|GO:0005524|GO:0006468
jg16624.t1	eb922ddbccea28d54da05d8b111aca29	486	ProSiteProfiles	PS50011	Protein kinase domain profile.	30	284	33.757	T	26-10-2021	IPR000719	Protein kinase domain	GO:0004672|GO:0005524|GO:0006468
jg26947.t1	0715dd5b4fc53969d6adee7c246ba27b	797	SMART	SM00220	serkin_6	491	764	6.6e-12	T	26-10-2021	IPR000719	Protein kinase domain	GO:0004672|GO:0005524|GO:0006468
jg26947.t1	0715dd5b4fc53969d6adee7c246ba27b	797	ProSiteProfiles	PS50011	Protein kinase domain profile.	491	786	22.4073	T	26-10-2021	IPR000719	Protein kinase domain	GO:0004672|GO:0005524|GO:0006468
jg26947.t1	0715dd5b4fc53969d6adee7c246ba27b	797	Pfam	PF00069	Protein kinase domain	503	758	3.5e-24	T	26-10-2021	IPR000719	Protein kinase domain	GO:0004672|GO:0005524|GO:0006468
jg32710.t1	a2ea975abd3870a6b8d2e45bbbdebf3e	491	SMART	SM00220	serkin_6	198	460	3.7e-11	T	26-10-2021	IPR000719	Protein kinase domain	GO:0004672|GO:0005524|GO:0006468
jg32710.t1	a2ea975abd3870a6b8d2e45bbbdebf3e	491	Pfam	PF00069	Protein kinase domain	225	460	1e-24	T	26-10-2021	IPR000719	Protein kinase domain	GO:0004672|GO:0005524|GO:0006468
jg32710.t1	a2ea975abd3870a6b8d2e45bbbdebf3e	491	ProSiteProfiles	PS50011	Protein kinase domain profile.	194	460	24.0328	T	26-10-2021	IPR000719	Protein kinase domain	GO:0004672|GO:0005524|GO:0006468
jg38614.t1	cb004a75fcfa6a80495e5a9f122d4056	242	ProSiteProfiles	PS50011	Protein kinase domain profile.	12	242	13.1213	T	26-10-2021	IPR000719	Protein kinase domain	GO:0004672|GO:0005524|GO:0006468
jg18121.t1	9db7c61e2c5dd2cdf4c89f312b52cc0e	332	SMART	SM00220	serkin_6	20	311	4.4e-12	T	26-10-2021	IPR000719	Protein kinase domain	GO:0004672|GO:0005524|GO:0006468
jg18121.t1	9db7c61e2c5dd2cdf4c89f312b52cc0e	332	ProSiteProfiles	PS50011	Protein kinase domain profile.	20	288	25.5168	T	26-10-2021	IPR000719	Protein kinase domain	GO:0004672|GO:0005524|GO:0006468
jg18121.t1	9db7c61e2c5dd2cdf4c89f312b52cc0e	332	Pfam	PF00069	Protein kinase domain	22	243	2.4e-26	T	26-10-2021	IPR000719	Protein kinase domain	GO:0004672|GO:0005524|GO:0006468
jg34018.t1	5157790becb3fb6b2e4d09b609fb3b44	580	SMART	SM00220	serkin_6	4	501	4.4e-76	T	26-10-2021	IPR000719	Protein kinase domain	GO:0004672|GO:0005524|GO:0006468
jg34018.t1	5157790becb3fb6b2e4d09b609fb3b44	580	Pfam	PF00069	Protein kinase domain	4	228	3.3e-63	T	26-10-2021	IPR000719	Protein kinase domain	GO:0004672|GO:0005524|GO:0006468
jg34018.t1	5157790becb3fb6b2e4d09b609fb3b44	580	ProSiteProfiles	PS50011	Protein kinase domain profile.	4	296	41.3752	T	26-10-2021	IPR000719	Protein kinase domain	GO:0004672|GO:0005524|GO:0006468
jg4964.t2	dc781dc44c73a8a7a1720f386d08c703	164	Pfam	PF00069	Protein kinase domain	50	108	2.1e-09	T	26-10-2021	IPR000719	Protein kinase domain	GO:0004672|GO:0005524|GO:0006468
jg4964.t2	dc781dc44c73a8a7a1720f386d08c703	164	ProSiteProfiles	PS50011	Protein kinase domain profile.	48	164	10.8316	T	26-10-2021	IPR000719	Protein kinase domain	GO:0004672|GO:0005524|GO:0006468
jg7801.t1	e7b59bf64f0ecc2257728a82aa9a0707	495	ProSiteProfiles	PS50011	Protein kinase domain profile.	231	487	45.8698	T	26-10-2021	IPR000719	Protein kinase domain	GO:0004672|GO:0005524|GO:0006468
jg7801.t1	e7b59bf64f0ecc2257728a82aa9a0707	495	SMART	SM00220	serkin_6	231	487	2.1e-83	T	26-10-2021	IPR000719	Protein kinase domain	GO:0004672|GO:0005524|GO:0006468
jg7801.t1	e7b59bf64f0ecc2257728a82aa9a0707	495	Pfam	PF00069	Protein kinase domain	231	487	9.1e-68	T	26-10-2021	IPR000719	Protein kinase domain	GO:0004672|GO:0005524|GO:0006468
jg29924.t1	48a70b7f0f16f866e5444708eaab1363	271	SMART	SM00220	serkin_6	5	268	8.7e-63	T	26-10-2021	IPR000719	Protein kinase domain	GO:0004672|GO:0005524|GO:0006468
jg29924.t1	48a70b7f0f16f866e5444708eaab1363	271	ProSiteProfiles	PS50011	Protein kinase domain profile.	5	268	40.0607	T	26-10-2021	IPR000719	Protein kinase domain	GO:0004672|GO:0005524|GO:0006468
jg29924.t1	48a70b7f0f16f866e5444708eaab1363	271	Pfam	PF00069	Protein kinase domain	5	268	4e-57	T	26-10-2021	IPR000719	Protein kinase domain	GO:0004672|GO:0005524|GO:0006468
jg9996.t1	0e3cff80403872357ed4c84ea5c208e3	2603	ProSiteProfiles	PS50011	Protein kinase domain profile.	1538	1801	22.4498	T	26-10-2021	IPR000719	Protein kinase domain	GO:0004672|GO:0005524|GO:0006468
jg9996.t1	0e3cff80403872357ed4c84ea5c208e3	2603	Pfam	PF00069	Protein kinase domain	1540	1772	1.2e-26	T	26-10-2021	IPR000719	Protein kinase domain	GO:0004672|GO:0005524|GO:0006468
jg9996.t1	0e3cff80403872357ed4c84ea5c208e3	2603	SMART	SM00220	serkin_6	1538	1777	4.3e-11	T	26-10-2021	IPR000719	Protein kinase domain	GO:0004672|GO:0005524|GO:0006468
jg36664.t1	4c6b268b5e381788bb2e225b83926bb9	2045	ProSiteProfiles	PS50011	Protein kinase domain profile.	1220	1529	36.2728	T	26-10-2021	IPR000719	Protein kinase domain	GO:0004672|GO:0005524|GO:0006468
jg36664.t1	4c6b268b5e381788bb2e225b83926bb9	2045	SMART	SM00220	serkin_6	1220	1528	2.2e-49	T	26-10-2021	IPR000719	Protein kinase domain	GO:0004672|GO:0005524|GO:0006468
jg15073.t1	3b9c750327c5ac065d89db34b97bc5ab	412	Pfam	PF00069	Protein kinase domain	4	214	1.4e-33	T	26-10-2021	IPR000719	Protein kinase domain	GO:0004672|GO:0005524|GO:0006468
jg15073.t1	3b9c750327c5ac065d89db34b97bc5ab	412	ProSiteProfiles	PS50011	Protein kinase domain profile.	1	220	29.121	T	26-10-2021	IPR000719	Protein kinase domain	GO:0004672|GO:0005524|GO:0006468
jg39688.t1	4e1f9862a20302732111053a5f1abd41	303	Pfam	PF00069	Protein kinase domain	12	295	4.3e-56	T	26-10-2021	IPR000719	Protein kinase domain	GO:0004672|GO:0005524|GO:0006468
jg39688.t1	4e1f9862a20302732111053a5f1abd41	303	ProSiteProfiles	PS50011	Protein kinase domain profile.	12	295	37.7993	T	26-10-2021	IPR000719	Protein kinase domain	GO:0004672|GO:0005524|GO:0006468
jg38167.t1	b0978e8e33771c67464d4c991f3bdc16	495	ProSiteProfiles	PS50011	Protein kinase domain profile.	1	293	11.2415	T	26-10-2021	IPR000719	Protein kinase domain	GO:0004672|GO:0005524|GO:0006468
jg14945.t1	7fc4f3e41b8e6873aa3cf35b096c87a2	375	ProSiteProfiles	PS50011	Protein kinase domain profile.	1	91	15.4534	T	26-10-2021	IPR000719	Protein kinase domain	GO:0004672|GO:0005524|GO:0006468
jg14945.t1	7fc4f3e41b8e6873aa3cf35b096c87a2	375	Pfam	PF00069	Protein kinase domain	1	91	9.4e-16	T	26-10-2021	IPR000719	Protein kinase domain	GO:0004672|GO:0005524|GO:0006468
jg25195.t1	e3f6d13c2c0f47bde9856eb8b71b9c29	2160	ProSiteProfiles	PS50011	Protein kinase domain profile.	224	497	16.4428	T	26-10-2021	IPR000719	Protein kinase domain	GO:0004672|GO:0005524|GO:0006468
jg25195.t1	e3f6d13c2c0f47bde9856eb8b71b9c29	2160	Pfam	PF00069	Protein kinase domain	336	497	1.5e-18	T	26-10-2021	IPR000719	Protein kinase domain	GO:0004672|GO:0005524|GO:0006468
jg25195.t1	e3f6d13c2c0f47bde9856eb8b71b9c29	2160	SMART	SM00220	serkin_6	239	497	1.7e-08	T	26-10-2021	IPR000719	Protein kinase domain	GO:0004672|GO:0005524|GO:0006468
jg25195.t1	e3f6d13c2c0f47bde9856eb8b71b9c29	2160	ProSiteProfiles	PS50011	Protein kinase domain profile.	2044	2160	10.5772	T	26-10-2021	IPR000719	Protein kinase domain	GO:0004672|GO:0005524|GO:0006468
jg10190.t1	c733cba2d136ac325dc13c796f80dbd4	1909	Pfam	PF00069	Protein kinase domain	1428	1640	2.7e-22	T	26-10-2021	IPR000719	Protein kinase domain	GO:0004672|GO:0005524|GO:0006468
jg10190.t1	c733cba2d136ac325dc13c796f80dbd4	1909	SMART	SM00220	serkin_6	1420	1662	3.5e-10	T	26-10-2021	IPR000719	Protein kinase domain	GO:0004672|GO:0005524|GO:0006468
jg10190.t1	c733cba2d136ac325dc13c796f80dbd4	1909	ProSiteProfiles	PS50011	Protein kinase domain profile.	1420	1700	20.8102	T	26-10-2021	IPR000719	Protein kinase domain	GO:0004672|GO:0005524|GO:0006468
jg7671.t1	6365f9a7e79e08991c21e4e3c8c7aa1d	281	ProSiteProfiles	PS50011	Protein kinase domain profile.	16	281	33.5732	T	26-10-2021	IPR000719	Protein kinase domain	GO:0004672|GO:0005524|GO:0006468
jg7671.t1	6365f9a7e79e08991c21e4e3c8c7aa1d	281	Pfam	PF00069	Protein kinase domain	16	275	3.5e-46	T	26-10-2021	IPR000719	Protein kinase domain	GO:0004672|GO:0005524|GO:0006468
jg10998.t1	e15c009e7755e82e0e5697aa1492de16	1047	Pfam	PF00069	Protein kinase domain	747	951	1.3e-32	T	26-10-2021	IPR000719	Protein kinase domain	GO:0004672|GO:0005524|GO:0006468
jg10998.t1	e15c009e7755e82e0e5697aa1492de16	1047	SMART	SM00220	serkin_6	744	1046	2.2e-26	T	26-10-2021	IPR000719	Protein kinase domain	GO:0004672|GO:0005524|GO:0006468
jg10998.t1	e15c009e7755e82e0e5697aa1492de16	1047	ProSiteProfiles	PS50011	Protein kinase domain profile.	744	1047	31.5662	T	26-10-2021	IPR000719	Protein kinase domain	GO:0004672|GO:0005524|GO:0006468
jg25865.t1	4eded4bb8971abc914ef8ba50f3cbdd6	545	SMART	SM00220	serkin_6	338	544	3.6e-24	T	26-10-2021	IPR000719	Protein kinase domain	GO:0004672|GO:0005524|GO:0006468
jg25865.t1	4eded4bb8971abc914ef8ba50f3cbdd6	545	ProSiteProfiles	PS50011	Protein kinase domain profile.	338	545	31.0432	T	26-10-2021	IPR000719	Protein kinase domain	GO:0004672|GO:0005524|GO:0006468
jg25865.t1	4eded4bb8971abc914ef8ba50f3cbdd6	545	Pfam	PF00069	Protein kinase domain	338	511	1.7e-36	T	26-10-2021	IPR000719	Protein kinase domain	GO:0004672|GO:0005524|GO:0006468
jg2124.t1	6220a7fbfd3deb711f3762c446bf97a5	628	ProSiteProfiles	PS50011	Protein kinase domain profile.	407	628	9.64435	T	26-10-2021	IPR000719	Protein kinase domain	GO:0004672|GO:0005524|GO:0006468
jg26681.t1	cd97ab66d5ff9097bdd49b0188ea4da8	528	ProSiteProfiles	PS50011	Protein kinase domain profile.	172	425	21.319	T	26-10-2021	IPR000719	Protein kinase domain	GO:0004672|GO:0005524|GO:0006468
jg26681.t1	cd97ab66d5ff9097bdd49b0188ea4da8	528	Pfam	PF00069	Protein kinase domain	174	408	4.3e-21	T	26-10-2021	IPR000719	Protein kinase domain	GO:0004672|GO:0005524|GO:0006468
jg26681.t1	cd97ab66d5ff9097bdd49b0188ea4da8	528	SMART	SM00220	serkin_6	172	425	3e-11	T	26-10-2021	IPR000719	Protein kinase domain	GO:0004672|GO:0005524|GO:0006468
jg38081.t1	41cb4a651361ac306e8102dc333ea2fd	2038	ProSiteProfiles	PS50011	Protein kinase domain profile.	1700	2010	19.8632	T	26-10-2021	IPR000719	Protein kinase domain	GO:0004672|GO:0005524|GO:0006468
jg38081.t1	41cb4a651361ac306e8102dc333ea2fd	2038	Pfam	PF00069	Protein kinase domain	1703	1896	4.3e-22	T	26-10-2021	IPR000719	Protein kinase domain	GO:0004672|GO:0005524|GO:0006468
jg38081.t1	41cb4a651361ac306e8102dc333ea2fd	2038	SMART	SM00220	serkin_6	1700	1930	3.1e-10	T	26-10-2021	IPR000719	Protein kinase domain	GO:0004672|GO:0005524|GO:0006468
jg19653.t1	aa0c4e6f2fdbcca9ed6aa93e8a98b8ef	543	ProSiteProfiles	PS50011	Protein kinase domain profile.	221	488	24.9656	T	26-10-2021	IPR000719	Protein kinase domain	GO:0004672|GO:0005524|GO:0006468
jg19653.t1	aa0c4e6f2fdbcca9ed6aa93e8a98b8ef	543	SMART	SM00220	serkin_6	221	518	4.1e-12	T	26-10-2021	IPR000719	Protein kinase domain	GO:0004672|GO:0005524|GO:0006468
jg19653.t1	aa0c4e6f2fdbcca9ed6aa93e8a98b8ef	543	Pfam	PF00069	Protein kinase domain	233	429	3.7e-25	T	26-10-2021	IPR000719	Protein kinase domain	GO:0004672|GO:0005524|GO:0006468
jg24821.t1	d9f1b4e0396f166ac93179e07ed9f84b	343	Pfam	PF00069	Protein kinase domain	33	290	2e-51	T	26-10-2021	IPR000719	Protein kinase domain	GO:0004672|GO:0005524|GO:0006468
jg24821.t1	d9f1b4e0396f166ac93179e07ed9f84b	343	SMART	SM00220	serkin_6	31	290	5.1e-47	T	26-10-2021	IPR000719	Protein kinase domain	GO:0004672|GO:0005524|GO:0006468
jg24821.t1	d9f1b4e0396f166ac93179e07ed9f84b	343	ProSiteProfiles	PS50011	Protein kinase domain profile.	21	290	34.1103	T	26-10-2021	IPR000719	Protein kinase domain	GO:0004672|GO:0005524|GO:0006468
jg26822.t1	9b5506bf5276dbeeeadb9992dbefacbd	480	ProSiteProfiles	PS50011	Protein kinase domain profile.	36	323	26.9868	T	26-10-2021	IPR000719	Protein kinase domain	GO:0004672|GO:0005524|GO:0006468
jg26822.t1	9b5506bf5276dbeeeadb9992dbefacbd	480	SMART	SM00220	serkin_6	36	323	7.5e-20	T	26-10-2021	IPR000719	Protein kinase domain	GO:0004672|GO:0005524|GO:0006468
jg26822.t1	9b5506bf5276dbeeeadb9992dbefacbd	480	Pfam	PF00069	Protein kinase domain	38	317	4.6e-33	T	26-10-2021	IPR000719	Protein kinase domain	GO:0004672|GO:0005524|GO:0006468
jg22364.t1	cedf65e29625db80877442073d7d2e9e	442	SMART	SM00220	serkin_6	166	417	2.7e-74	T	26-10-2021	IPR000719	Protein kinase domain	GO:0004672|GO:0005524|GO:0006468
jg22364.t1	cedf65e29625db80877442073d7d2e9e	442	Pfam	PF00069	Protein kinase domain	166	416	2.3e-62	T	26-10-2021	IPR000719	Protein kinase domain	GO:0004672|GO:0005524|GO:0006468
jg22364.t1	cedf65e29625db80877442073d7d2e9e	442	ProSiteProfiles	PS50011	Protein kinase domain profile.	166	417	44.0465	T	26-10-2021	IPR000719	Protein kinase domain	GO:0004672|GO:0005524|GO:0006468
jg7238.t1	0a26f267afbe9ac684ed72c7e3e762bc	342	ProSiteProfiles	PS50011	Protein kinase domain profile.	19	286	48.5128	T	26-10-2021	IPR000719	Protein kinase domain	GO:0004672|GO:0005524|GO:0006468
jg7238.t1	0a26f267afbe9ac684ed72c7e3e762bc	342	Pfam	PF00069	Protein kinase domain	19	286	7.1e-71	T	26-10-2021	IPR000719	Protein kinase domain	GO:0004672|GO:0005524|GO:0006468
jg7238.t1	0a26f267afbe9ac684ed72c7e3e762bc	342	SMART	SM00220	serkin_6	19	286	1.2e-97	T	26-10-2021	IPR000719	Protein kinase domain	GO:0004672|GO:0005524|GO:0006468
jg29653.t1	10dc930c98bd565c5a6f8d44661b05cd	2465	ProSiteProfiles	PS50011	Protein kinase domain profile.	2203	2462	33.3471	T	26-10-2021	IPR000719	Protein kinase domain	GO:0004672|GO:0005524|GO:0006468
jg18326.t1	13102bf6acfd7fa60281fcf827d8194b	166	Pfam	PF00069	Protein kinase domain	13	144	5.9e-30	T	26-10-2021	IPR000719	Protein kinase domain	GO:0004672|GO:0005524|GO:0006468
jg18326.t1	13102bf6acfd7fa60281fcf827d8194b	166	SMART	SM00220	serkin_6	8	165	7.6e-09	T	26-10-2021	IPR000719	Protein kinase domain	GO:0004672|GO:0005524|GO:0006468
jg18326.t1	13102bf6acfd7fa60281fcf827d8194b	166	ProSiteProfiles	PS50011	Protein kinase domain profile.	8	166	23.5381	T	26-10-2021	IPR000719	Protein kinase domain	GO:0004672|GO:0005524|GO:0006468
jg12615.t1	56b5b039a201ecd994d7afc617b44c70	298	ProSiteProfiles	PS50011	Protein kinase domain profile.	4	264	37.9123	T	26-10-2021	IPR000719	Protein kinase domain	GO:0004672|GO:0005524|GO:0006468
jg12615.t1	56b5b039a201ecd994d7afc617b44c70	298	SMART	SM00220	serkin_6	4	264	2.4e-54	T	26-10-2021	IPR000719	Protein kinase domain	GO:0004672|GO:0005524|GO:0006468
jg12615.t1	56b5b039a201ecd994d7afc617b44c70	298	Pfam	PF00069	Protein kinase domain	14	264	3.2e-54	T	26-10-2021	IPR000719	Protein kinase domain	GO:0004672|GO:0005524|GO:0006468
jg11719.t1	42c0adb08498e5b6de910b729ae02039	2054	ProSiteProfiles	PS50011	Protein kinase domain profile.	1387	1705	38.1102	T	26-10-2021	IPR000719	Protein kinase domain	GO:0004672|GO:0005524|GO:0006468
jg11719.t1	42c0adb08498e5b6de910b729ae02039	2054	SMART	SM00220	serkin_6	1387	1705	9e-44	T	26-10-2021	IPR000719	Protein kinase domain	GO:0004672|GO:0005524|GO:0006468
jg4370.t1	f249942e0a5f526f3dcd44abf90adbe3	101	ProSiteProfiles	PS50011	Protein kinase domain profile.	1	99	12.9093	T	26-10-2021	IPR000719	Protein kinase domain	GO:0004672|GO:0005524|GO:0006468
jg4370.t1	f249942e0a5f526f3dcd44abf90adbe3	101	Pfam	PF00069	Protein kinase domain	4	99	7.7e-14	T	26-10-2021	IPR000719	Protein kinase domain	GO:0004672|GO:0005524|GO:0006468
jg16316.t1	5558ffdc4053385e3640f8fbcb19f587	1533	SMART	SM00220	serkin_6	22	278	1.8e-44	T	26-10-2021	IPR000719	Protein kinase domain	GO:0004672|GO:0005524|GO:0006468
jg16316.t1	5558ffdc4053385e3640f8fbcb19f587	1533	ProSiteProfiles	PS50011	Protein kinase domain profile.	22	278	40.824	T	26-10-2021	IPR000719	Protein kinase domain	GO:0004672|GO:0005524|GO:0006468
jg16316.t1	5558ffdc4053385e3640f8fbcb19f587	1533	Pfam	PF00069	Protein kinase domain	25	270	2.5e-48	T	26-10-2021	IPR000719	Protein kinase domain	GO:0004672|GO:0005524|GO:0006468
jg21799.t1	713c386c38dbcd71c3fba40fc4360853	603	ProSiteProfiles	PS50011	Protein kinase domain profile.	333	593	41.3469	T	26-10-2021	IPR000719	Protein kinase domain	GO:0004672|GO:0005524|GO:0006468
jg21799.t1	713c386c38dbcd71c3fba40fc4360853	603	SMART	SM00220	serkin_6	333	593	2.5e-59	T	26-10-2021	IPR000719	Protein kinase domain	GO:0004672|GO:0005524|GO:0006468
jg27052.t1	9d1449440a7c1bffa8a30ba6c121810e	1026	ProSiteProfiles	PS50011	Protein kinase domain profile.	526	772	19.8208	T	26-10-2021	IPR000719	Protein kinase domain	GO:0004672|GO:0005524|GO:0006468
jg27052.t1	9d1449440a7c1bffa8a30ba6c121810e	1026	SMART	SM00220	serkin_6	526	770	5.8e-10	T	26-10-2021	IPR000719	Protein kinase domain	GO:0004672|GO:0005524|GO:0006468
jg27052.t1	9d1449440a7c1bffa8a30ba6c121810e	1026	Pfam	PF00069	Protein kinase domain	528	727	8.5e-20	T	26-10-2021	IPR000719	Protein kinase domain	GO:0004672|GO:0005524|GO:0006468
jg39754.t1	370c4665a6425d00fd6995f4b820356b	1040	SMART	SM00220	serkin_6	718	967	0.0002	T	26-10-2021	IPR000719	Protein kinase domain	GO:0004672|GO:0005524|GO:0006468
jg39754.t1	370c4665a6425d00fd6995f4b820356b	1040	ProSiteProfiles	PS50011	Protein kinase domain profile.	718	993	14.1814	T	26-10-2021	IPR000719	Protein kinase domain	GO:0004672|GO:0005524|GO:0006468
jg39754.t1	370c4665a6425d00fd6995f4b820356b	1040	Pfam	PF00069	Protein kinase domain	744	931	6.1e-15	T	26-10-2021	IPR000719	Protein kinase domain	GO:0004672|GO:0005524|GO:0006468
jg17506.t1	2f591adf1553865dad2e8442e37248b3	1277	Pfam	PF00069	Protein kinase domain	393	600	4.8e-15	T	26-10-2021	IPR000719	Protein kinase domain	GO:0004672|GO:0005524|GO:0006468
jg17506.t1	2f591adf1553865dad2e8442e37248b3	1277	ProSiteProfiles	PS50011	Protein kinase domain profile.	355	624	19.5664	T	26-10-2021	IPR000719	Protein kinase domain	GO:0004672|GO:0005524|GO:0006468
jg17506.t1	2f591adf1553865dad2e8442e37248b3	1277	SMART	SM00220	serkin_6	355	617	2.1e-10	T	26-10-2021	IPR000719	Protein kinase domain	GO:0004672|GO:0005524|GO:0006468
jg26866.t1	0fac8dc25d81928b83f5a3a5b16d0022	372	SMART	SM00220	serkin_6	118	370	3.9e-36	T	26-10-2021	IPR000719	Protein kinase domain	GO:0004672|GO:0005524|GO:0006468
jg26866.t1	0fac8dc25d81928b83f5a3a5b16d0022	372	ProSiteProfiles	PS50011	Protein kinase domain profile.	118	370	32.7534	T	26-10-2021	IPR000719	Protein kinase domain	GO:0004672|GO:0005524|GO:0006468
jg36467.t1	96d0a7e90adf1017b5e5b95111302d7e	439	SMART	SM00220	serkin_6	255	439	6.8e-26	T	26-10-2021	IPR000719	Protein kinase domain	GO:0004672|GO:0005524|GO:0006468
jg36467.t1	96d0a7e90adf1017b5e5b95111302d7e	439	Pfam	PF00069	Protein kinase domain	256	438	2.1e-48	T	26-10-2021	IPR000719	Protein kinase domain	GO:0004672|GO:0005524|GO:0006468
jg36467.t1	96d0a7e90adf1017b5e5b95111302d7e	439	ProSiteProfiles	PS50011	Protein kinase domain profile.	255	439	36.8664	T	26-10-2021	IPR000719	Protein kinase domain	GO:0004672|GO:0005524|GO:0006468
jg11584.t1	fb407ea61202b442671b197d964ac8dc	597	SMART	SM00220	serkin_6	18	283	1.8e-45	T	26-10-2021	IPR000719	Protein kinase domain	GO:0004672|GO:0005524|GO:0006468
jg11584.t1	fb407ea61202b442671b197d964ac8dc	597	Pfam	PF00069	Protein kinase domain	20	277	5.6e-51	T	26-10-2021	IPR000719	Protein kinase domain	GO:0004672|GO:0005524|GO:0006468
jg11584.t1	fb407ea61202b442671b197d964ac8dc	597	ProSiteProfiles	PS50011	Protein kinase domain profile.	18	283	41.6013	T	26-10-2021	IPR000719	Protein kinase domain	GO:0004672|GO:0005524|GO:0006468
jg26872.t1	9593ae252bd3f6f8db9bfeaca5d7a23f	1711	ProSiteProfiles	PS50011	Protein kinase domain profile.	1261	1538	22.1105	T	26-10-2021	IPR000719	Protein kinase domain	GO:0004672|GO:0005524|GO:0006468
jg26872.t1	9593ae252bd3f6f8db9bfeaca5d7a23f	1711	SMART	SM00220	serkin_6	1261	1503	2.7e-10	T	26-10-2021	IPR000719	Protein kinase domain	GO:0004672|GO:0005524|GO:0006468
jg26872.t1	9593ae252bd3f6f8db9bfeaca5d7a23f	1711	Pfam	PF00069	Protein kinase domain	1264	1457	3e-21	T	26-10-2021	IPR000719	Protein kinase domain	GO:0004672|GO:0005524|GO:0006468
jg9702.t1	1490e1945ca71a97dae77c5f300a9b8e	670	ProSiteProfiles	PS50011	Protein kinase domain profile.	475	670	20.9515	T	26-10-2021	IPR000719	Protein kinase domain	GO:0004672|GO:0005524|GO:0006468
jg11754.t1	6b6654d5b94e0c30edcfa2b32dc2e1cb	270	ProSiteProfiles	PS50011	Protein kinase domain profile.	23	270	52.4421	T	26-10-2021	IPR000719	Protein kinase domain	GO:0004672|GO:0005524|GO:0006468
jg11754.t1	6b6654d5b94e0c30edcfa2b32dc2e1cb	270	SMART	SM00220	serkin_6	23	270	8.1e-103	T	26-10-2021	IPR000719	Protein kinase domain	GO:0004672|GO:0005524|GO:0006468
jg11754.t1	6b6654d5b94e0c30edcfa2b32dc2e1cb	270	Pfam	PF00069	Protein kinase domain	23	270	4.6e-78	T	26-10-2021	IPR000719	Protein kinase domain	GO:0004672|GO:0005524|GO:0006468
jg27374.t1	1c99fa317836df8b1b7a45405fa77ecd	514	SMART	SM00220	serkin_6	62	482	3.4e-33	T	26-10-2021	IPR000719	Protein kinase domain	GO:0004672|GO:0005524|GO:0006468
jg27374.t1	1c99fa317836df8b1b7a45405fa77ecd	514	Pfam	PF00069	Protein kinase domain	241	482	3.8e-24	T	26-10-2021	IPR000719	Protein kinase domain	GO:0004672|GO:0005524|GO:0006468
jg27374.t1	1c99fa317836df8b1b7a45405fa77ecd	514	Pfam	PF00069	Protein kinase domain	63	152	5.4e-14	T	26-10-2021	IPR000719	Protein kinase domain	GO:0004672|GO:0005524|GO:0006468
jg27374.t1	1c99fa317836df8b1b7a45405fa77ecd	514	ProSiteProfiles	PS50011	Protein kinase domain profile.	62	483	36.1597	T	26-10-2021	IPR000719	Protein kinase domain	GO:0004672|GO:0005524|GO:0006468
jg25895.t1	9ddc9d134e69ba463b183cc748669295	1186	Pfam	PF00069	Protein kinase domain	1035	1158	1.1e-12	T	26-10-2021	IPR000719	Protein kinase domain	GO:0004672|GO:0005524|GO:0006468
jg25895.t1	9ddc9d134e69ba463b183cc748669295	1186	ProSiteProfiles	PS50011	Protein kinase domain profile.	900	1158	10.351	T	26-10-2021	IPR000719	Protein kinase domain	GO:0004672|GO:0005524|GO:0006468
jg22524.t1	6dbb1522062ecf411886e8ed4ab10e40	669	SMART	SM00220	serkin_6	384	668	3.5e-22	T	26-10-2021	IPR000719	Protein kinase domain	GO:0004672|GO:0005524|GO:0006468
jg22524.t1	6dbb1522062ecf411886e8ed4ab10e40	669	Pfam	PF00069	Protein kinase domain	407	661	4e-34	T	26-10-2021	IPR000719	Protein kinase domain	GO:0004672|GO:0005524|GO:0006468
jg22524.t1	6dbb1522062ecf411886e8ed4ab10e40	669	ProSiteProfiles	PS50011	Protein kinase domain profile.	380	668	27.7783	T	26-10-2021	IPR000719	Protein kinase domain	GO:0004672|GO:0005524|GO:0006468
jg17401.t1	383e68b2602496eca201a7c666be16c2	1100	ProSiteProfiles	PS50011	Protein kinase domain profile.	29	285	49.8838	T	26-10-2021	IPR000719	Protein kinase domain	GO:0004672|GO:0005524|GO:0006468
jg17401.t1	383e68b2602496eca201a7c666be16c2	1100	Pfam	PF00069	Protein kinase domain	29	285	9.3e-67	T	26-10-2021	IPR000719	Protein kinase domain	GO:0004672|GO:0005524|GO:0006468
jg17401.t1	383e68b2602496eca201a7c666be16c2	1100	SMART	SM00220	serkin_6	29	285	5.1e-95	T	26-10-2021	IPR000719	Protein kinase domain	GO:0004672|GO:0005524|GO:0006468
jg17733.t1	96dbef4109c5c62634b22184fdf0307d	296	SMART	SM00220	serkin_6	4	285	5.5e-30	T	26-10-2021	IPR000719	Protein kinase domain	GO:0004672|GO:0005524|GO:0006468
jg17733.t1	96dbef4109c5c62634b22184fdf0307d	296	ProSiteProfiles	PS50011	Protein kinase domain profile.	1	296	32.8948	T	26-10-2021	IPR000719	Protein kinase domain	GO:0004672|GO:0005524|GO:0006468
jg17733.t1	96dbef4109c5c62634b22184fdf0307d	296	Pfam	PF00069	Protein kinase domain	47	281	2.8e-41	T	26-10-2021	IPR000719	Protein kinase domain	GO:0004672|GO:0005524|GO:0006468
jg37059.t1	3a9a192204e68ed84bd2f07bceb1e378	2220	Pfam	PF00069	Protein kinase domain	1851	2051	7.1e-23	T	26-10-2021	IPR000719	Protein kinase domain	GO:0004672|GO:0005524|GO:0006468
jg37059.t1	3a9a192204e68ed84bd2f07bceb1e378	2220	SMART	SM00220	serkin_6	1849	2091	5e-11	T	26-10-2021	IPR000719	Protein kinase domain	GO:0004672|GO:0005524|GO:0006468
jg37059.t1	3a9a192204e68ed84bd2f07bceb1e378	2220	ProSiteProfiles	PS50011	Protein kinase domain profile.	1849	2192	23.7077	T	26-10-2021	IPR000719	Protein kinase domain	GO:0004672|GO:0005524|GO:0006468
jg6163.t1	aac7f978ba698325e2cd4afe6028ad1c	853	Pfam	PF00069	Protein kinase domain	466	760	4.8e-58	T	26-10-2021	IPR000719	Protein kinase domain	GO:0004672|GO:0005524|GO:0006468
jg6163.t1	aac7f978ba698325e2cd4afe6028ad1c	853	ProSiteProfiles	PS50011	Protein kinase domain profile.	465	760	44.1878	T	26-10-2021	IPR000719	Protein kinase domain	GO:0004672|GO:0005524|GO:0006468
jg6163.t1	aac7f978ba698325e2cd4afe6028ad1c	853	SMART	SM00220	serkin_6	465	760	5.8e-84	T	26-10-2021	IPR000719	Protein kinase domain	GO:0004672|GO:0005524|GO:0006468
jg26127.t1	c616d1e77cac296ba81eefcc0581a0a9	265	ProSiteProfiles	PS50011	Protein kinase domain profile.	6	262	44.9793	T	26-10-2021	IPR000719	Protein kinase domain	GO:0004672|GO:0005524|GO:0006468
jg26127.t1	c616d1e77cac296ba81eefcc0581a0a9	265	Pfam	PF00069	Protein kinase domain	9	262	1.9e-61	T	26-10-2021	IPR000719	Protein kinase domain	GO:0004672|GO:0005524|GO:0006468
jg26127.t1	c616d1e77cac296ba81eefcc0581a0a9	265	SMART	SM00220	serkin_6	6	262	7.1e-73	T	26-10-2021	IPR000719	Protein kinase domain	GO:0004672|GO:0005524|GO:0006468
jg10468.t1	b59c9386762358551e994deff81aacab	577	ProSiteProfiles	PS50011	Protein kinase domain profile.	41	301	41.8557	T	26-10-2021	IPR000719	Protein kinase domain	GO:0004672|GO:0005524|GO:0006468
jg10468.t1	b59c9386762358551e994deff81aacab	577	SMART	SM00220	serkin_6	41	302	9.8e-54	T	26-10-2021	IPR000719	Protein kinase domain	GO:0004672|GO:0005524|GO:0006468
jg18713.t1	43d83b6dc1602336f1a2c8608d3cb606	1616	SMART	SM00220	serkin_6	549	775	7e-07	T	26-10-2021	IPR000719	Protein kinase domain	GO:0004672|GO:0005524|GO:0006468
jg18713.t1	43d83b6dc1602336f1a2c8608d3cb606	1616	ProSiteProfiles	PS50011	Protein kinase domain profile.	549	802	14.1248	T	26-10-2021	IPR000719	Protein kinase domain	GO:0004672|GO:0005524|GO:0006468
jg18713.t1	43d83b6dc1602336f1a2c8608d3cb606	1616	Pfam	PF00069	Protein kinase domain	557	703	3.9e-14	T	26-10-2021	IPR000719	Protein kinase domain	GO:0004672|GO:0005524|GO:0006468
jg16921.t1	dd12b2387423c2b283d8af9fd074b691	480	SMART	SM00220	serkin_6	201	453	1.8e-93	T	26-10-2021	IPR000719	Protein kinase domain	GO:0004672|GO:0005524|GO:0006468
jg16921.t1	dd12b2387423c2b283d8af9fd074b691	480	Pfam	PF00069	Protein kinase domain	201	453	4.9e-70	T	26-10-2021	IPR000719	Protein kinase domain	GO:0004672|GO:0005524|GO:0006468
jg16921.t1	dd12b2387423c2b283d8af9fd074b691	480	ProSiteProfiles	PS50011	Protein kinase domain profile.	201	453	49.474	T	26-10-2021	IPR000719	Protein kinase domain	GO:0004672|GO:0005524|GO:0006468
jg27727.t1	64758463d1b7db6974e022044ed3a822	1574	SMART	SM00220	serkin_6	1299	1560	6.6e-56	T	26-10-2021	IPR000719	Protein kinase domain	GO:0004672|GO:0005524|GO:0006468
jg27727.t1	64758463d1b7db6974e022044ed3a822	1574	ProSiteProfiles	PS50011	Protein kinase domain profile.	1299	1560	39.877	T	26-10-2021	IPR000719	Protein kinase domain	GO:0004672|GO:0005524|GO:0006468
jg27727.t1	64758463d1b7db6974e022044ed3a822	1574	Pfam	PF00069	Protein kinase domain	1302	1552	1.5e-52	T	26-10-2021	IPR000719	Protein kinase domain	GO:0004672|GO:0005524|GO:0006468
jg6882.t1	cb505e96529d51bfc2a95d9069c15d45	2458	SMART	SM00220	serkin_6	2020	2294	1.2e-25	T	26-10-2021	IPR000719	Protein kinase domain	GO:0004672|GO:0005524|GO:0006468
jg6882.t1	cb505e96529d51bfc2a95d9069c15d45	2458	Pfam	PF00069	Protein kinase domain	303	471	1e-15	T	26-10-2021	IPR000719	Protein kinase domain	GO:0004672|GO:0005524|GO:0006468
jg6882.t1	cb505e96529d51bfc2a95d9069c15d45	2458	ProSiteProfiles	PS50011	Protein kinase domain profile.	2020	2297	29.3047	T	26-10-2021	IPR000719	Protein kinase domain	GO:0004672|GO:0005524|GO:0006468
jg6882.t1	cb505e96529d51bfc2a95d9069c15d45	2458	ProSiteProfiles	PS50011	Protein kinase domain profile.	193	471	12.9376	T	26-10-2021	IPR000719	Protein kinase domain	GO:0004672|GO:0005524|GO:0006468
jg23987.t1	2f71868c8329d9d8eddb606f7095c122	638	SMART	SM00220	serkin_6	395	638	3.1e-11	T	26-10-2021	IPR000719	Protein kinase domain	GO:0004672|GO:0005524|GO:0006468
jg23987.t1	2f71868c8329d9d8eddb606f7095c122	638	Pfam	PF00069	Protein kinase domain	397	613	8e-22	T	26-10-2021	IPR000719	Protein kinase domain	GO:0004672|GO:0005524|GO:0006468
jg23987.t1	2f71868c8329d9d8eddb606f7095c122	638	ProSiteProfiles	PS50011	Protein kinase domain profile.	395	638	22.7466	T	26-10-2021	IPR000719	Protein kinase domain	GO:0004672|GO:0005524|GO:0006468
jg24566.t1	f04dbda4d354ee656d0f1af846eae393	1116	ProSiteProfiles	PS50011	Protein kinase domain profile.	883	1116	29.8418	T	26-10-2021	IPR000719	Protein kinase domain	GO:0004672|GO:0005524|GO:0006468
jg24566.t1	f04dbda4d354ee656d0f1af846eae393	1116	SMART	SM00220	serkin_6	883	1116	8.3e-18	T	26-10-2021	IPR000719	Protein kinase domain	GO:0004672|GO:0005524|GO:0006468
jg21722.t1	8478dbb37185543026c7a78404497e03	2048	ProSiteProfiles	PS50011	Protein kinase domain profile.	1386	1705	37.559	T	26-10-2021	IPR000719	Protein kinase domain	GO:0004672|GO:0005524|GO:0006468
jg20421.t1	40d1c11089771270c5919b9dcd9a3e83	2445	ProSiteProfiles	PS50011	Protein kinase domain profile.	225	492	16.0188	T	26-10-2021	IPR000719	Protein kinase domain	GO:0004672|GO:0005524|GO:0006468
jg20421.t1	40d1c11089771270c5919b9dcd9a3e83	2445	ProSiteProfiles	PS50011	Protein kinase domain profile.	2099	2367	30.8171	T	26-10-2021	IPR000719	Protein kinase domain	GO:0004672|GO:0005524|GO:0006468
jg20421.t1	40d1c11089771270c5919b9dcd9a3e83	2445	SMART	SM00220	serkin_6	2099	2365	1.4e-31	T	26-10-2021	IPR000719	Protein kinase domain	GO:0004672|GO:0005524|GO:0006468
jg20421.t1	40d1c11089771270c5919b9dcd9a3e83	2445	Pfam	PF00069	Protein kinase domain	336	492	1.1e-21	T	26-10-2021	IPR000719	Protein kinase domain	GO:0004672|GO:0005524|GO:0006468
jg20421.t1	40d1c11089771270c5919b9dcd9a3e83	2445	Pfam	PF00069	Protein kinase domain	2102	2362	1.9e-37	T	26-10-2021	IPR000719	Protein kinase domain	GO:0004672|GO:0005524|GO:0006468
jg7734.t1	26a3102bd7ee1934b05e1eb984ab17fb	1043	SMART	SM00220	serkin_6	783	1042	1.5e-43	T	26-10-2021	IPR000719	Protein kinase domain	GO:0004672|GO:0005524|GO:0006468
jg7734.t1	26a3102bd7ee1934b05e1eb984ab17fb	1043	Pfam	PF00069	Protein kinase domain	784	1036	5.3e-43	T	26-10-2021	IPR000719	Protein kinase domain	GO:0004672|GO:0005524|GO:0006468
jg7734.t1	26a3102bd7ee1934b05e1eb984ab17fb	1043	ProSiteProfiles	PS50011	Protein kinase domain profile.	783	1043	35.764	T	26-10-2021	IPR000719	Protein kinase domain	GO:0004672|GO:0005524|GO:0006468
jg10378.t1	c185fb31e62fb7885f980171383e484a	2341	ProSiteProfiles	PS50011	Protein kinase domain profile.	1857	2123	22.0681	T	26-10-2021	IPR000719	Protein kinase domain	GO:0004672|GO:0005524|GO:0006468
jg10378.t1	c185fb31e62fb7885f980171383e484a	2341	Pfam	PF00069	Protein kinase domain	1859	2105	1.4e-20	T	26-10-2021	IPR000719	Protein kinase domain	GO:0004672|GO:0005524|GO:0006468
jg10378.t1	c185fb31e62fb7885f980171383e484a	2341	SMART	SM00220	serkin_6	1857	2103	1.5e-09	T	26-10-2021	IPR000719	Protein kinase domain	GO:0004672|GO:0005524|GO:0006468
jg30831.t1	e0ae3ab8a529b632786c8e4fb6f000db	151	ProSiteProfiles	PS50011	Protein kinase domain profile.	1	139	25.6723	T	26-10-2021	IPR000719	Protein kinase domain	GO:0004672|GO:0005524|GO:0006468
jg30831.t1	e0ae3ab8a529b632786c8e4fb6f000db	151	SMART	SM00220	serkin_6	2	139	5.3e-06	T	26-10-2021	IPR000719	Protein kinase domain	GO:0004672|GO:0005524|GO:0006468
jg16029.t1	7ab9f61acc284011512c320d4fe1d33c	799	ProSiteProfiles	PS50011	Protein kinase domain profile.	613	799	23.114	T	26-10-2021	IPR000719	Protein kinase domain	GO:0004672|GO:0005524|GO:0006468
jg16029.t1	7ab9f61acc284011512c320d4fe1d33c	799	Pfam	PF00069	Protein kinase domain	616	793	3e-22	T	26-10-2021	IPR000719	Protein kinase domain	GO:0004672|GO:0005524|GO:0006468
jg16029.t1	7ab9f61acc284011512c320d4fe1d33c	799	SMART	SM00220	serkin_6	613	798	0.00017	T	26-10-2021	IPR000719	Protein kinase domain	GO:0004672|GO:0005524|GO:0006468
jg19059.t1	0876b84bd4fee80a498a7f3a77495590	228	ProSiteProfiles	PS50011	Protein kinase domain profile.	1	177	17.729	T	26-10-2021	IPR000719	Protein kinase domain	GO:0004672|GO:0005524|GO:0006468
jg31356.t1	8b6527f90aa710faea0d140951d93050	656	Pfam	PF00069	Protein kinase domain	107	362	2e-30	T	26-10-2021	IPR000719	Protein kinase domain	GO:0004672|GO:0005524|GO:0006468
jg31356.t1	8b6527f90aa710faea0d140951d93050	656	SMART	SM00220	serkin_6	99	369	7.5e-17	T	26-10-2021	IPR000719	Protein kinase domain	GO:0004672|GO:0005524|GO:0006468
jg31356.t1	8b6527f90aa710faea0d140951d93050	656	ProSiteProfiles	PS50011	Protein kinase domain profile.	99	369	27.5663	T	26-10-2021	IPR000719	Protein kinase domain	GO:0004672|GO:0005524|GO:0006468
jg14231.t1	a7afd4fcc29c7af8c9efa673d269fb9e	350	ProSiteProfiles	PS50011	Protein kinase domain profile.	18	270	41.7144	T	26-10-2021	IPR000719	Protein kinase domain	GO:0004672|GO:0005524|GO:0006468
jg14231.t1	a7afd4fcc29c7af8c9efa673d269fb9e	350	Pfam	PF00069	Protein kinase domain	21	261	1.6e-56	T	26-10-2021	IPR000719	Protein kinase domain	GO:0004672|GO:0005524|GO:0006468
jg14231.t1	a7afd4fcc29c7af8c9efa673d269fb9e	350	SMART	SM00220	serkin_6	18	270	4e-72	T	26-10-2021	IPR000719	Protein kinase domain	GO:0004672|GO:0005524|GO:0006468
jg7733.t1	72e5f1b6fd2b3892b0b661d4e8f8c6f4	1235	SMART	SM00220	serkin_6	141	393	1.9e-65	T	26-10-2021	IPR000719	Protein kinase domain	GO:0004672|GO:0005524|GO:0006468
jg7733.t1	72e5f1b6fd2b3892b0b661d4e8f8c6f4	1235	ProSiteProfiles	PS50011	Protein kinase domain profile.	141	393	41.9123	T	26-10-2021	IPR000719	Protein kinase domain	GO:0004672|GO:0005524|GO:0006468
jg7733.t1	72e5f1b6fd2b3892b0b661d4e8f8c6f4	1235	Pfam	PF00069	Protein kinase domain	145	392	4.3e-57	T	26-10-2021	IPR000719	Protein kinase domain	GO:0004672|GO:0005524|GO:0006468
jg37161.t1	9e946d145c05f38e2f234ebdc6cae4b6	421	Pfam	PF00069	Protein kinase domain	96	348	6.9e-71	T	26-10-2021	IPR000719	Protein kinase domain	GO:0004672|GO:0005524|GO:0006468
jg37161.t1	9e946d145c05f38e2f234ebdc6cae4b6	421	ProSiteProfiles	PS50011	Protein kinase domain profile.	96	348	49.3044	T	26-10-2021	IPR000719	Protein kinase domain	GO:0004672|GO:0005524|GO:0006468
jg37161.t1	9e946d145c05f38e2f234ebdc6cae4b6	421	SMART	SM00220	serkin_6	96	348	1.3e-93	T	26-10-2021	IPR000719	Protein kinase domain	GO:0004672|GO:0005524|GO:0006468
jg26900.t1	6d03420e77649d2b6819c25b8cf2bdcc	504	ProSiteProfiles	PS50011	Protein kinase domain profile.	166	504	19.5523	T	26-10-2021	IPR000719	Protein kinase domain	GO:0004672|GO:0005524|GO:0006468
jg26900.t1	6d03420e77649d2b6819c25b8cf2bdcc	504	SMART	SM00220	serkin_6	166	407	4e-11	T	26-10-2021	IPR000719	Protein kinase domain	GO:0004672|GO:0005524|GO:0006468
jg26900.t1	6d03420e77649d2b6819c25b8cf2bdcc	504	Pfam	PF00069	Protein kinase domain	170	364	1.5e-22	T	26-10-2021	IPR000719	Protein kinase domain	GO:0004672|GO:0005524|GO:0006468
jg20682.t1	0718abe691564a7b10cbdc93b53ae092	693	ProSiteProfiles	PS50011	Protein kinase domain profile.	401	692	24.3861	T	26-10-2021	IPR000719	Protein kinase domain	GO:0004672|GO:0005524|GO:0006468
jg20682.t1	0718abe691564a7b10cbdc93b53ae092	693	Pfam	PF00069	Protein kinase domain	416	692	3e-23	T	26-10-2021	IPR000719	Protein kinase domain	GO:0004672|GO:0005524|GO:0006468
jg11901.t1	a6c8da4f85d179d04241b3f9611de955	2730	SMART	SM00220	serkin_6	2312	2560	0.00039	T	26-10-2021	IPR000719	Protein kinase domain	GO:0004672|GO:0005524|GO:0006468
jg11901.t1	a6c8da4f85d179d04241b3f9611de955	2730	ProSiteProfiles	PS50011	Protein kinase domain profile.	2312	2579	15.0435	T	26-10-2021	IPR000719	Protein kinase domain	GO:0004672|GO:0005524|GO:0006468
jg10931.t1	d235036a96f2a519c6a9ae2f3e948d10	950	ProSiteProfiles	PS50011	Protein kinase domain profile.	687	940	44.6543	T	26-10-2021	IPR000719	Protein kinase domain	GO:0004672|GO:0005524|GO:0006468
jg10931.t1	d235036a96f2a519c6a9ae2f3e948d10	950	SMART	SM00220	serkin_6	687	940	3.2e-61	T	26-10-2021	IPR000719	Protein kinase domain	GO:0004672|GO:0005524|GO:0006468
jg32180.t1	c417951a895400024baa0d4ab85b2674	361	Pfam	PF00069	Protein kinase domain	105	335	6.9e-38	T	26-10-2021	IPR000719	Protein kinase domain	GO:0004672|GO:0005524|GO:0006468
jg32180.t1	c417951a895400024baa0d4ab85b2674	361	ProSiteProfiles	PS50011	Protein kinase domain profile.	84	335	27.3401	T	26-10-2021	IPR000719	Protein kinase domain	GO:0004672|GO:0005524|GO:0006468
jg18527.t1	a108a9722de02e03959dd6e44117679c	1396	ProSiteProfiles	PS50011	Protein kinase domain profile.	992	1280	25.4744	T	26-10-2021	IPR000719	Protein kinase domain	GO:0004672|GO:0005524|GO:0006468
jg18527.t1	a108a9722de02e03959dd6e44117679c	1396	SMART	SM00220	serkin_6	992	1261	6.1e-09	T	26-10-2021	IPR000719	Protein kinase domain	GO:0004672|GO:0005524|GO:0006468
jg18527.t1	a108a9722de02e03959dd6e44117679c	1396	Pfam	PF00069	Protein kinase domain	1127	1236	3.1e-16	T	26-10-2021	IPR000719	Protein kinase domain	GO:0004672|GO:0005524|GO:0006468
jg28619.t1	3de7952e851cb47b3baf69f2d3b7ec41	614	Pfam	PF00069	Protein kinase domain	188	417	2.1e-34	T	26-10-2021	IPR000719	Protein kinase domain	GO:0004672|GO:0005524|GO:0006468
jg28619.t1	3de7952e851cb47b3baf69f2d3b7ec41	614	SMART	SM00220	serkin_6	183	417	3.8e-33	T	26-10-2021	IPR000719	Protein kinase domain	GO:0004672|GO:0005524|GO:0006468
jg28619.t1	3de7952e851cb47b3baf69f2d3b7ec41	614	ProSiteProfiles	PS50011	Protein kinase domain profile.	183	417	29.2765	T	26-10-2021	IPR000719	Protein kinase domain	GO:0004672|GO:0005524|GO:0006468
jg21236.t1	c8e3519c03357f14e82f621e3f22a861	811	ProSiteProfiles	PS50011	Protein kinase domain profile.	97	368	27.9055	T	26-10-2021	IPR000719	Protein kinase domain	GO:0004672|GO:0005524|GO:0006468
jg21236.t1	c8e3519c03357f14e82f621e3f22a861	811	SMART	SM00220	serkin_6	97	367	2.5e-12	T	26-10-2021	IPR000719	Protein kinase domain	GO:0004672|GO:0005524|GO:0006468
jg14501.t1	260df51df70a647b82a29beacf49e747	248	Pfam	PF00069	Protein kinase domain	2	98	3e-14	T	26-10-2021	IPR000719	Protein kinase domain	GO:0004672|GO:0005524|GO:0006468
jg14501.t1	260df51df70a647b82a29beacf49e747	248	ProSiteProfiles	PS50011	Protein kinase domain profile.	1	193	15.3121	T	26-10-2021	IPR000719	Protein kinase domain	GO:0004672|GO:0005524|GO:0006468
jg19107.t1	30e67aba2172c13fa8b625c311336136	276	Pfam	PF00069	Protein kinase domain	57	216	3.9e-24	T	26-10-2021	IPR000719	Protein kinase domain	GO:0004672|GO:0005524|GO:0006468
jg19107.t1	30e67aba2172c13fa8b625c311336136	276	ProSiteProfiles	PS50011	Protein kinase domain profile.	1	223	24.4568	T	26-10-2021	IPR000719	Protein kinase domain	GO:0004672|GO:0005524|GO:0006468
jg19107.t1	30e67aba2172c13fa8b625c311336136	276	SMART	SM00220	serkin_6	2	218	2.1e-09	T	26-10-2021	IPR000719	Protein kinase domain	GO:0004672|GO:0005524|GO:0006468
jg6000.t1	ce045623a77c25f0a4ba1417d19be50f	785	ProSiteProfiles	PS50011	Protein kinase domain profile.	619	785	21.1918	T	26-10-2021	IPR000719	Protein kinase domain	GO:0004672|GO:0005524|GO:0006468
jg6000.t1	ce045623a77c25f0a4ba1417d19be50f	785	SMART	SM00220	serkin_6	619	778	4.9e-06	T	26-10-2021	IPR000719	Protein kinase domain	GO:0004672|GO:0005524|GO:0006468
jg10144.t1	4892cf87154dc12bd688ccfccc06b401	1614	Pfam	PF00069	Protein kinase domain	1329	1514	3.9e-22	T	26-10-2021	IPR000719	Protein kinase domain	GO:0004672|GO:0005524|GO:0006468
jg10144.t1	4892cf87154dc12bd688ccfccc06b401	1614	SMART	SM00220	serkin_6	1321	1559	5.8e-10	T	26-10-2021	IPR000719	Protein kinase domain	GO:0004672|GO:0005524|GO:0006468
jg10144.t1	4892cf87154dc12bd688ccfccc06b401	1614	ProSiteProfiles	PS50011	Protein kinase domain profile.	1321	1614	20.1742	T	26-10-2021	IPR000719	Protein kinase domain	GO:0004672|GO:0005524|GO:0006468
jg28361.t1	1c552161c1b63c2de4d476d3286f3fff	500	ProSiteProfiles	PS50011	Protein kinase domain profile.	154	424	55.5374	T	26-10-2021	IPR000719	Protein kinase domain	GO:0004672|GO:0005524|GO:0006468
jg28361.t1	1c552161c1b63c2de4d476d3286f3fff	500	SMART	SM00220	serkin_6	154	424	2.1e-113	T	26-10-2021	IPR000719	Protein kinase domain	GO:0004672|GO:0005524|GO:0006468
jg28361.t1	1c552161c1b63c2de4d476d3286f3fff	500	Pfam	PF00069	Protein kinase domain	154	424	4.9e-83	T	26-10-2021	IPR000719	Protein kinase domain	GO:0004672|GO:0005524|GO:0006468
jg20564.t1	1b42abb78513a84628921fc03ce4c405	847	SMART	SM00220	serkin_6	513	776	2e-91	T	26-10-2021	IPR000719	Protein kinase domain	GO:0004672|GO:0005524|GO:0006468
jg20564.t1	1b42abb78513a84628921fc03ce4c405	847	ProSiteProfiles	PS50011	Protein kinase domain profile.	513	776	50.4775	T	26-10-2021	IPR000719	Protein kinase domain	GO:0004672|GO:0005524|GO:0006468
jg20564.t1	1b42abb78513a84628921fc03ce4c405	847	Pfam	PF00069	Protein kinase domain	514	775	1.7e-70	T	26-10-2021	IPR000719	Protein kinase domain	GO:0004672|GO:0005524|GO:0006468
jg33601.t1	771c525c19a6336dc69fb1ecc761e0d8	1538	SMART	SM00220	serkin_6	829	1088	2e-40	T	26-10-2021	IPR000719	Protein kinase domain	GO:0004672|GO:0005524|GO:0006468
jg33601.t1	771c525c19a6336dc69fb1ecc761e0d8	1538	ProSiteProfiles	PS50011	Protein kinase domain profile.	829	1088	33.658	T	26-10-2021	IPR000719	Protein kinase domain	GO:0004672|GO:0005524|GO:0006468
jg33601.t1	771c525c19a6336dc69fb1ecc761e0d8	1538	Pfam	PF00069	Protein kinase domain	831	1082	1.4e-41	T	26-10-2021	IPR000719	Protein kinase domain	GO:0004672|GO:0005524|GO:0006468
jg28597.t1	da40c6fd2250de7d8c312d1154471e3f	161	ProSiteProfiles	PS50011	Protein kinase domain profile.	1	161	26.0822	T	26-10-2021	IPR000719	Protein kinase domain	GO:0004672|GO:0005524|GO:0006468
jg28597.t1	da40c6fd2250de7d8c312d1154471e3f	161	Pfam	PF00069	Protein kinase domain	13	155	5.2e-28	T	26-10-2021	IPR000719	Protein kinase domain	GO:0004672|GO:0005524|GO:0006468
jg28597.t1	da40c6fd2250de7d8c312d1154471e3f	161	SMART	SM00220	serkin_6	2	158	4e-06	T	26-10-2021	IPR000719	Protein kinase domain	GO:0004672|GO:0005524|GO:0006468
jg15421.t1	782793a6e962470b9448501c749a6dc0	451	Pfam	PF00069	Protein kinase domain	99	381	4.5e-55	T	26-10-2021	IPR000719	Protein kinase domain	GO:0004672|GO:0005524|GO:0006468
jg15421.t1	782793a6e962470b9448501c749a6dc0	451	SMART	SM00220	serkin_6	96	381	1.2e-67	T	26-10-2021	IPR000719	Protein kinase domain	GO:0004672|GO:0005524|GO:0006468
jg15421.t1	782793a6e962470b9448501c749a6dc0	451	ProSiteProfiles	PS50011	Protein kinase domain profile.	96	381	39.5802	T	26-10-2021	IPR000719	Protein kinase domain	GO:0004672|GO:0005524|GO:0006468
jg16239.t1	f3afc3b3a7d722d071a0158dd5873f58	262	ProSiteProfiles	PS50011	Protein kinase domain profile.	12	261	32.1739	T	26-10-2021	IPR000719	Protein kinase domain	GO:0004672|GO:0005524|GO:0006468
jg16239.t1	f3afc3b3a7d722d071a0158dd5873f58	262	Pfam	PF00069	Protein kinase domain	20	253	4.9e-40	T	26-10-2021	IPR000719	Protein kinase domain	GO:0004672|GO:0005524|GO:0006468
jg6209.t1	1543e8ae6583aa04fd6acad79ff51709	1012	Pfam	PF00069	Protein kinase domain	480	753	1e-40	T	26-10-2021	IPR000719	Protein kinase domain	GO:0004672|GO:0005524|GO:0006468
jg6209.t1	1543e8ae6583aa04fd6acad79ff51709	1012	ProSiteProfiles	PS50011	Protein kinase domain profile.	478	759	33.3612	T	26-10-2021	IPR000719	Protein kinase domain	GO:0004672|GO:0005524|GO:0006468
jg6209.t1	1543e8ae6583aa04fd6acad79ff51709	1012	SMART	SM00220	serkin_6	478	754	3.6e-33	T	26-10-2021	IPR000719	Protein kinase domain	GO:0004672|GO:0005524|GO:0006468
jg23498.t1	df79226663d0fa96e6e6935934f94d5d	1699	SMART	SM00220	serkin_6	1311	1560	8.9e-13	T	26-10-2021	IPR000719	Protein kinase domain	GO:0004672|GO:0005524|GO:0006468
jg23498.t1	df79226663d0fa96e6e6935934f94d5d	1699	ProSiteProfiles	PS50011	Protein kinase domain profile.	1311	1608	24.9656	T	26-10-2021	IPR000719	Protein kinase domain	GO:0004672|GO:0005524|GO:0006468
jg23498.t1	df79226663d0fa96e6e6935934f94d5d	1699	Pfam	PF00069	Protein kinase domain	1312	1530	1.3e-24	T	26-10-2021	IPR000719	Protein kinase domain	GO:0004672|GO:0005524|GO:0006468
jg24719.t1	55ec2d89401e7dad51d34ee674d4acbe	334	ProSiteProfiles	PS50011	Protein kinase domain profile.	53	309	32.7817	T	26-10-2021	IPR000719	Protein kinase domain	GO:0004672|GO:0005524|GO:0006468
jg24719.t1	55ec2d89401e7dad51d34ee674d4acbe	334	Pfam	PF00069	Protein kinase domain	56	303	1.6e-44	T	26-10-2021	IPR000719	Protein kinase domain	GO:0004672|GO:0005524|GO:0006468
jg12846.t1	bd3ee1e69bfee8f965e3ede4e0c2db81	1286	SMART	SM00220	serkin_6	932	1217	0.00017	T	26-10-2021	IPR000719	Protein kinase domain	GO:0004672|GO:0005524|GO:0006468
jg12846.t1	bd3ee1e69bfee8f965e3ede4e0c2db81	1286	Pfam	PF00069	Protein kinase domain	945	1215	6.4e-14	T	26-10-2021	IPR000719	Protein kinase domain	GO:0004672|GO:0005524|GO:0006468
jg12846.t1	bd3ee1e69bfee8f965e3ede4e0c2db81	1286	ProSiteProfiles	PS50011	Protein kinase domain profile.	935	1218	17.1071	T	26-10-2021	IPR000719	Protein kinase domain	GO:0004672|GO:0005524|GO:0006468
jg34731.t1	f6df691319d8fe3ba9713e54bfa44438	254	ProSiteProfiles	PS50011	Protein kinase domain profile.	39	254	35.2976	T	26-10-2021	IPR000719	Protein kinase domain	GO:0004672|GO:0005524|GO:0006468
jg34731.t1	f6df691319d8fe3ba9713e54bfa44438	254	SMART	SM00220	serkin_6	39	253	9.6e-21	T	26-10-2021	IPR000719	Protein kinase domain	GO:0004672|GO:0005524|GO:0006468
jg34731.t1	f6df691319d8fe3ba9713e54bfa44438	254	Pfam	PF00069	Protein kinase domain	39	249	3.2e-46	T	26-10-2021	IPR000719	Protein kinase domain	GO:0004672|GO:0005524|GO:0006468
jg28603.t1	d2c237909942129d534d9ea774a79ec8	610	Pfam	PF00069	Protein kinase domain	340	604	1.9e-47	T	26-10-2021	IPR000719	Protein kinase domain	GO:0004672|GO:0005524|GO:0006468
jg28603.t1	d2c237909942129d534d9ea774a79ec8	610	SMART	SM00220	serkin_6	339	607	8e-38	T	26-10-2021	IPR000719	Protein kinase domain	GO:0004672|GO:0005524|GO:0006468
jg28603.t1	d2c237909942129d534d9ea774a79ec8	610	ProSiteProfiles	PS50011	Protein kinase domain profile.	339	610	38.2516	T	26-10-2021	IPR000719	Protein kinase domain	GO:0004672|GO:0005524|GO:0006468
jg12683.t1	123ca507e3a662ed4378327e356b18bb	722	Pfam	PF00069	Protein kinase domain	254	502	1.5e-62	T	26-10-2021	IPR000719	Protein kinase domain	GO:0004672|GO:0005524|GO:0006468
jg12683.t1	123ca507e3a662ed4378327e356b18bb	722	ProSiteProfiles	PS50011	Protein kinase domain profile.	251	502	45.5164	T	26-10-2021	IPR000719	Protein kinase domain	GO:0004672|GO:0005524|GO:0006468
jg12683.t1	123ca507e3a662ed4378327e356b18bb	722	SMART	SM00220	serkin_6	251	502	2e-80	T	26-10-2021	IPR000719	Protein kinase domain	GO:0004672|GO:0005524|GO:0006468
jg26356.t1	92a1dcb650af1f1349e29c810cb6e7c4	561	SMART	SM00220	serkin_6	290	550	8.9e-49	T	26-10-2021	IPR000719	Protein kinase domain	GO:0004672|GO:0005524|GO:0006468
jg26356.t1	92a1dcb650af1f1349e29c810cb6e7c4	561	ProSiteProfiles	PS50011	Protein kinase domain profile.	290	554	39.9759	T	26-10-2021	IPR000719	Protein kinase domain	GO:0004672|GO:0005524|GO:0006468
jg32502.t1	573a3fb389539636aef0133486a693ff	508	ProSiteProfiles	PS50011	Protein kinase domain profile.	118	377	36.4	T	26-10-2021	IPR000719	Protein kinase domain	GO:0004672|GO:0005524|GO:0006468
jg32502.t1	573a3fb389539636aef0133486a693ff	508	Pfam	PF00069	Protein kinase domain	123	377	2.4e-45	T	26-10-2021	IPR000719	Protein kinase domain	GO:0004672|GO:0005524|GO:0006468
jg32502.t1	573a3fb389539636aef0133486a693ff	508	SMART	SM00220	serkin_6	118	377	4.6e-45	T	26-10-2021	IPR000719	Protein kinase domain	GO:0004672|GO:0005524|GO:0006468
jg36462.t1	4fc8435c742b5424ea7e7a34706ffe80	419	Pfam	PF00069	Protein kinase domain	157	408	2.6e-49	T	26-10-2021	IPR000719	Protein kinase domain	GO:0004672|GO:0005524|GO:0006468
jg36462.t1	4fc8435c742b5424ea7e7a34706ffe80	419	ProSiteProfiles	PS50011	Protein kinase domain profile.	155	418	40.3293	T	26-10-2021	IPR000719	Protein kinase domain	GO:0004672|GO:0005524|GO:0006468
jg36462.t1	4fc8435c742b5424ea7e7a34706ffe80	419	SMART	SM00220	serkin_6	155	416	1.6e-52	T	26-10-2021	IPR000719	Protein kinase domain	GO:0004672|GO:0005524|GO:0006468
jg26183.t1	6d29499547734c0fce35b72b25e7e9a5	1522	ProSiteProfiles	PS50011	Protein kinase domain profile.	685	1182	13.7856	T	26-10-2021	IPR000719	Protein kinase domain	GO:0004672|GO:0005524|GO:0006468
jg29815.t1	f7005918b2f9fcfcca52c3e4a6ecf121	1069	ProSiteProfiles	PS50011	Protein kinase domain profile.	852	1069	35.1562	T	26-10-2021	IPR000719	Protein kinase domain	GO:0004672|GO:0005524|GO:0006468
jg29815.t1	f7005918b2f9fcfcca52c3e4a6ecf121	1069	Pfam	PF00069	Protein kinase domain	854	1060	1.8e-37	T	26-10-2021	IPR000719	Protein kinase domain	GO:0004672|GO:0005524|GO:0006468
jg17748.t1	84f0a58bdb7a478bba1e5b581fa786fa	272	Pfam	PF00069	Protein kinase domain	6	254	1.9e-35	T	26-10-2021	IPR000719	Protein kinase domain	GO:0004672|GO:0005524|GO:0006468
jg17748.t1	84f0a58bdb7a478bba1e5b581fa786fa	272	SMART	SM00220	serkin_6	1	260	1.2e-14	T	26-10-2021	IPR000719	Protein kinase domain	GO:0004672|GO:0005524|GO:0006468
jg17748.t1	84f0a58bdb7a478bba1e5b581fa786fa	272	ProSiteProfiles	PS50011	Protein kinase domain profile.	1	260	33.1633	T	26-10-2021	IPR000719	Protein kinase domain	GO:0004672|GO:0005524|GO:0006468
jg26069.t1	c4be3892d68e3713040fd8a9843a4cf3	411	ProSiteProfiles	PS50011	Protein kinase domain profile.	18	269	50.11	T	26-10-2021	IPR000719	Protein kinase domain	GO:0004672|GO:0005524|GO:0006468
jg26069.t1	c4be3892d68e3713040fd8a9843a4cf3	411	SMART	SM00220	serkin_6	18	269	4.2e-89	T	26-10-2021	IPR000719	Protein kinase domain	GO:0004672|GO:0005524|GO:0006468
jg26069.t1	c4be3892d68e3713040fd8a9843a4cf3	411	Pfam	PF00069	Protein kinase domain	21	269	4.3e-68	T	26-10-2021	IPR000719	Protein kinase domain	GO:0004672|GO:0005524|GO:0006468
jg10354.t1	098e839dff7831acdefeff604e536517	968	SMART	SM00220	serkin_6	566	816	5.8e-09	T	26-10-2021	IPR000719	Protein kinase domain	GO:0004672|GO:0005524|GO:0006468
jg10354.t1	098e839dff7831acdefeff604e536517	968	ProSiteProfiles	PS50011	Protein kinase domain profile.	566	833	16.8386	T	26-10-2021	IPR000719	Protein kinase domain	GO:0004672|GO:0005524|GO:0006468
jg10354.t1	098e839dff7831acdefeff604e536517	968	Pfam	PF00069	Protein kinase domain	650	748	1.4e-24	T	26-10-2021	IPR000719	Protein kinase domain	GO:0004672|GO:0005524|GO:0006468
jg31357.t1	bee6ae6a8fee018a0a1fc2804b219815	613	Pfam	PF00069	Protein kinase domain	68	324	8.7e-34	T	26-10-2021	IPR000719	Protein kinase domain	GO:0004672|GO:0005524|GO:0006468
jg31357.t1	bee6ae6a8fee018a0a1fc2804b219815	613	ProSiteProfiles	PS50011	Protein kinase domain profile.	65	331	27.2836	T	26-10-2021	IPR000719	Protein kinase domain	GO:0004672|GO:0005524|GO:0006468
jg31357.t1	bee6ae6a8fee018a0a1fc2804b219815	613	SMART	SM00220	serkin_6	65	335	4.5e-19	T	26-10-2021	IPR000719	Protein kinase domain	GO:0004672|GO:0005524|GO:0006468
jg35788.t1	3f115aba61862fe33c7a5d4b72fe4a0b	826	ProSiteProfiles	PS50011	Protein kinase domain profile.	713	826	11.4111	T	26-10-2021	IPR000719	Protein kinase domain	GO:0004672|GO:0005524|GO:0006468
jg32684.t1	2016b3de6c297edf6e941688f2d100b7	1780	ProSiteProfiles	PS50011	Protein kinase domain profile.	814	1158	8.95178	T	26-10-2021	IPR000719	Protein kinase domain	GO:0004672|GO:0005524|GO:0006468
jg14838.t1	1062672a73cee96ce320043bfdfe6afd	836	Pfam	PF07714	Protein tyrosine and serine/threonine kinase	486	777	4.9e-46	T	26-10-2021	IPR001245	Serine-threonine/tyrosine-protein kinase, catalytic domain	GO:0004672|GO:0006468
jg35806.t1	15d8915ce97e0e1f84974ae4cf399c62	174	Pfam	PF07714	Protein tyrosine and serine/threonine kinase	8	95	1.8e-14	T	26-10-2021	IPR001245	Serine-threonine/tyrosine-protein kinase, catalytic domain	GO:0004672|GO:0006468
jg24044.t1	a770c3bf18149d584e9cca9218bab712	218	Pfam	PF07714	Protein tyrosine and serine/threonine kinase	1	204	3.8e-55	T	26-10-2021	IPR001245	Serine-threonine/tyrosine-protein kinase, catalytic domain	GO:0004672|GO:0006468
jg24044.t1	a770c3bf18149d584e9cca9218bab712	218	PRINTS	PR00109	Tyrosine kinase catalytic domain signature	133	155	1.6e-13	T	26-10-2021	IPR001245	Serine-threonine/tyrosine-protein kinase, catalytic domain	GO:0004672|GO:0006468
jg24044.t1	a770c3bf18149d584e9cca9218bab712	218	PRINTS	PR00109	Tyrosine kinase catalytic domain signature	177	199	1.6e-13	T	26-10-2021	IPR001245	Serine-threonine/tyrosine-protein kinase, catalytic domain	GO:0004672|GO:0006468
jg24044.t1	a770c3bf18149d584e9cca9218bab712	218	PRINTS	PR00109	Tyrosine kinase catalytic domain signature	66	84	1.6e-13	T	26-10-2021	IPR001245	Serine-threonine/tyrosine-protein kinase, catalytic domain	GO:0004672|GO:0006468
jg24044.t1	a770c3bf18149d584e9cca9218bab712	218	PRINTS	PR00109	Tyrosine kinase catalytic domain signature	27	40	1.6e-13	T	26-10-2021	IPR001245	Serine-threonine/tyrosine-protein kinase, catalytic domain	GO:0004672|GO:0006468
jg21351.t1	cbe0bde52ce5ea05ba748d8f89ae5840	539	Pfam	PF07714	Protein tyrosine and serine/threonine kinase	31	289	4.6e-35	T	26-10-2021	IPR001245	Serine-threonine/tyrosine-protein kinase, catalytic domain	GO:0004672|GO:0006468
jg21351.t1	cbe0bde52ce5ea05ba748d8f89ae5840	539	Pfam	PF07714	Protein tyrosine and serine/threonine kinase	338	483	9.3e-34	T	26-10-2021	IPR001245	Serine-threonine/tyrosine-protein kinase, catalytic domain	GO:0004672|GO:0006468
jg21640.t1	d4cf8b79d91ab7d939688421262a15ed	520	PRINTS	PR00109	Tyrosine kinase catalytic domain signature	137	155	2.6e-11	T	26-10-2021	IPR001245	Serine-threonine/tyrosine-protein kinase, catalytic domain	GO:0004672|GO:0006468
jg21640.t1	d4cf8b79d91ab7d939688421262a15ed	520	PRINTS	PR00109	Tyrosine kinase catalytic domain signature	248	270	2.6e-11	T	26-10-2021	IPR001245	Serine-threonine/tyrosine-protein kinase, catalytic domain	GO:0004672|GO:0006468
jg21640.t1	d4cf8b79d91ab7d939688421262a15ed	520	PRINTS	PR00109	Tyrosine kinase catalytic domain signature	203	225	2.6e-11	T	26-10-2021	IPR001245	Serine-threonine/tyrosine-protein kinase, catalytic domain	GO:0004672|GO:0006468
jg21640.t1	d4cf8b79d91ab7d939688421262a15ed	520	Pfam	PF07714	Protein tyrosine and serine/threonine kinase	23	277	3.4e-60	T	26-10-2021	IPR001245	Serine-threonine/tyrosine-protein kinase, catalytic domain	GO:0004672|GO:0006468
jg19062.t1	7ebb352c3ff75d9c477c9ab682b19468	517	Pfam	PF07714	Protein tyrosine and serine/threonine kinase	412	516	1.6e-20	T	26-10-2021	IPR001245	Serine-threonine/tyrosine-protein kinase, catalytic domain	GO:0004672|GO:0006468
jg21597.t1	7a1f29e608c3beff43f6b93f3c4f12a5	448	Pfam	PF07714	Protein tyrosine and serine/threonine kinase	94	297	4.2e-41	T	26-10-2021	IPR001245	Serine-threonine/tyrosine-protein kinase, catalytic domain	GO:0004672|GO:0006468
jg7687.t1	152a6763ed393c217aebe217c493125d	548	Pfam	PF07714	Protein tyrosine and serine/threonine kinase	13	262	1e-55	T	26-10-2021	IPR001245	Serine-threonine/tyrosine-protein kinase, catalytic domain	GO:0004672|GO:0006468
jg13565.t1	0e68a32821bc9666c2230f312fcd46bf	232	PRINTS	PR00109	Tyrosine kinase catalytic domain signature	114	124	4.1e-09	T	26-10-2021	IPR001245	Serine-threonine/tyrosine-protein kinase, catalytic domain	GO:0004672|GO:0006468
jg13565.t1	0e68a32821bc9666c2230f312fcd46bf	232	PRINTS	PR00109	Tyrosine kinase catalytic domain signature	67	85	4.1e-09	T	26-10-2021	IPR001245	Serine-threonine/tyrosine-protein kinase, catalytic domain	GO:0004672|GO:0006468
jg13565.t1	0e68a32821bc9666c2230f312fcd46bf	232	PRINTS	PR00109	Tyrosine kinase catalytic domain signature	133	155	4.1e-09	T	26-10-2021	IPR001245	Serine-threonine/tyrosine-protein kinase, catalytic domain	GO:0004672|GO:0006468
jg13565.t1	0e68a32821bc9666c2230f312fcd46bf	232	PRINTS	PR00109	Tyrosine kinase catalytic domain signature	4	17	4.1e-09	T	26-10-2021	IPR001245	Serine-threonine/tyrosine-protein kinase, catalytic domain	GO:0004672|GO:0006468
jg13565.t1	0e68a32821bc9666c2230f312fcd46bf	232	Pfam	PF07714	Protein tyrosine and serine/threonine kinase	2	193	1e-32	T	26-10-2021	IPR001245	Serine-threonine/tyrosine-protein kinase, catalytic domain	GO:0004672|GO:0006468
jg32199.t1	ac14a872625d4ba9a8c125ab97c9eaba	928	Pfam	PF07714	Protein tyrosine and serine/threonine kinase	809	923	7.4e-12	T	26-10-2021	IPR001245	Serine-threonine/tyrosine-protein kinase, catalytic domain	GO:0004672|GO:0006468
jg12946.t1	ac1e839bd94ad685ad283be15d497dee	345	Pfam	PF07714	Protein tyrosine and serine/threonine kinase	10	257	1.3e-50	T	26-10-2021	IPR001245	Serine-threonine/tyrosine-protein kinase, catalytic domain	GO:0004672|GO:0006468
jg29961.t1	911dd057de0914d94c07f074a33e79b3	735	PRINTS	PR00109	Tyrosine kinase catalytic domain signature	699	721	5.3e-09	T	26-10-2021	IPR001245	Serine-threonine/tyrosine-protein kinase, catalytic domain	GO:0004672|GO:0006468
jg29961.t1	911dd057de0914d94c07f074a33e79b3	735	PRINTS	PR00109	Tyrosine kinase catalytic domain signature	584	602	5.3e-09	T	26-10-2021	IPR001245	Serine-threonine/tyrosine-protein kinase, catalytic domain	GO:0004672|GO:0006468
jg29961.t1	911dd057de0914d94c07f074a33e79b3	735	PRINTS	PR00109	Tyrosine kinase catalytic domain signature	544	557	5.3e-09	T	26-10-2021	IPR001245	Serine-threonine/tyrosine-protein kinase, catalytic domain	GO:0004672|GO:0006468
jg17428.t1	1fab3119b3dc895a7ccff1d4e4e5beb4	2512	Pfam	PF07714	Protein tyrosine and serine/threonine kinase	2071	2303	3e-45	T	26-10-2021	IPR001245	Serine-threonine/tyrosine-protein kinase, catalytic domain	GO:0004672|GO:0006468
jg19918.t1	772e86a959f9befe40673468f4d76d97	106	Pfam	PF07714	Protein tyrosine and serine/threonine kinase	32	94	1.3e-09	T	26-10-2021	IPR001245	Serine-threonine/tyrosine-protein kinase, catalytic domain	GO:0004672|GO:0006468
jg36577.t1	2994d44d652aa9e2ecc930248685096e	659	Pfam	PF07714	Protein tyrosine and serine/threonine kinase	375	646	2.6e-56	T	26-10-2021	IPR001245	Serine-threonine/tyrosine-protein kinase, catalytic domain	GO:0004672|GO:0006468
jg34376.t1	0b65221617d193b99f4ca39242b9c000	1044	PRINTS	PR00109	Tyrosine kinase catalytic domain signature	636	658	4.1e-09	T	26-10-2021	IPR001245	Serine-threonine/tyrosine-protein kinase, catalytic domain	GO:0004672|GO:0006468
jg34376.t1	0b65221617d193b99f4ca39242b9c000	1044	PRINTS	PR00109	Tyrosine kinase catalytic domain signature	679	701	4.1e-09	T	26-10-2021	IPR001245	Serine-threonine/tyrosine-protein kinase, catalytic domain	GO:0004672|GO:0006468
jg34376.t1	0b65221617d193b99f4ca39242b9c000	1044	PRINTS	PR00109	Tyrosine kinase catalytic domain signature	571	589	4.1e-09	T	26-10-2021	IPR001245	Serine-threonine/tyrosine-protein kinase, catalytic domain	GO:0004672|GO:0006468
jg34376.t1	0b65221617d193b99f4ca39242b9c000	1044	PRINTS	PR00109	Tyrosine kinase catalytic domain signature	534	547	4.1e-09	T	26-10-2021	IPR001245	Serine-threonine/tyrosine-protein kinase, catalytic domain	GO:0004672|GO:0006468
jg34376.t1	0b65221617d193b99f4ca39242b9c000	1044	Pfam	PF07714	Protein tyrosine and serine/threonine kinase	494	702	4.2e-48	T	26-10-2021	IPR001245	Serine-threonine/tyrosine-protein kinase, catalytic domain	GO:0004672|GO:0006468
jg16862.t1	9e63d79125074750ddc793135d3b8124	821	Pfam	PF07714	Protein tyrosine and serine/threonine kinase	14	234	2.4e-25	T	26-10-2021	IPR001245	Serine-threonine/tyrosine-protein kinase, catalytic domain	GO:0004672|GO:0006468
jg15510.t1	6db26110d113b34ccdc5ed4031c4ee32	354	Pfam	PF07714	Protein tyrosine and serine/threonine kinase	178	334	1.4e-13	T	26-10-2021	IPR001245	Serine-threonine/tyrosine-protein kinase, catalytic domain	GO:0004672|GO:0006468
jg25204.t1	e0cbe1098bdfeb8fd95d280c39dcfae2	140	Pfam	PF07714	Protein tyrosine and serine/threonine kinase	12	129	8.9e-17	T	26-10-2021	IPR001245	Serine-threonine/tyrosine-protein kinase, catalytic domain	GO:0004672|GO:0006468
jg23930.t1	c6f8498756fa3b0cb2dddca62dbdfb9e	516	Pfam	PF07714	Protein tyrosine and serine/threonine kinase	23	277	7.1e-55	T	26-10-2021	IPR001245	Serine-threonine/tyrosine-protein kinase, catalytic domain	GO:0004672|GO:0006468
jg23930.t1	c6f8498756fa3b0cb2dddca62dbdfb9e	516	PRINTS	PR00109	Tyrosine kinase catalytic domain signature	99	112	2.3e-13	T	26-10-2021	IPR001245	Serine-threonine/tyrosine-protein kinase, catalytic domain	GO:0004672|GO:0006468
jg23930.t1	c6f8498756fa3b0cb2dddca62dbdfb9e	516	PRINTS	PR00109	Tyrosine kinase catalytic domain signature	248	270	2.3e-13	T	26-10-2021	IPR001245	Serine-threonine/tyrosine-protein kinase, catalytic domain	GO:0004672|GO:0006468
jg23930.t1	c6f8498756fa3b0cb2dddca62dbdfb9e	516	PRINTS	PR00109	Tyrosine kinase catalytic domain signature	136	154	2.3e-13	T	26-10-2021	IPR001245	Serine-threonine/tyrosine-protein kinase, catalytic domain	GO:0004672|GO:0006468
jg23930.t1	c6f8498756fa3b0cb2dddca62dbdfb9e	516	PRINTS	PR00109	Tyrosine kinase catalytic domain signature	203	225	2.3e-13	T	26-10-2021	IPR001245	Serine-threonine/tyrosine-protein kinase, catalytic domain	GO:0004672|GO:0006468
jg25167.t1	6dce539e640f46afad21916ea3692f4a	512	Pfam	PF07714	Protein tyrosine and serine/threonine kinase	207	467	2e-46	T	26-10-2021	IPR001245	Serine-threonine/tyrosine-protein kinase, catalytic domain	GO:0004672|GO:0006468
jg14694.t1	d6ee5a252254691a871120ebbea3de43	1115	Pfam	PF07714	Protein tyrosine and serine/threonine kinase	860	1109	5.5e-49	T	26-10-2021	IPR001245	Serine-threonine/tyrosine-protein kinase, catalytic domain	GO:0004672|GO:0006468
jg15509.t1	c5d66e6e45afaac77aa71bc0cfdba8bd	265	Pfam	PF07714	Protein tyrosine and serine/threonine kinase	1	155	5.8e-26	T	26-10-2021	IPR001245	Serine-threonine/tyrosine-protein kinase, catalytic domain	GO:0004672|GO:0006468
jg29553.t1	d0f32ef9a7705a2ba64abd5ab2ff0598	3975	Pfam	PF07714	Protein tyrosine and serine/threonine kinase	2980	3223	8.2e-42	T	26-10-2021	IPR001245	Serine-threonine/tyrosine-protein kinase, catalytic domain	GO:0004672|GO:0006468
jg24545.t1	50c2ae7e2b14f258825747a1fcb74dd0	432	Pfam	PF07714	Protein tyrosine and serine/threonine kinase	46	298	1.8e-56	T	26-10-2021	IPR001245	Serine-threonine/tyrosine-protein kinase, catalytic domain	GO:0004672|GO:0006468
jg24623.t1	fac8ad521b8785a18c91810e084746a2	134	Pfam	PF07714	Protein tyrosine and serine/threonine kinase	1	92	3.8e-17	T	26-10-2021	IPR001245	Serine-threonine/tyrosine-protein kinase, catalytic domain	GO:0004672|GO:0006468
jg36654.t1	0479d2da2cc27b27d6271979d03eff99	224	Pfam	PF07714	Protein tyrosine and serine/threonine kinase	7	74	2.6e-12	T	26-10-2021	IPR001245	Serine-threonine/tyrosine-protein kinase, catalytic domain	GO:0004672|GO:0006468
jg32412.t1	a1d9c97e6e2bf514c35d40094c39e21a	307	Pfam	PF07714	Protein tyrosine and serine/threonine kinase	184	307	3.8e-17	T	26-10-2021	IPR001245	Serine-threonine/tyrosine-protein kinase, catalytic domain	GO:0004672|GO:0006468
jg20239.t1	573f1228fedc44c7b5d029ea05fec2c5	2400	Pfam	PF07714	Protein tyrosine and serine/threonine kinase	2006	2261	7.2e-39	T	26-10-2021	IPR001245	Serine-threonine/tyrosine-protein kinase, catalytic domain	GO:0004672|GO:0006468
jg26116.t1	5a9bebca561e21dba1623ba13163105e	352	Pfam	PF07714	Protein tyrosine and serine/threonine kinase	79	343	2.6e-50	T	26-10-2021	IPR001245	Serine-threonine/tyrosine-protein kinase, catalytic domain	GO:0004672|GO:0006468
jg28404.t1	e81f77225303bd4759146846183acf40	1525	Pfam	PF07714	Protein tyrosine and serine/threonine kinase	1339	1524	6.5e-30	T	26-10-2021	IPR001245	Serine-threonine/tyrosine-protein kinase, catalytic domain	GO:0004672|GO:0006468
jg14075.t1	b16bbb5d53ffa20f6deea65686de942a	1531	Pfam	PF07714	Protein tyrosine and serine/threonine kinase	1180	1311	1.8e-19	T	26-10-2021	IPR001245	Serine-threonine/tyrosine-protein kinase, catalytic domain	GO:0004672|GO:0006468
jg25818.t1	b1ffe257cb32f2eddafdb7c30fb31b9a	1185	Pfam	PF07714	Protein tyrosine and serine/threonine kinase	667	923	1.4e-59	T	26-10-2021	IPR001245	Serine-threonine/tyrosine-protein kinase, catalytic domain	GO:0004672|GO:0006468
jg26865.t1	a7d7987300207e0ef177c08cf7c29aae	996	PRINTS	PR00109	Tyrosine kinase catalytic domain signature	234	252	1e-08	T	26-10-2021	IPR001245	Serine-threonine/tyrosine-protein kinase, catalytic domain	GO:0004672|GO:0006468
jg26865.t1	a7d7987300207e0ef177c08cf7c29aae	996	PRINTS	PR00109	Tyrosine kinase catalytic domain signature	342	364	1e-08	T	26-10-2021	IPR001245	Serine-threonine/tyrosine-protein kinase, catalytic domain	GO:0004672|GO:0006468
jg26865.t1	a7d7987300207e0ef177c08cf7c29aae	996	PRINTS	PR00109	Tyrosine kinase catalytic domain signature	196	209	1e-08	T	26-10-2021	IPR001245	Serine-threonine/tyrosine-protein kinase, catalytic domain	GO:0004672|GO:0006468
jg27193.t1	e9e11042c000ec8674da870802c43f60	703	Pfam	PF07714	Protein tyrosine and serine/threonine kinase	127	358	4.3e-17	T	26-10-2021	IPR001245	Serine-threonine/tyrosine-protein kinase, catalytic domain	GO:0004672|GO:0006468
jg31363.t1	deab91e423c41b1226f13a4063430431	288	Pfam	PF07714	Protein tyrosine and serine/threonine kinase	5	277	2.7e-46	T	26-10-2021	IPR001245	Serine-threonine/tyrosine-protein kinase, catalytic domain	GO:0004672|GO:0006468
jg26083.t1	c5dd7f5ae13e62237994769c17f054a4	544	PRINTS	PR00109	Tyrosine kinase catalytic domain signature	270	292	1.6e-16	T	26-10-2021	IPR001245	Serine-threonine/tyrosine-protein kinase, catalytic domain	GO:0004672|GO:0006468
jg26083.t1	c5dd7f5ae13e62237994769c17f054a4	544	PRINTS	PR00109	Tyrosine kinase catalytic domain signature	206	216	1.6e-16	T	26-10-2021	IPR001245	Serine-threonine/tyrosine-protein kinase, catalytic domain	GO:0004672|GO:0006468
jg26083.t1	c5dd7f5ae13e62237994769c17f054a4	544	PRINTS	PR00109	Tyrosine kinase catalytic domain signature	156	174	1.6e-16	T	26-10-2021	IPR001245	Serine-threonine/tyrosine-protein kinase, catalytic domain	GO:0004672|GO:0006468
jg26083.t1	c5dd7f5ae13e62237994769c17f054a4	544	PRINTS	PR00109	Tyrosine kinase catalytic domain signature	117	130	1.6e-16	T	26-10-2021	IPR001245	Serine-threonine/tyrosine-protein kinase, catalytic domain	GO:0004672|GO:0006468
jg26083.t1	c5dd7f5ae13e62237994769c17f054a4	544	PRINTS	PR00109	Tyrosine kinase catalytic domain signature	225	247	1.6e-16	T	26-10-2021	IPR001245	Serine-threonine/tyrosine-protein kinase, catalytic domain	GO:0004672|GO:0006468
jg26083.t1	c5dd7f5ae13e62237994769c17f054a4	544	Pfam	PF07714	Protein tyrosine and serine/threonine kinase	44	297	2e-67	T	26-10-2021	IPR001245	Serine-threonine/tyrosine-protein kinase, catalytic domain	GO:0004672|GO:0006468
jg7230.t1	bf3af18c7ef6465d254fde1ed05bc240	918	Pfam	PF07714	Protein tyrosine and serine/threonine kinase	632	844	1.3e-57	T	26-10-2021	IPR001245	Serine-threonine/tyrosine-protein kinase, catalytic domain	GO:0004672|GO:0006468
jg5977.t1	f26b9729b601d53e2af2577fb591b54e	2337	Pfam	PF07714	Protein tyrosine and serine/threonine kinase	1094	1351	3.8e-57	T	26-10-2021	IPR001245	Serine-threonine/tyrosine-protein kinase, catalytic domain	GO:0004672|GO:0006468
jg5977.t1	f26b9729b601d53e2af2577fb591b54e	2337	PRINTS	PR00109	Tyrosine kinase catalytic domain signature	1324	1346	2.4e-10	T	26-10-2021	IPR001245	Serine-threonine/tyrosine-protein kinase, catalytic domain	GO:0004672|GO:0006468
jg5977.t1	f26b9729b601d53e2af2577fb591b54e	2337	PRINTS	PR00109	Tyrosine kinase catalytic domain signature	1280	1302	2.4e-10	T	26-10-2021	IPR001245	Serine-threonine/tyrosine-protein kinase, catalytic domain	GO:0004672|GO:0006468
jg5977.t1	f26b9729b601d53e2af2577fb591b54e	2337	PRINTS	PR00109	Tyrosine kinase catalytic domain signature	1210	1228	2.4e-10	T	26-10-2021	IPR001245	Serine-threonine/tyrosine-protein kinase, catalytic domain	GO:0004672|GO:0006468
jg5977.t1	f26b9729b601d53e2af2577fb591b54e	2337	PRINTS	PR00109	Tyrosine kinase catalytic domain signature	1170	1183	2.4e-10	T	26-10-2021	IPR001245	Serine-threonine/tyrosine-protein kinase, catalytic domain	GO:0004672|GO:0006468
jg17013.t1	e72127567da56e5e27b0f56471e32a97	280	Pfam	PF07714	Protein tyrosine and serine/threonine kinase	12	271	2e-42	T	26-10-2021	IPR001245	Serine-threonine/tyrosine-protein kinase, catalytic domain	GO:0004672|GO:0006468
jg16554.t1	8a0419166b846a25655bdb1382d67190	1039	PRINTS	PR00109	Tyrosine kinase catalytic domain signature	438	451	2.4e-09	T	26-10-2021	IPR001245	Serine-threonine/tyrosine-protein kinase, catalytic domain	GO:0004672|GO:0006468
jg16554.t1	8a0419166b846a25655bdb1382d67190	1039	PRINTS	PR00109	Tyrosine kinase catalytic domain signature	588	610	2.4e-09	T	26-10-2021	IPR001245	Serine-threonine/tyrosine-protein kinase, catalytic domain	GO:0004672|GO:0006468
jg16554.t1	8a0419166b846a25655bdb1382d67190	1039	PRINTS	PR00109	Tyrosine kinase catalytic domain signature	474	492	2.4e-09	T	26-10-2021	IPR001245	Serine-threonine/tyrosine-protein kinase, catalytic domain	GO:0004672|GO:0006468
jg16554.t1	8a0419166b846a25655bdb1382d67190	1039	PRINTS	PR00109	Tyrosine kinase catalytic domain signature	543	565	2.4e-09	T	26-10-2021	IPR001245	Serine-threonine/tyrosine-protein kinase, catalytic domain	GO:0004672|GO:0006468
jg20459.t1	dd627d9387ab437fdd7dcc0595f47209	3434	Pfam	PF07714	Protein tyrosine and serine/threonine kinase	1934	2226	5.4e-49	T	26-10-2021	IPR001245	Serine-threonine/tyrosine-protein kinase, catalytic domain	GO:0004672|GO:0006468
jg14458.t1	ef072f8590b70c409b4d92ce6d7e8b12	593	PRINTS	PR00109	Tyrosine kinase catalytic domain signature	509	531	8.3e-09	T	26-10-2021	IPR001245	Serine-threonine/tyrosine-protein kinase, catalytic domain	GO:0004672|GO:0006468
jg14458.t1	ef072f8590b70c409b4d92ce6d7e8b12	593	PRINTS	PR00109	Tyrosine kinase catalytic domain signature	388	401	8.3e-09	T	26-10-2021	IPR001245	Serine-threonine/tyrosine-protein kinase, catalytic domain	GO:0004672|GO:0006468
jg14458.t1	ef072f8590b70c409b4d92ce6d7e8b12	593	PRINTS	PR00109	Tyrosine kinase catalytic domain signature	552	574	8.3e-09	T	26-10-2021	IPR001245	Serine-threonine/tyrosine-protein kinase, catalytic domain	GO:0004672|GO:0006468
jg14458.t1	ef072f8590b70c409b4d92ce6d7e8b12	593	Pfam	PF07714	Protein tyrosine and serine/threonine kinase	306	581	1.7e-56	T	26-10-2021	IPR001245	Serine-threonine/tyrosine-protein kinase, catalytic domain	GO:0004672|GO:0006468
jg12938.t1	a5f14e776324c8ddffaf21fb6ba0769a	823	Pfam	PF07714	Protein tyrosine and serine/threonine kinase	278	525	2.9e-54	T	26-10-2021	IPR001245	Serine-threonine/tyrosine-protein kinase, catalytic domain	GO:0004672|GO:0006468
jg21444.t1	d86da1600a15be0c33b1dce229c3a04a	383	Pfam	PF07714	Protein tyrosine and serine/threonine kinase	108	370	2.2e-46	T	26-10-2021	IPR001245	Serine-threonine/tyrosine-protein kinase, catalytic domain	GO:0004672|GO:0006468
jg5167.t1	9f8b463b6a7a49aa4d318715a3721902	1336	PRINTS	PR00109	Tyrosine kinase catalytic domain signature	126	144	6.4e-11	T	26-10-2021	IPR001245	Serine-threonine/tyrosine-protein kinase, catalytic domain	GO:0004672|GO:0006468
jg5167.t1	9f8b463b6a7a49aa4d318715a3721902	1336	PRINTS	PR00109	Tyrosine kinase catalytic domain signature	192	214	6.4e-11	T	26-10-2021	IPR001245	Serine-threonine/tyrosine-protein kinase, catalytic domain	GO:0004672|GO:0006468
jg5167.t1	9f8b463b6a7a49aa4d318715a3721902	1336	PRINTS	PR00109	Tyrosine kinase catalytic domain signature	173	183	6.4e-11	T	26-10-2021	IPR001245	Serine-threonine/tyrosine-protein kinase, catalytic domain	GO:0004672|GO:0006468
jg5167.t1	9f8b463b6a7a49aa4d318715a3721902	1336	PRINTS	PR00109	Tyrosine kinase catalytic domain signature	236	258	6.4e-11	T	26-10-2021	IPR001245	Serine-threonine/tyrosine-protein kinase, catalytic domain	GO:0004672|GO:0006468
jg5167.t1	9f8b463b6a7a49aa4d318715a3721902	1336	Pfam	PF07714	Protein tyrosine and serine/threonine kinase	61	265	1.5e-33	T	26-10-2021	IPR001245	Serine-threonine/tyrosine-protein kinase, catalytic domain	GO:0004672|GO:0006468
jg19548.t1	2ef73bd64c01749c4bd99303bef50781	158	Pfam	PF07714	Protein tyrosine and serine/threonine kinase	5	89	3.9e-15	T	26-10-2021	IPR001245	Serine-threonine/tyrosine-protein kinase, catalytic domain	GO:0004672|GO:0006468
jg14415.t1	6b5c459d81dd7d850f01d916ce606951	2275	Pfam	PF07714	Protein tyrosine and serine/threonine kinase	1671	1772	5.6e-06	T	26-10-2021	IPR001245	Serine-threonine/tyrosine-protein kinase, catalytic domain	GO:0004672|GO:0006468
jg5750.t1	96455a0801713be04c2e9503a4834aa5	1372	Pfam	PF07714	Protein tyrosine and serine/threonine kinase	727	845	2e-15	T	26-10-2021	IPR001245	Serine-threonine/tyrosine-protein kinase, catalytic domain	GO:0004672|GO:0006468
jg5750.t1	96455a0801713be04c2e9503a4834aa5	1372	Pfam	PF07714	Protein tyrosine and serine/threonine kinase	1176	1266	8.8e-14	T	26-10-2021	IPR001245	Serine-threonine/tyrosine-protein kinase, catalytic domain	GO:0004672|GO:0006468
jg35812.t1	569b97da2e490ed9d4ebeff40a18f9f2	1166	PRINTS	PR00109	Tyrosine kinase catalytic domain signature	522	540	1.7e-10	T	26-10-2021	IPR001245	Serine-threonine/tyrosine-protein kinase, catalytic domain	GO:0004672|GO:0006468
jg35812.t1	569b97da2e490ed9d4ebeff40a18f9f2	1166	PRINTS	PR00109	Tyrosine kinase catalytic domain signature	571	581	1.7e-10	T	26-10-2021	IPR001245	Serine-threonine/tyrosine-protein kinase, catalytic domain	GO:0004672|GO:0006468
jg35812.t1	569b97da2e490ed9d4ebeff40a18f9f2	1166	PRINTS	PR00109	Tyrosine kinase catalytic domain signature	634	656	1.7e-10	T	26-10-2021	IPR001245	Serine-threonine/tyrosine-protein kinase, catalytic domain	GO:0004672|GO:0006468
jg35812.t1	569b97da2e490ed9d4ebeff40a18f9f2	1166	PRINTS	PR00109	Tyrosine kinase catalytic domain signature	590	612	1.7e-10	T	26-10-2021	IPR001245	Serine-threonine/tyrosine-protein kinase, catalytic domain	GO:0004672|GO:0006468
jg35812.t1	569b97da2e490ed9d4ebeff40a18f9f2	1166	PRINTS	PR00109	Tyrosine kinase catalytic domain signature	481	494	1.7e-10	T	26-10-2021	IPR001245	Serine-threonine/tyrosine-protein kinase, catalytic domain	GO:0004672|GO:0006468
jg35812.t1	569b97da2e490ed9d4ebeff40a18f9f2	1166	Pfam	PF07714	Protein tyrosine and serine/threonine kinase	396	663	1.8e-52	T	26-10-2021	IPR001245	Serine-threonine/tyrosine-protein kinase, catalytic domain	GO:0004672|GO:0006468
jg21470.t1	d69961970ea8cae283c65079a78132eb	683	Pfam	PF07714	Protein tyrosine and serine/threonine kinase	48	217	8.9e-06	T	26-10-2021	IPR001245	Serine-threonine/tyrosine-protein kinase, catalytic domain	GO:0004672|GO:0006468
jg16262.t1	1596fcba780cb93010fd949ec02a9574	953	Pfam	PF07714	Protein tyrosine and serine/threonine kinase	699	942	2.3e-51	T	26-10-2021	IPR001245	Serine-threonine/tyrosine-protein kinase, catalytic domain	GO:0004672|GO:0006468
jg34656.t1	67772c31608fa14fce7a48523083c3d0	244	Pfam	PF07714	Protein tyrosine and serine/threonine kinase	4	225	2.1e-51	T	26-10-2021	IPR001245	Serine-threonine/tyrosine-protein kinase, catalytic domain	GO:0004672|GO:0006468
jg31465.t1	f965caa928892e2245ae77d5fe05c587	2678	Pfam	PF07714	Protein tyrosine and serine/threonine kinase	1057	1159	2.9e-14	T	26-10-2021	IPR001245	Serine-threonine/tyrosine-protein kinase, catalytic domain	GO:0004672|GO:0006468
jg33945.t1	3ad292968ceec8c428b9a4e2ff5184ad	1789	PRINTS	PR00109	Tyrosine kinase catalytic domain signature	1041	1059	1.9e-09	T	26-10-2021	IPR001245	Serine-threonine/tyrosine-protein kinase, catalytic domain	GO:0004672|GO:0006468
jg33945.t1	3ad292968ceec8c428b9a4e2ff5184ad	1789	PRINTS	PR00109	Tyrosine kinase catalytic domain signature	1149	1171	1.9e-09	T	26-10-2021	IPR001245	Serine-threonine/tyrosine-protein kinase, catalytic domain	GO:0004672|GO:0006468
jg33945.t1	3ad292968ceec8c428b9a4e2ff5184ad	1789	PRINTS	PR00109	Tyrosine kinase catalytic domain signature	1004	1017	1.9e-09	T	26-10-2021	IPR001245	Serine-threonine/tyrosine-protein kinase, catalytic domain	GO:0004672|GO:0006468
jg33945.t1	3ad292968ceec8c428b9a4e2ff5184ad	1789	PRINTS	PR00109	Tyrosine kinase catalytic domain signature	1105	1127	1.9e-09	T	26-10-2021	IPR001245	Serine-threonine/tyrosine-protein kinase, catalytic domain	GO:0004672|GO:0006468
jg33945.t1	3ad292968ceec8c428b9a4e2ff5184ad	1789	Pfam	PF07714	Protein tyrosine and serine/threonine kinase	931	1178	1.2e-49	T	26-10-2021	IPR001245	Serine-threonine/tyrosine-protein kinase, catalytic domain	GO:0004672|GO:0006468
jg6121.t1	9bf9bf61e92a909bccb54a613922e4a7	1822	Pfam	PF07714	Protein tyrosine and serine/threonine kinase	1216	1440	1.9e-43	T	26-10-2021	IPR001245	Serine-threonine/tyrosine-protein kinase, catalytic domain	GO:0004672|GO:0006468
jg17578.t1	56c8d6b86fac4d0b5f8547f7ea734b4a	969	Pfam	PF07714	Protein tyrosine and serine/threonine kinase	664	911	7.4e-61	T	26-10-2021	IPR001245	Serine-threonine/tyrosine-protein kinase, catalytic domain	GO:0004672|GO:0006468
jg17578.t1	56c8d6b86fac4d0b5f8547f7ea734b4a	969	PRINTS	PR00109	Tyrosine kinase catalytic domain signature	774	792	1.6e-11	T	26-10-2021	IPR001245	Serine-threonine/tyrosine-protein kinase, catalytic domain	GO:0004672|GO:0006468
jg17578.t1	56c8d6b86fac4d0b5f8547f7ea734b4a	969	PRINTS	PR00109	Tyrosine kinase catalytic domain signature	882	904	1.6e-11	T	26-10-2021	IPR001245	Serine-threonine/tyrosine-protein kinase, catalytic domain	GO:0004672|GO:0006468
jg17578.t1	56c8d6b86fac4d0b5f8547f7ea734b4a	969	PRINTS	PR00109	Tyrosine kinase catalytic domain signature	737	750	1.6e-11	T	26-10-2021	IPR001245	Serine-threonine/tyrosine-protein kinase, catalytic domain	GO:0004672|GO:0006468
jg17578.t1	56c8d6b86fac4d0b5f8547f7ea734b4a	969	PRINTS	PR00109	Tyrosine kinase catalytic domain signature	838	860	1.6e-11	T	26-10-2021	IPR001245	Serine-threonine/tyrosine-protein kinase, catalytic domain	GO:0004672|GO:0006468
jg19210.t1	cc28121a813d4a9841ce8c865db15b47	1793	Pfam	PF07714	Protein tyrosine and serine/threonine kinase	1562	1787	3.1e-35	T	26-10-2021	IPR001245	Serine-threonine/tyrosine-protein kinase, catalytic domain	GO:0004672|GO:0006468
jg20670.t1	7bb28af9ee73e7dbfec6e66b20eb8027	385	Pfam	PF07714	Protein tyrosine and serine/threonine kinase	41	286	6.9e-51	T	26-10-2021	IPR001245	Serine-threonine/tyrosine-protein kinase, catalytic domain	GO:0004672|GO:0006468
jg20670.t1	7bb28af9ee73e7dbfec6e66b20eb8027	385	PRINTS	PR00109	Tyrosine kinase catalytic domain signature	258	280	5.1e-09	T	26-10-2021	IPR001245	Serine-threonine/tyrosine-protein kinase, catalytic domain	GO:0004672|GO:0006468
jg20670.t1	7bb28af9ee73e7dbfec6e66b20eb8027	385	PRINTS	PR00109	Tyrosine kinase catalytic domain signature	213	235	5.1e-09	T	26-10-2021	IPR001245	Serine-threonine/tyrosine-protein kinase, catalytic domain	GO:0004672|GO:0006468
jg20670.t1	7bb28af9ee73e7dbfec6e66b20eb8027	385	PRINTS	PR00109	Tyrosine kinase catalytic domain signature	144	162	5.1e-09	T	26-10-2021	IPR001245	Serine-threonine/tyrosine-protein kinase, catalytic domain	GO:0004672|GO:0006468
jg20670.t1	7bb28af9ee73e7dbfec6e66b20eb8027	385	PRINTS	PR00109	Tyrosine kinase catalytic domain signature	105	118	5.1e-09	T	26-10-2021	IPR001245	Serine-threonine/tyrosine-protein kinase, catalytic domain	GO:0004672|GO:0006468
jg26945.t1	6e830d13f04ac8786c8fa7eaea9be18a	303	Pfam	PF07714	Protein tyrosine and serine/threonine kinase	162	294	6.3e-14	T	26-10-2021	IPR001245	Serine-threonine/tyrosine-protein kinase, catalytic domain	GO:0004672|GO:0006468
jg31408.t1	e27e0b6cba27943c8ff105dc9c3eaaa2	199	Pfam	PF07714	Protein tyrosine and serine/threonine kinase	85	196	1.1e-11	T	26-10-2021	IPR001245	Serine-threonine/tyrosine-protein kinase, catalytic domain	GO:0004672|GO:0006468
jg21498.t1	695fd550f7f3fbeb94e6a20db4939981	575	Pfam	PF07714	Protein tyrosine and serine/threonine kinase	307	563	5.8e-56	T	26-10-2021	IPR001245	Serine-threonine/tyrosine-protein kinase, catalytic domain	GO:0004672|GO:0006468
jg21498.t1	695fd550f7f3fbeb94e6a20db4939981	575	PRINTS	PR00109	Tyrosine kinase catalytic domain signature	490	512	6.2e-12	T	26-10-2021	IPR001245	Serine-threonine/tyrosine-protein kinase, catalytic domain	GO:0004672|GO:0006468
jg21498.t1	695fd550f7f3fbeb94e6a20db4939981	575	PRINTS	PR00109	Tyrosine kinase catalytic domain signature	387	400	6.2e-12	T	26-10-2021	IPR001245	Serine-threonine/tyrosine-protein kinase, catalytic domain	GO:0004672|GO:0006468
jg21498.t1	695fd550f7f3fbeb94e6a20db4939981	575	PRINTS	PR00109	Tyrosine kinase catalytic domain signature	424	442	6.2e-12	T	26-10-2021	IPR001245	Serine-threonine/tyrosine-protein kinase, catalytic domain	GO:0004672|GO:0006468
jg21498.t1	695fd550f7f3fbeb94e6a20db4939981	575	PRINTS	PR00109	Tyrosine kinase catalytic domain signature	536	558	6.2e-12	T	26-10-2021	IPR001245	Serine-threonine/tyrosine-protein kinase, catalytic domain	GO:0004672|GO:0006468
jg20568.t1	70578d8345719c39f1e3f595bd778071	655	Pfam	PF07714	Protein tyrosine and serine/threonine kinase	359	648	1.8e-26	T	26-10-2021	IPR001245	Serine-threonine/tyrosine-protein kinase, catalytic domain	GO:0004672|GO:0006468
jg6879.t1	fa41bdf085f279af4b1cb8218befe56c	2449	Pfam	PF07714	Protein tyrosine and serine/threonine kinase	2077	2338	1.7e-40	T	26-10-2021	IPR001245	Serine-threonine/tyrosine-protein kinase, catalytic domain	GO:0004672|GO:0006468
jg20359.t1	758e1262b662bcde1b0f00520ece61f5	1818	Pfam	PF07714	Protein tyrosine and serine/threonine kinase	1524	1808	8.6e-43	T	26-10-2021	IPR001245	Serine-threonine/tyrosine-protein kinase, catalytic domain	GO:0004672|GO:0006468
jg16606.t1	c7152ead9ba2c16f9973787288f36bcf	1893	Pfam	PF07714	Protein tyrosine and serine/threonine kinase	898	1156	1.1e-45	T	26-10-2021	IPR001245	Serine-threonine/tyrosine-protein kinase, catalytic domain	GO:0004672|GO:0006468
jg38939.t1	16d26112101988997d13be36e6d6914e	740	Pfam	PF07714	Protein tyrosine and serine/threonine kinase	268	517	5e-69	T	26-10-2021	IPR001245	Serine-threonine/tyrosine-protein kinase, catalytic domain	GO:0004672|GO:0006468
jg38939.t1	16d26112101988997d13be36e6d6914e	740	PRINTS	PR00109	Tyrosine kinase catalytic domain signature	379	397	1.1e-11	T	26-10-2021	IPR001245	Serine-threonine/tyrosine-protein kinase, catalytic domain	GO:0004672|GO:0006468
jg38939.t1	16d26112101988997d13be36e6d6914e	740	PRINTS	PR00109	Tyrosine kinase catalytic domain signature	342	355	1.1e-11	T	26-10-2021	IPR001245	Serine-threonine/tyrosine-protein kinase, catalytic domain	GO:0004672|GO:0006468
jg38939.t1	16d26112101988997d13be36e6d6914e	740	PRINTS	PR00109	Tyrosine kinase catalytic domain signature	445	467	1.1e-11	T	26-10-2021	IPR001245	Serine-threonine/tyrosine-protein kinase, catalytic domain	GO:0004672|GO:0006468
jg38939.t1	16d26112101988997d13be36e6d6914e	740	PRINTS	PR00109	Tyrosine kinase catalytic domain signature	490	512	1.1e-11	T	26-10-2021	IPR001245	Serine-threonine/tyrosine-protein kinase, catalytic domain	GO:0004672|GO:0006468
jg5329.t1	4b63fee644aa2142396152821dda2451	1769	Pfam	PF07714	Protein tyrosine and serine/threonine kinase	1259	1518	4.9e-50	T	26-10-2021	IPR001245	Serine-threonine/tyrosine-protein kinase, catalytic domain	GO:0004672|GO:0006468
jg22608.t1	0871125acf7abb52eaa4be6620b9eeb4	454	PRINTS	PR00109	Tyrosine kinase catalytic domain signature	176	186	1e-10	T	26-10-2021	IPR001245	Serine-threonine/tyrosine-protein kinase, catalytic domain	GO:0004672|GO:0006468
jg22608.t1	0871125acf7abb52eaa4be6620b9eeb4	454	PRINTS	PR00109	Tyrosine kinase catalytic domain signature	241	263	1e-10	T	26-10-2021	IPR001245	Serine-threonine/tyrosine-protein kinase, catalytic domain	GO:0004672|GO:0006468
jg22608.t1	0871125acf7abb52eaa4be6620b9eeb4	454	PRINTS	PR00109	Tyrosine kinase catalytic domain signature	94	107	1e-10	T	26-10-2021	IPR001245	Serine-threonine/tyrosine-protein kinase, catalytic domain	GO:0004672|GO:0006468
jg22608.t1	0871125acf7abb52eaa4be6620b9eeb4	454	PRINTS	PR00109	Tyrosine kinase catalytic domain signature	129	147	1e-10	T	26-10-2021	IPR001245	Serine-threonine/tyrosine-protein kinase, catalytic domain	GO:0004672|GO:0006468
jg22608.t1	0871125acf7abb52eaa4be6620b9eeb4	454	PRINTS	PR00109	Tyrosine kinase catalytic domain signature	195	217	1e-10	T	26-10-2021	IPR001245	Serine-threonine/tyrosine-protein kinase, catalytic domain	GO:0004672|GO:0006468
jg26064.t1	e5aa9721fd5ee255d494fadab1421abc	286	PRINTS	PR00109	Tyrosine kinase catalytic domain signature	104	126	1.6e-09	T	26-10-2021	IPR001245	Serine-threonine/tyrosine-protein kinase, catalytic domain	GO:0004672|GO:0006468
jg26064.t1	e5aa9721fd5ee255d494fadab1421abc	286	PRINTS	PR00109	Tyrosine kinase catalytic domain signature	148	170	1.6e-09	T	26-10-2021	IPR001245	Serine-threonine/tyrosine-protein kinase, catalytic domain	GO:0004672|GO:0006468
jg26064.t1	e5aa9721fd5ee255d494fadab1421abc	286	PRINTS	PR00109	Tyrosine kinase catalytic domain signature	37	55	1.6e-09	T	26-10-2021	IPR001245	Serine-threonine/tyrosine-protein kinase, catalytic domain	GO:0004672|GO:0006468
jg26064.t1	e5aa9721fd5ee255d494fadab1421abc	286	Pfam	PF07714	Protein tyrosine and serine/threonine kinase	1	175	2.7e-40	T	26-10-2021	IPR001245	Serine-threonine/tyrosine-protein kinase, catalytic domain	GO:0004672|GO:0006468
jg20423.t1	39b18f93deb635cd86a9a7b3e06ca6e2	2497	Pfam	PF07714	Protein tyrosine and serine/threonine kinase	2111	2375	5.3e-33	T	26-10-2021	IPR001245	Serine-threonine/tyrosine-protein kinase, catalytic domain	GO:0004672|GO:0006468
jg16900.t1	6a27cdeb61bb906395d0ee1c32252af5	1840	Pfam	PF07714	Protein tyrosine and serine/threonine kinase	1401	1660	9.3e-61	T	26-10-2021	IPR001245	Serine-threonine/tyrosine-protein kinase, catalytic domain	GO:0004672|GO:0006468
jg24736.t1	b97e599f0e394728677c0b4487845384	597	PRINTS	PR00109	Tyrosine kinase catalytic domain signature	241	263	9.9e-09	T	26-10-2021	IPR001245	Serine-threonine/tyrosine-protein kinase, catalytic domain	GO:0004672|GO:0006468
jg24736.t1	b97e599f0e394728677c0b4487845384	597	PRINTS	PR00109	Tyrosine kinase catalytic domain signature	198	220	9.9e-09	T	26-10-2021	IPR001245	Serine-threonine/tyrosine-protein kinase, catalytic domain	GO:0004672|GO:0006468
jg24736.t1	b97e599f0e394728677c0b4487845384	597	PRINTS	PR00109	Tyrosine kinase catalytic domain signature	91	104	9.9e-09	T	26-10-2021	IPR001245	Serine-threonine/tyrosine-protein kinase, catalytic domain	GO:0004672|GO:0006468
jg24736.t1	b97e599f0e394728677c0b4487845384	597	PRINTS	PR00109	Tyrosine kinase catalytic domain signature	127	145	9.9e-09	T	26-10-2021	IPR001245	Serine-threonine/tyrosine-protein kinase, catalytic domain	GO:0004672|GO:0006468
jg40030.t1	8194a0f2e377d1abe49d58b766c635ef	2163	Pfam	PF07714	Protein tyrosine and serine/threonine kinase	1515	1816	2.5e-47	T	26-10-2021	IPR001245	Serine-threonine/tyrosine-protein kinase, catalytic domain	GO:0004672|GO:0006468
jg14282.t1	9fce13981f869f4f094eb78c58e8996b	1468	Pfam	PF07714	Protein tyrosine and serine/threonine kinase	1223	1451	2.6e-36	T	26-10-2021	IPR001245	Serine-threonine/tyrosine-protein kinase, catalytic domain	GO:0004672|GO:0006468
jg12991.t1	dff4d0127e3480865d93acf0ac3792ef	2913	Pfam	PF07714	Protein tyrosine and serine/threonine kinase	503	743	1.1e-48	T	26-10-2021	IPR001245	Serine-threonine/tyrosine-protein kinase, catalytic domain	GO:0004672|GO:0006468
jg39735.t1	abbac15386d94e53795042866a0790f0	308	PRINTS	PR00109	Tyrosine kinase catalytic domain signature	135	153	3.1e-14	T	26-10-2021	IPR001245	Serine-threonine/tyrosine-protein kinase, catalytic domain	GO:0004672|GO:0006468
jg39735.t1	abbac15386d94e53795042866a0790f0	308	PRINTS	PR00109	Tyrosine kinase catalytic domain signature	180	190	3.1e-14	T	26-10-2021	IPR001245	Serine-threonine/tyrosine-protein kinase, catalytic domain	GO:0004672|GO:0006468
jg39735.t1	abbac15386d94e53795042866a0790f0	308	PRINTS	PR00109	Tyrosine kinase catalytic domain signature	98	111	3.1e-14	T	26-10-2021	IPR001245	Serine-threonine/tyrosine-protein kinase, catalytic domain	GO:0004672|GO:0006468
jg39735.t1	abbac15386d94e53795042866a0790f0	308	PRINTS	PR00109	Tyrosine kinase catalytic domain signature	239	261	3.1e-14	T	26-10-2021	IPR001245	Serine-threonine/tyrosine-protein kinase, catalytic domain	GO:0004672|GO:0006468
jg20329.t1	83e93f6ebec7a512eab6e15a5fd6ae5c	183	Pfam	PF07714	Protein tyrosine and serine/threonine kinase	56	172	1.8e-14	T	26-10-2021	IPR001245	Serine-threonine/tyrosine-protein kinase, catalytic domain	GO:0004672|GO:0006468
jg14256.t1	bca961d510f9c2683380230e25de07b4	594	Pfam	PF07714	Protein tyrosine and serine/threonine kinase	432	556	2.3e-16	T	26-10-2021	IPR001245	Serine-threonine/tyrosine-protein kinase, catalytic domain	GO:0004672|GO:0006468
jg14256.t1	bca961d510f9c2683380230e25de07b4	594	Pfam	PF07714	Protein tyrosine and serine/threonine kinase	121	235	2.7e-18	T	26-10-2021	IPR001245	Serine-threonine/tyrosine-protein kinase, catalytic domain	GO:0004672|GO:0006468
jg34842.t1	adb3a9854a0810e33ebd42100580df27	239	Pfam	PF07714	Protein tyrosine and serine/threonine kinase	173	238	7.5e-12	T	26-10-2021	IPR001245	Serine-threonine/tyrosine-protein kinase, catalytic domain	GO:0004672|GO:0006468
jg37865.t1	1f6cd547b7b17f6b4b5b74f93a1395e7	204	Pfam	PF07714	Protein tyrosine and serine/threonine kinase	3	144	6.9e-35	T	26-10-2021	IPR001245	Serine-threonine/tyrosine-protein kinase, catalytic domain	GO:0004672|GO:0006468
jg12793.t1	b503af7593abb4dcd4baf73b447d5298	627	PRINTS	PR00109	Tyrosine kinase catalytic domain signature	513	535	2.2e-11	T	26-10-2021	IPR001245	Serine-threonine/tyrosine-protein kinase, catalytic domain	GO:0004672|GO:0006468
jg12793.t1	b503af7593abb4dcd4baf73b447d5298	627	PRINTS	PR00109	Tyrosine kinase catalytic domain signature	556	578	2.2e-11	T	26-10-2021	IPR001245	Serine-threonine/tyrosine-protein kinase, catalytic domain	GO:0004672|GO:0006468
jg12793.t1	b503af7593abb4dcd4baf73b447d5298	627	PRINTS	PR00109	Tyrosine kinase catalytic domain signature	447	465	2.2e-11	T	26-10-2021	IPR001245	Serine-threonine/tyrosine-protein kinase, catalytic domain	GO:0004672|GO:0006468
jg12793.t1	b503af7593abb4dcd4baf73b447d5298	627	PRINTS	PR00109	Tyrosine kinase catalytic domain signature	410	423	2.2e-11	T	26-10-2021	IPR001245	Serine-threonine/tyrosine-protein kinase, catalytic domain	GO:0004672|GO:0006468
jg12793.t1	b503af7593abb4dcd4baf73b447d5298	627	Pfam	PF07714	Protein tyrosine and serine/threonine kinase	336	585	6e-64	T	26-10-2021	IPR001245	Serine-threonine/tyrosine-protein kinase, catalytic domain	GO:0004672|GO:0006468
jg22609.t1	779c7a7112b418cf42863fd2aa464dc8	647	Pfam	PF07714	Protein tyrosine and serine/threonine kinase	363	622	1.5e-53	T	26-10-2021	IPR001245	Serine-threonine/tyrosine-protein kinase, catalytic domain	GO:0004672|GO:0006468
jg21696.t1	e07645c7d172dc8f3bc419b7499b96b7	1180	Pfam	PF07714	Protein tyrosine and serine/threonine kinase	970	1124	1.1e-10	T	26-10-2021	IPR001245	Serine-threonine/tyrosine-protein kinase, catalytic domain	GO:0004672|GO:0006468
jg15066.t1	6ba755c616a78c7e039580324d5a6887	566	PRINTS	PR00109	Tyrosine kinase catalytic domain signature	487	509	6.3e-13	T	26-10-2021	IPR001245	Serine-threonine/tyrosine-protein kinase, catalytic domain	GO:0004672|GO:0006468
jg15066.t1	6ba755c616a78c7e039580324d5a6887	566	PRINTS	PR00109	Tyrosine kinase catalytic domain signature	384	397	6.3e-13	T	26-10-2021	IPR001245	Serine-threonine/tyrosine-protein kinase, catalytic domain	GO:0004672|GO:0006468
jg15066.t1	6ba755c616a78c7e039580324d5a6887	566	PRINTS	PR00109	Tyrosine kinase catalytic domain signature	424	442	6.3e-13	T	26-10-2021	IPR001245	Serine-threonine/tyrosine-protein kinase, catalytic domain	GO:0004672|GO:0006468
jg15066.t1	6ba755c616a78c7e039580324d5a6887	566	PRINTS	PR00109	Tyrosine kinase catalytic domain signature	468	478	6.3e-13	T	26-10-2021	IPR001245	Serine-threonine/tyrosine-protein kinase, catalytic domain	GO:0004672|GO:0006468
jg15066.t1	6ba755c616a78c7e039580324d5a6887	566	PRINTS	PR00109	Tyrosine kinase catalytic domain signature	531	553	6.3e-13	T	26-10-2021	IPR001245	Serine-threonine/tyrosine-protein kinase, catalytic domain	GO:0004672|GO:0006468
jg15066.t1	6ba755c616a78c7e039580324d5a6887	566	Pfam	PF07714	Protein tyrosine and serine/threonine kinase	313	559	2.1e-62	T	26-10-2021	IPR001245	Serine-threonine/tyrosine-protein kinase, catalytic domain	GO:0004672|GO:0006468
jg22978.t1	9623a1005f33dd6b7548ddab12756279	496	Pfam	PF07714	Protein tyrosine and serine/threonine kinase	237	486	5e-68	T	26-10-2021	IPR001245	Serine-threonine/tyrosine-protein kinase, catalytic domain	GO:0004672|GO:0006468
jg22978.t1	9623a1005f33dd6b7548ddab12756279	496	PRINTS	PR00109	Tyrosine kinase catalytic domain signature	412	434	3.1e-11	T	26-10-2021	IPR001245	Serine-threonine/tyrosine-protein kinase, catalytic domain	GO:0004672|GO:0006468
jg22978.t1	9623a1005f33dd6b7548ddab12756279	496	PRINTS	PR00109	Tyrosine kinase catalytic domain signature	458	480	3.1e-11	T	26-10-2021	IPR001245	Serine-threonine/tyrosine-protein kinase, catalytic domain	GO:0004672|GO:0006468
jg22978.t1	9623a1005f33dd6b7548ddab12756279	496	PRINTS	PR00109	Tyrosine kinase catalytic domain signature	347	365	3.1e-11	T	26-10-2021	IPR001245	Serine-threonine/tyrosine-protein kinase, catalytic domain	GO:0004672|GO:0006468
jg22978.t1	9623a1005f33dd6b7548ddab12756279	496	PRINTS	PR00109	Tyrosine kinase catalytic domain signature	308	321	3.1e-11	T	26-10-2021	IPR001245	Serine-threonine/tyrosine-protein kinase, catalytic domain	GO:0004672|GO:0006468
jg10201.t1	0ac53414f0951b21b3ab9ac66dc5b664	577	PRINTS	PR00109	Tyrosine kinase catalytic domain signature	426	444	4.7e-10	T	26-10-2021	IPR001245	Serine-threonine/tyrosine-protein kinase, catalytic domain	GO:0004672|GO:0006468
jg10201.t1	0ac53414f0951b21b3ab9ac66dc5b664	577	PRINTS	PR00109	Tyrosine kinase catalytic domain signature	473	483	4.7e-10	T	26-10-2021	IPR001245	Serine-threonine/tyrosine-protein kinase, catalytic domain	GO:0004672|GO:0006468
jg10201.t1	0ac53414f0951b21b3ab9ac66dc5b664	577	PRINTS	PR00109	Tyrosine kinase catalytic domain signature	538	560	4.7e-10	T	26-10-2021	IPR001245	Serine-threonine/tyrosine-protein kinase, catalytic domain	GO:0004672|GO:0006468
jg10201.t1	0ac53414f0951b21b3ab9ac66dc5b664	577	PRINTS	PR00109	Tyrosine kinase catalytic domain signature	385	398	4.7e-10	T	26-10-2021	IPR001245	Serine-threonine/tyrosine-protein kinase, catalytic domain	GO:0004672|GO:0006468
jg10201.t1	0ac53414f0951b21b3ab9ac66dc5b664	577	Pfam	PF07714	Protein tyrosine and serine/threonine kinase	312	565	2.7e-66	T	26-10-2021	IPR001245	Serine-threonine/tyrosine-protein kinase, catalytic domain	GO:0004672|GO:0006468
jg17863.t1	bdd40753063672f508abf8480b9aaff2	515	Pfam	PF07714	Protein tyrosine and serine/threonine kinase	27	282	3.9e-46	T	26-10-2021	IPR001245	Serine-threonine/tyrosine-protein kinase, catalytic domain	GO:0004672|GO:0006468
jg4371.t1	a8754f7ca4f6d93c88ee0398d7e64ace	912	Pfam	PF07714	Protein tyrosine and serine/threonine kinase	257	571	2e-47	T	26-10-2021	IPR001245	Serine-threonine/tyrosine-protein kinase, catalytic domain	GO:0004672|GO:0006468
jg9692.t1	ebf99b042495315c71bfadc72adfbe92	289	PRINTS	PR00109	Tyrosine kinase catalytic domain signature	171	181	1.9e-09	T	26-10-2021	IPR001245	Serine-threonine/tyrosine-protein kinase, catalytic domain	GO:0004672|GO:0006468
jg9692.t1	ebf99b042495315c71bfadc72adfbe92	289	PRINTS	PR00109	Tyrosine kinase catalytic domain signature	125	143	1.9e-09	T	26-10-2021	IPR001245	Serine-threonine/tyrosine-protein kinase, catalytic domain	GO:0004672|GO:0006468
jg9692.t1	ebf99b042495315c71bfadc72adfbe92	289	PRINTS	PR00109	Tyrosine kinase catalytic domain signature	190	212	1.9e-09	T	26-10-2021	IPR001245	Serine-threonine/tyrosine-protein kinase, catalytic domain	GO:0004672|GO:0006468
jg9692.t1	ebf99b042495315c71bfadc72adfbe92	289	PRINTS	PR00109	Tyrosine kinase catalytic domain signature	236	258	1.9e-09	T	26-10-2021	IPR001245	Serine-threonine/tyrosine-protein kinase, catalytic domain	GO:0004672|GO:0006468
jg9692.t1	ebf99b042495315c71bfadc72adfbe92	289	Pfam	PF07714	Protein tyrosine and serine/threonine kinase	134	265	3.4e-33	T	26-10-2021	IPR001245	Serine-threonine/tyrosine-protein kinase, catalytic domain	GO:0004672|GO:0006468
jg15582.t1	e6634be717e4e487fd904d73d1223234	600	Pfam	PF07714	Protein tyrosine and serine/threonine kinase	135	383	1e-42	T	26-10-2021	IPR001245	Serine-threonine/tyrosine-protein kinase, catalytic domain	GO:0004672|GO:0006468
jg12840.t1	1cf8629cbea0160715b0b1f64208c4f0	294	Pfam	PF07714	Protein tyrosine and serine/threonine kinase	186	275	1.3e-18	T	26-10-2021	IPR001245	Serine-threonine/tyrosine-protein kinase, catalytic domain	GO:0004672|GO:0006468
jg24158.t1	0bd96437e55895ba60a5c9e9338d2dc9	2470	Pfam	PF07714	Protein tyrosine and serine/threonine kinase	901	1158	3.8e-44	T	26-10-2021	IPR001245	Serine-threonine/tyrosine-protein kinase, catalytic domain	GO:0004672|GO:0006468
jg16095.t1	93f8dc31f6622aa06eaaf7bfd7344877	1971	Pfam	PF07714	Protein tyrosine and serine/threonine kinase	686	941	1.5e-40	T	26-10-2021	IPR001245	Serine-threonine/tyrosine-protein kinase, catalytic domain	GO:0004672|GO:0006468
jg16987.t1	b5fef4f5e66527c175fa34f171f98810	845	PRINTS	PR00109	Tyrosine kinase catalytic domain signature	694	712	1.1e-10	T	26-10-2021	IPR001245	Serine-threonine/tyrosine-protein kinase, catalytic domain	GO:0004672|GO:0006468
jg16987.t1	b5fef4f5e66527c175fa34f171f98810	845	PRINTS	PR00109	Tyrosine kinase catalytic domain signature	758	780	1.1e-10	T	26-10-2021	IPR001245	Serine-threonine/tyrosine-protein kinase, catalytic domain	GO:0004672|GO:0006468
jg16987.t1	b5fef4f5e66527c175fa34f171f98810	845	PRINTS	PR00109	Tyrosine kinase catalytic domain signature	803	825	1.1e-10	T	26-10-2021	IPR001245	Serine-threonine/tyrosine-protein kinase, catalytic domain	GO:0004672|GO:0006468
jg16987.t1	b5fef4f5e66527c175fa34f171f98810	845	PRINTS	PR00109	Tyrosine kinase catalytic domain signature	739	749	1.1e-10	T	26-10-2021	IPR001245	Serine-threonine/tyrosine-protein kinase, catalytic domain	GO:0004672|GO:0006468
jg16987.t1	b5fef4f5e66527c175fa34f171f98810	845	PRINTS	PR00109	Tyrosine kinase catalytic domain signature	655	668	1.1e-10	T	26-10-2021	IPR001245	Serine-threonine/tyrosine-protein kinase, catalytic domain	GO:0004672|GO:0006468
jg16987.t1	b5fef4f5e66527c175fa34f171f98810	845	Pfam	PF07714	Protein tyrosine and serine/threonine kinase	582	831	1.4e-57	T	26-10-2021	IPR001245	Serine-threonine/tyrosine-protein kinase, catalytic domain	GO:0004672|GO:0006468
jg37516.t1	2ce6525f6c4dae65e10bb061012d0ae9	2021	Pfam	PF07714	Protein tyrosine and serine/threonine kinase	1072	1338	1.8e-45	T	26-10-2021	IPR001245	Serine-threonine/tyrosine-protein kinase, catalytic domain	GO:0004672|GO:0006468
jg20556.t1	ec0e6a0f12c1f94f4728b268cd9dd5ab	587	Pfam	PF07714	Protein tyrosine and serine/threonine kinase	313	565	5.7e-43	T	26-10-2021	IPR001245	Serine-threonine/tyrosine-protein kinase, catalytic domain	GO:0004672|GO:0006468
jg17791.t1	f862b5fdd3ce5d65c81882bd31f9e04f	880	Pfam	PF07714	Protein tyrosine and serine/threonine kinase	367	613	3.1e-37	T	26-10-2021	IPR001245	Serine-threonine/tyrosine-protein kinase, catalytic domain	GO:0004672|GO:0006468
jg37484.t1	4530140cffc10afeb21aa8401e106213	1149	Pfam	PF07714	Protein tyrosine and serine/threonine kinase	910	1123	6.7e-17	T	26-10-2021	IPR001245	Serine-threonine/tyrosine-protein kinase, catalytic domain	GO:0004672|GO:0006468
jg17551.t1	b7f3728d90a13bb5c638a00f88e56033	547	Pfam	PF07714	Protein tyrosine and serine/threonine kinase	180	444	2e-64	T	26-10-2021	IPR001245	Serine-threonine/tyrosine-protein kinase, catalytic domain	GO:0004672|GO:0006468
jg17551.t1	b7f3728d90a13bb5c638a00f88e56033	547	PRINTS	PR00109	Tyrosine kinase catalytic domain signature	259	272	2e-10	T	26-10-2021	IPR001245	Serine-threonine/tyrosine-protein kinase, catalytic domain	GO:0004672|GO:0006468
jg17551.t1	b7f3728d90a13bb5c638a00f88e56033	547	PRINTS	PR00109	Tyrosine kinase catalytic domain signature	354	364	2e-10	T	26-10-2021	IPR001245	Serine-threonine/tyrosine-protein kinase, catalytic domain	GO:0004672|GO:0006468
jg17551.t1	b7f3728d90a13bb5c638a00f88e56033	547	PRINTS	PR00109	Tyrosine kinase catalytic domain signature	373	395	2e-10	T	26-10-2021	IPR001245	Serine-threonine/tyrosine-protein kinase, catalytic domain	GO:0004672|GO:0006468
jg17551.t1	b7f3728d90a13bb5c638a00f88e56033	547	PRINTS	PR00109	Tyrosine kinase catalytic domain signature	417	439	2e-10	T	26-10-2021	IPR001245	Serine-threonine/tyrosine-protein kinase, catalytic domain	GO:0004672|GO:0006468
jg23377.t1	738be793ab293db0455f82842c15de34	1698	Pfam	PF07714	Protein tyrosine and serine/threonine kinase	1301	1572	6.5e-41	T	26-10-2021	IPR001245	Serine-threonine/tyrosine-protein kinase, catalytic domain	GO:0004672|GO:0006468
jg21288.t1	acb3f8ab75b5c181cdb59765ac5be659	2507	Pfam	PF07714	Protein tyrosine and serine/threonine kinase	1835	2082	7.9e-38	T	26-10-2021	IPR001245	Serine-threonine/tyrosine-protein kinase, catalytic domain	GO:0004672|GO:0006468
jg22125.t1	7e4235a140eff7a016004d19650dfd7a	861	PRINTS	PR00109	Tyrosine kinase catalytic domain signature	822	844	1.2e-12	T	26-10-2021	IPR001245	Serine-threonine/tyrosine-protein kinase, catalytic domain	GO:0004672|GO:0006468
jg22125.t1	7e4235a140eff7a016004d19650dfd7a	861	PRINTS	PR00109	Tyrosine kinase catalytic domain signature	775	797	1.2e-12	T	26-10-2021	IPR001245	Serine-threonine/tyrosine-protein kinase, catalytic domain	GO:0004672|GO:0006468
jg22125.t1	7e4235a140eff7a016004d19650dfd7a	861	PRINTS	PR00109	Tyrosine kinase catalytic domain signature	671	684	1.2e-12	T	26-10-2021	IPR001245	Serine-threonine/tyrosine-protein kinase, catalytic domain	GO:0004672|GO:0006468
jg22125.t1	7e4235a140eff7a016004d19650dfd7a	861	PRINTS	PR00109	Tyrosine kinase catalytic domain signature	708	726	1.2e-12	T	26-10-2021	IPR001245	Serine-threonine/tyrosine-protein kinase, catalytic domain	GO:0004672|GO:0006468
jg22125.t1	7e4235a140eff7a016004d19650dfd7a	861	Pfam	PF07714	Protein tyrosine and serine/threonine kinase	599	850	4.2e-64	T	26-10-2021	IPR001245	Serine-threonine/tyrosine-protein kinase, catalytic domain	GO:0004672|GO:0006468
jg13307.t1	fb818ff1cc4512e991f2877daa069bf0	552	Pfam	PF07714	Protein tyrosine and serine/threonine kinase	225	483	4.3e-54	T	26-10-2021	IPR001245	Serine-threonine/tyrosine-protein kinase, catalytic domain	GO:0004672|GO:0006468
jg13307.t1	fb818ff1cc4512e991f2877daa069bf0	552	PRINTS	PR00109	Tyrosine kinase catalytic domain signature	456	478	2.7e-10	T	26-10-2021	IPR001245	Serine-threonine/tyrosine-protein kinase, catalytic domain	GO:0004672|GO:0006468
jg13307.t1	fb818ff1cc4512e991f2877daa069bf0	552	PRINTS	PR00109	Tyrosine kinase catalytic domain signature	412	434	2.7e-10	T	26-10-2021	IPR001245	Serine-threonine/tyrosine-protein kinase, catalytic domain	GO:0004672|GO:0006468
jg13307.t1	fb818ff1cc4512e991f2877daa069bf0	552	PRINTS	PR00109	Tyrosine kinase catalytic domain signature	304	317	2.7e-10	T	26-10-2021	IPR001245	Serine-threonine/tyrosine-protein kinase, catalytic domain	GO:0004672|GO:0006468
jg13307.t1	fb818ff1cc4512e991f2877daa069bf0	552	PRINTS	PR00109	Tyrosine kinase catalytic domain signature	343	361	2.7e-10	T	26-10-2021	IPR001245	Serine-threonine/tyrosine-protein kinase, catalytic domain	GO:0004672|GO:0006468
jg12989.t1	d1a596ebe661f201d979a2b76711d364	635	Pfam	PF07714	Protein tyrosine and serine/threonine kinase	223	465	2e-39	T	26-10-2021	IPR001245	Serine-threonine/tyrosine-protein kinase, catalytic domain	GO:0004672|GO:0006468
jg7596.t1	f8c77131ed2fca316a6193428f505735	1277	Pfam	PF07714	Protein tyrosine and serine/threonine kinase	1018	1264	3.7e-53	T	26-10-2021	IPR001245	Serine-threonine/tyrosine-protein kinase, catalytic domain	GO:0004672|GO:0006468
jg7596.t1	f8c77131ed2fca316a6193428f505735	1277	Pfam	PF07714	Protein tyrosine and serine/threonine kinase	4	155	1.5e-35	T	26-10-2021	IPR001245	Serine-threonine/tyrosine-protein kinase, catalytic domain	GO:0004672|GO:0006468
jg7596.t1	f8c77131ed2fca316a6193428f505735	1277	PRINTS	PR00109	Tyrosine kinase catalytic domain signature	127	149	6.6e-13	T	26-10-2021	IPR001245	Serine-threonine/tyrosine-protein kinase, catalytic domain	GO:0004672|GO:0006468
jg7596.t1	f8c77131ed2fca316a6193428f505735	1277	PRINTS	PR00109	Tyrosine kinase catalytic domain signature	83	105	6.6e-13	T	26-10-2021	IPR001245	Serine-threonine/tyrosine-protein kinase, catalytic domain	GO:0004672|GO:0006468
jg7596.t1	f8c77131ed2fca316a6193428f505735	1277	PRINTS	PR00109	Tyrosine kinase catalytic domain signature	14	32	6.6e-13	T	26-10-2021	IPR001245	Serine-threonine/tyrosine-protein kinase, catalytic domain	GO:0004672|GO:0006468
jg15649.t1	040de606973fd672080094b64df1ce02	781	Pfam	PF07714	Protein tyrosine and serine/threonine kinase	22	117	3.3e-17	T	26-10-2021	IPR001245	Serine-threonine/tyrosine-protein kinase, catalytic domain	GO:0004672|GO:0006468
jg23240.t1	b47f8a0f23478ab3a531493805f5e6a4	1443	Pfam	PF07714	Protein tyrosine and serine/threonine kinase	1155	1401	2.7e-46	T	26-10-2021	IPR001245	Serine-threonine/tyrosine-protein kinase, catalytic domain	GO:0004672|GO:0006468
jg25190.t1	520d5e73947032c93b70b9a3a97fe570	666	Pfam	PF07714	Protein tyrosine and serine/threonine kinase	169	411	4.3e-48	T	26-10-2021	IPR001245	Serine-threonine/tyrosine-protein kinase, catalytic domain	GO:0004672|GO:0006468
jg25190.t1	520d5e73947032c93b70b9a3a97fe570	666	Pfam	PF07714	Protein tyrosine and serine/threonine kinase	543	662	2e-14	T	26-10-2021	IPR001245	Serine-threonine/tyrosine-protein kinase, catalytic domain	GO:0004672|GO:0006468
jg22562.t1	f034882d1ceedcd499499a151563b137	952	Pfam	PF07714	Protein tyrosine and serine/threonine kinase	765	948	2.5e-21	T	26-10-2021	IPR001245	Serine-threonine/tyrosine-protein kinase, catalytic domain	GO:0004672|GO:0006468
jg6053.t1	68ed99a0e1d6e362d1e90cf9e2a4ad13	2263	Pfam	PF07714	Protein tyrosine and serine/threonine kinase	1388	1634	5.4e-19	T	26-10-2021	IPR001245	Serine-threonine/tyrosine-protein kinase, catalytic domain	GO:0004672|GO:0006468
jg14015.t1	979f8ef68e4f97ca908ecbb55aa6865d	519	Pfam	PF07714	Protein tyrosine and serine/threonine kinase	193	472	3.1e-52	T	26-10-2021	IPR001245	Serine-threonine/tyrosine-protein kinase, catalytic domain	GO:0004672|GO:0006468
jg25581.t1	d1344b19ec4753acafd9e35bd6eacece	559	Pfam	PF07714	Protein tyrosine and serine/threonine kinase	228	383	2.5e-35	T	26-10-2021	IPR001245	Serine-threonine/tyrosine-protein kinase, catalytic domain	GO:0004672|GO:0006468
jg16624.t1	eb922ddbccea28d54da05d8b111aca29	486	PRINTS	PR00109	Tyrosine kinase catalytic domain signature	253	275	1.6e-09	T	26-10-2021	IPR001245	Serine-threonine/tyrosine-protein kinase, catalytic domain	GO:0004672|GO:0006468
jg16624.t1	eb922ddbccea28d54da05d8b111aca29	486	PRINTS	PR00109	Tyrosine kinase catalytic domain signature	208	230	1.6e-09	T	26-10-2021	IPR001245	Serine-threonine/tyrosine-protein kinase, catalytic domain	GO:0004672|GO:0006468
jg16624.t1	eb922ddbccea28d54da05d8b111aca29	486	PRINTS	PR00109	Tyrosine kinase catalytic domain signature	142	160	1.6e-09	T	26-10-2021	IPR001245	Serine-threonine/tyrosine-protein kinase, catalytic domain	GO:0004672|GO:0006468
jg16624.t1	eb922ddbccea28d54da05d8b111aca29	486	Pfam	PF07714	Protein tyrosine and serine/threonine kinase	31	279	3.1e-52	T	26-10-2021	IPR001245	Serine-threonine/tyrosine-protein kinase, catalytic domain	GO:0004672|GO:0006468
jg38614.t1	cb004a75fcfa6a80495e5a9f122d4056	242	Pfam	PF07714	Protein tyrosine and serine/threonine kinase	33	162	2.1e-19	T	26-10-2021	IPR001245	Serine-threonine/tyrosine-protein kinase, catalytic domain	GO:0004672|GO:0006468
jg36664.t1	4c6b268b5e381788bb2e225b83926bb9	2045	Pfam	PF07714	Protein tyrosine and serine/threonine kinase	1305	1526	7.7e-43	T	26-10-2021	IPR001245	Serine-threonine/tyrosine-protein kinase, catalytic domain	GO:0004672|GO:0006468
jg25195.t1	e3f6d13c2c0f47bde9856eb8b71b9c29	2160	Pfam	PF07714	Protein tyrosine and serine/threonine kinase	2045	2156	2e-07	T	26-10-2021	IPR001245	Serine-threonine/tyrosine-protein kinase, catalytic domain	GO:0004672|GO:0006468
jg13440.t1	b2a54515eafc024b9878af9b1ccd1368	154	Pfam	PF07714	Protein tyrosine and serine/threonine kinase	5	80	3.6e-07	T	26-10-2021	IPR001245	Serine-threonine/tyrosine-protein kinase, catalytic domain	GO:0004672|GO:0006468
jg29653.t1	10dc930c98bd565c5a6f8d44661b05cd	2465	Pfam	PF07714	Protein tyrosine and serine/threonine kinase	2207	2457	3.8e-47	T	26-10-2021	IPR001245	Serine-threonine/tyrosine-protein kinase, catalytic domain	GO:0004672|GO:0006468
jg11719.t1	42c0adb08498e5b6de910b729ae02039	2054	Pfam	PF07714	Protein tyrosine and serine/threonine kinase	1388	1702	9.2e-44	T	26-10-2021	IPR001245	Serine-threonine/tyrosine-protein kinase, catalytic domain	GO:0004672|GO:0006468
jg21799.t1	713c386c38dbcd71c3fba40fc4360853	603	Pfam	PF07714	Protein tyrosine and serine/threonine kinase	333	589	7.8e-56	T	26-10-2021	IPR001245	Serine-threonine/tyrosine-protein kinase, catalytic domain	GO:0004672|GO:0006468
jg21799.t1	713c386c38dbcd71c3fba40fc4360853	603	PRINTS	PR00109	Tyrosine kinase catalytic domain signature	413	426	2.3e-11	T	26-10-2021	IPR001245	Serine-threonine/tyrosine-protein kinase, catalytic domain	GO:0004672|GO:0006468
jg21799.t1	713c386c38dbcd71c3fba40fc4360853	603	PRINTS	PR00109	Tyrosine kinase catalytic domain signature	450	468	2.3e-11	T	26-10-2021	IPR001245	Serine-threonine/tyrosine-protein kinase, catalytic domain	GO:0004672|GO:0006468
jg21799.t1	713c386c38dbcd71c3fba40fc4360853	603	PRINTS	PR00109	Tyrosine kinase catalytic domain signature	562	584	2.3e-11	T	26-10-2021	IPR001245	Serine-threonine/tyrosine-protein kinase, catalytic domain	GO:0004672|GO:0006468
jg21799.t1	713c386c38dbcd71c3fba40fc4360853	603	PRINTS	PR00109	Tyrosine kinase catalytic domain signature	516	538	2.3e-11	T	26-10-2021	IPR001245	Serine-threonine/tyrosine-protein kinase, catalytic domain	GO:0004672|GO:0006468
jg34082.t1	892ccd5756e5aa3191a7d7271d6393ac	484	Pfam	PF07714	Protein tyrosine and serine/threonine kinase	299	387	7e-11	T	26-10-2021	IPR001245	Serine-threonine/tyrosine-protein kinase, catalytic domain	GO:0004672|GO:0006468
jg26866.t1	0fac8dc25d81928b83f5a3a5b16d0022	372	Pfam	PF07714	Protein tyrosine and serine/threonine kinase	121	369	4.7e-40	T	26-10-2021	IPR001245	Serine-threonine/tyrosine-protein kinase, catalytic domain	GO:0004672|GO:0006468
jg9702.t1	1490e1945ca71a97dae77c5f300a9b8e	670	Pfam	PF07714	Protein tyrosine and serine/threonine kinase	475	591	3.7e-26	T	26-10-2021	IPR001245	Serine-threonine/tyrosine-protein kinase, catalytic domain	GO:0004672|GO:0006468
jg10468.t1	b59c9386762358551e994deff81aacab	577	PRINTS	PR00109	Tyrosine kinase catalytic domain signature	268	290	8.3e-14	T	26-10-2021	IPR001245	Serine-threonine/tyrosine-protein kinase, catalytic domain	GO:0004672|GO:0006468
jg10468.t1	b59c9386762358551e994deff81aacab	577	PRINTS	PR00109	Tyrosine kinase catalytic domain signature	115	128	8.3e-14	T	26-10-2021	IPR001245	Serine-threonine/tyrosine-protein kinase, catalytic domain	GO:0004672|GO:0006468
jg10468.t1	b59c9386762358551e994deff81aacab	577	PRINTS	PR00109	Tyrosine kinase catalytic domain signature	154	172	8.3e-14	T	26-10-2021	IPR001245	Serine-threonine/tyrosine-protein kinase, catalytic domain	GO:0004672|GO:0006468
jg10468.t1	b59c9386762358551e994deff81aacab	577	PRINTS	PR00109	Tyrosine kinase catalytic domain signature	223	245	8.3e-14	T	26-10-2021	IPR001245	Serine-threonine/tyrosine-protein kinase, catalytic domain	GO:0004672|GO:0006468
jg10468.t1	b59c9386762358551e994deff81aacab	577	Pfam	PF07714	Protein tyrosine and serine/threonine kinase	43	297	4.2e-65	T	26-10-2021	IPR001245	Serine-threonine/tyrosine-protein kinase, catalytic domain	GO:0004672|GO:0006468
jg6882.t1	cb505e96529d51bfc2a95d9069c15d45	2458	Pfam	PF07714	Protein tyrosine and serine/threonine kinase	2023	2293	1.3e-33	T	26-10-2021	IPR001245	Serine-threonine/tyrosine-protein kinase, catalytic domain	GO:0004672|GO:0006468
jg24566.t1	f04dbda4d354ee656d0f1af846eae393	1116	Pfam	PF07714	Protein tyrosine and serine/threonine kinase	885	1087	1.4e-39	T	26-10-2021	IPR001245	Serine-threonine/tyrosine-protein kinase, catalytic domain	GO:0004672|GO:0006468
jg21722.t1	8478dbb37185543026c7a78404497e03	2048	Pfam	PF07714	Protein tyrosine and serine/threonine kinase	1387	1700	3.2e-43	T	26-10-2021	IPR001245	Serine-threonine/tyrosine-protein kinase, catalytic domain	GO:0004672|GO:0006468
jg30831.t1	e0ae3ab8a529b632786c8e4fb6f000db	151	Pfam	PF07714	Protein tyrosine and serine/threonine kinase	2	132	5.2e-36	T	26-10-2021	IPR001245	Serine-threonine/tyrosine-protein kinase, catalytic domain	GO:0004672|GO:0006468
jg19059.t1	0876b84bd4fee80a498a7f3a77495590	228	Pfam	PF07714	Protein tyrosine and serine/threonine kinase	13	170	1.6e-18	T	26-10-2021	IPR001245	Serine-threonine/tyrosine-protein kinase, catalytic domain	GO:0004672|GO:0006468
jg10931.t1	d235036a96f2a519c6a9ae2f3e948d10	950	PRINTS	PR00109	Tyrosine kinase catalytic domain signature	864	886	5.7e-13	T	26-10-2021	IPR001245	Serine-threonine/tyrosine-protein kinase, catalytic domain	GO:0004672|GO:0006468
jg10931.t1	d235036a96f2a519c6a9ae2f3e948d10	950	PRINTS	PR00109	Tyrosine kinase catalytic domain signature	907	929	5.7e-13	T	26-10-2021	IPR001245	Serine-threonine/tyrosine-protein kinase, catalytic domain	GO:0004672|GO:0006468
jg10931.t1	d235036a96f2a519c6a9ae2f3e948d10	950	PRINTS	PR00109	Tyrosine kinase catalytic domain signature	761	774	5.7e-13	T	26-10-2021	IPR001245	Serine-threonine/tyrosine-protein kinase, catalytic domain	GO:0004672|GO:0006468
jg10931.t1	d235036a96f2a519c6a9ae2f3e948d10	950	PRINTS	PR00109	Tyrosine kinase catalytic domain signature	800	818	5.7e-13	T	26-10-2021	IPR001245	Serine-threonine/tyrosine-protein kinase, catalytic domain	GO:0004672|GO:0006468
jg10931.t1	d235036a96f2a519c6a9ae2f3e948d10	950	Pfam	PF07714	Protein tyrosine and serine/threonine kinase	688	935	5.5e-65	T	26-10-2021	IPR001245	Serine-threonine/tyrosine-protein kinase, catalytic domain	GO:0004672|GO:0006468
jg21236.t1	c8e3519c03357f14e82f621e3f22a861	811	Pfam	PF07714	Protein tyrosine and serine/threonine kinase	101	360	9.3e-33	T	26-10-2021	IPR001245	Serine-threonine/tyrosine-protein kinase, catalytic domain	GO:0004672|GO:0006468
jg6000.t1	ce045623a77c25f0a4ba1417d19be50f	785	Pfam	PF07714	Protein tyrosine and serine/threonine kinase	620	751	4.6e-23	T	26-10-2021	IPR001245	Serine-threonine/tyrosine-protein kinase, catalytic domain	GO:0004672|GO:0006468
jg26356.t1	92a1dcb650af1f1349e29c810cb6e7c4	561	PRINTS	PR00109	Tyrosine kinase catalytic domain signature	366	379	1.3e-12	T	26-10-2021	IPR001245	Serine-threonine/tyrosine-protein kinase, catalytic domain	GO:0004672|GO:0006468
jg26356.t1	92a1dcb650af1f1349e29c810cb6e7c4	561	PRINTS	PR00109	Tyrosine kinase catalytic domain signature	416	434	1.3e-12	T	26-10-2021	IPR001245	Serine-threonine/tyrosine-protein kinase, catalytic domain	GO:0004672|GO:0006468
jg26356.t1	92a1dcb650af1f1349e29c810cb6e7c4	561	PRINTS	PR00109	Tyrosine kinase catalytic domain signature	521	543	1.3e-12	T	26-10-2021	IPR001245	Serine-threonine/tyrosine-protein kinase, catalytic domain	GO:0004672|GO:0006468
jg26356.t1	92a1dcb650af1f1349e29c810cb6e7c4	561	PRINTS	PR00109	Tyrosine kinase catalytic domain signature	477	499	1.3e-12	T	26-10-2021	IPR001245	Serine-threonine/tyrosine-protein kinase, catalytic domain	GO:0004672|GO:0006468
jg26356.t1	92a1dcb650af1f1349e29c810cb6e7c4	561	Pfam	PF07714	Protein tyrosine and serine/threonine kinase	290	548	3e-60	T	26-10-2021	IPR001245	Serine-threonine/tyrosine-protein kinase, catalytic domain	GO:0004672|GO:0006468
jg26183.t1	6d29499547734c0fce35b72b25e7e9a5	1522	Pfam	PF07714	Protein tyrosine and serine/threonine kinase	724	915	1.3e-13	T	26-10-2021	IPR001245	Serine-threonine/tyrosine-protein kinase, catalytic domain	GO:0004672|GO:0006468
jg26069.t1	c4be3892d68e3713040fd8a9843a4cf3	411	PRINTS	PR00109	Tyrosine kinase catalytic domain signature	90	103	1e-08	T	26-10-2021	IPR001245	Serine-threonine/tyrosine-protein kinase, catalytic domain	GO:0004672|GO:0006468
jg26069.t1	c4be3892d68e3713040fd8a9843a4cf3	411	PRINTS	PR00109	Tyrosine kinase catalytic domain signature	174	184	1e-08	T	26-10-2021	IPR001245	Serine-threonine/tyrosine-protein kinase, catalytic domain	GO:0004672|GO:0006468
jg26069.t1	c4be3892d68e3713040fd8a9843a4cf3	411	PRINTS	PR00109	Tyrosine kinase catalytic domain signature	193	215	1e-08	T	26-10-2021	IPR001245	Serine-threonine/tyrosine-protein kinase, catalytic domain	GO:0004672|GO:0006468
jg26069.t1	c4be3892d68e3713040fd8a9843a4cf3	411	PRINTS	PR00109	Tyrosine kinase catalytic domain signature	127	145	1e-08	T	26-10-2021	IPR001245	Serine-threonine/tyrosine-protein kinase, catalytic domain	GO:0004672|GO:0006468
jg26069.t1	c4be3892d68e3713040fd8a9843a4cf3	411	PRINTS	PR00109	Tyrosine kinase catalytic domain signature	238	260	1e-08	T	26-10-2021	IPR001245	Serine-threonine/tyrosine-protein kinase, catalytic domain	GO:0004672|GO:0006468
jg35788.t1	3f115aba61862fe33c7a5d4b72fe4a0b	826	Pfam	PF07714	Protein tyrosine and serine/threonine kinase	713	801	2.1e-12	T	26-10-2021	IPR001245	Serine-threonine/tyrosine-protein kinase, catalytic domain	GO:0004672|GO:0006468
jg19945.t1	e04ca2a60baa9e47b57558cbe1c907a1	73	Pfam	PF07714	Protein tyrosine and serine/threonine kinase	1	64	3.1e-06	T	26-10-2021	IPR001245	Serine-threonine/tyrosine-protein kinase, catalytic domain	GO:0004672|GO:0006468
jg32684.t1	2016b3de6c297edf6e941688f2d100b7	1780	Pfam	PF07714	Protein tyrosine and serine/threonine kinase	889	990	9.6e-11	T	26-10-2021	IPR001245	Serine-threonine/tyrosine-protein kinase, catalytic domain	GO:0004672|GO:0006468
jg18542.t1	650e66b9c9d136d04e6c1d836c7c2a92	574	ProSitePatterns	PS00109	Tyrosine protein kinases specific active-site signature.	205	217	-	T	26-10-2021	IPR008266	Tyrosine-protein kinase, active site	GO:0004672|GO:0006468
jg18742.t1	c02f10b016954fab73ab710a87462920	779	ProSitePatterns	PS00109	Tyrosine protein kinases specific active-site signature.	588	600	-	T	26-10-2021	IPR008266	Tyrosine-protein kinase, active site	GO:0004672|GO:0006468
jg29764.t1	6eb21f8862914d6b168beb1ced5c6210	539	ProSitePatterns	PS00109	Tyrosine protein kinases specific active-site signature.	220	232	-	T	26-10-2021	IPR008266	Tyrosine-protein kinase, active site	GO:0004672|GO:0006468
jg26116.t1	5a9bebca561e21dba1623ba13163105e	352	ProSitePatterns	PS00109	Tyrosine protein kinases specific active-site signature.	209	221	-	T	26-10-2021	IPR008266	Tyrosine-protein kinase, active site	GO:0004672|GO:0006468
jg7230.t1	bf3af18c7ef6465d254fde1ed05bc240	918	ProSitePatterns	PS00109	Tyrosine protein kinases specific active-site signature.	749	761	-	T	26-10-2021	IPR008266	Tyrosine-protein kinase, active site	GO:0004672|GO:0006468
jg17141.t1	3d430c0d7452d77b7d3d5cb969af94f3	865	ProSitePatterns	PS00109	Tyrosine protein kinases specific active-site signature.	707	719	-	T	26-10-2021	IPR008266	Tyrosine-protein kinase, active site	GO:0004672|GO:0006468
jg12938.t1	a5f14e776324c8ddffaf21fb6ba0769a	823	ProSitePatterns	PS00109	Tyrosine protein kinases specific active-site signature.	394	406	-	T	26-10-2021	IPR008266	Tyrosine-protein kinase, active site	GO:0004672|GO:0006468
jg11679.t1	8e22ecfcadd398affb98b83cf8fc84c3	699	ProSitePatterns	PS00109	Tyrosine protein kinases specific active-site signature.	278	290	-	T	26-10-2021	IPR008266	Tyrosine-protein kinase, active site	GO:0004672|GO:0006468
jg32924.t1	2fa58f92e612d5b963c941f506d00ce3	334	ProSitePatterns	PS00109	Tyrosine protein kinases specific active-site signature.	228	240	-	T	26-10-2021	IPR008266	Tyrosine-protein kinase, active site	GO:0004672|GO:0006468
jg21444.t1	d86da1600a15be0c33b1dce229c3a04a	383	ProSitePatterns	PS00109	Tyrosine protein kinases specific active-site signature.	234	246	-	T	26-10-2021	IPR008266	Tyrosine-protein kinase, active site	GO:0004672|GO:0006468
jg34656.t1	67772c31608fa14fce7a48523083c3d0	244	ProSitePatterns	PS00109	Tyrosine protein kinases specific active-site signature.	87	99	-	T	26-10-2021	IPR008266	Tyrosine-protein kinase, active site	GO:0004672|GO:0006468
jg37865.t1	1f6cd547b7b17f6b4b5b74f93a1395e7	204	ProSitePatterns	PS00109	Tyrosine protein kinases specific active-site signature.	17	29	-	T	26-10-2021	IPR008266	Tyrosine-protein kinase, active site	GO:0004672|GO:0006468
jg15064.t1	c45fbaf6dcb712a757ae846957021040	835	ProSitePatterns	PS00109	Tyrosine protein kinases specific active-site signature.	640	652	-	T	26-10-2021	IPR008266	Tyrosine-protein kinase, active site	GO:0004672|GO:0006468
jg16293.t1	00fe60cccb75fd1c95506d01d110b308	369	ProSitePatterns	PS00109	Tyrosine protein kinases specific active-site signature.	146	158	-	T	26-10-2021	IPR008266	Tyrosine-protein kinase, active site	GO:0004672|GO:0006468
jg15521.t1	90b5401afe6e982bdd29e5910abc916c	235	ProSitePatterns	PS00109	Tyrosine protein kinases specific active-site signature.	136	148	-	T	26-10-2021	IPR008266	Tyrosine-protein kinase, active site	GO:0004672|GO:0006468
jg17551.t1	b7f3728d90a13bb5c638a00f88e56033	547	ProSitePatterns	PS00109	Tyrosine protein kinases specific active-site signature.	302	314	-	T	26-10-2021	IPR008266	Tyrosine-protein kinase, active site	GO:0004672|GO:0006468
jg21288.t1	acb3f8ab75b5c181cdb59765ac5be659	2507	ProSitePatterns	PS00109	Tyrosine protein kinases specific active-site signature.	1935	1947	-	T	26-10-2021	IPR008266	Tyrosine-protein kinase, active site	GO:0004672|GO:0006468
jg37351.t1	10519b2b31f59be7d642d0bb78b823e6	1146	ProSitePatterns	PS00109	Tyrosine protein kinases specific active-site signature.	119	131	-	T	26-10-2021	IPR008266	Tyrosine-protein kinase, active site	GO:0004672|GO:0006468
jg7671.t1	6365f9a7e79e08991c21e4e3c8c7aa1d	281	ProSitePatterns	PS00109	Tyrosine protein kinases specific active-site signature.	139	151	-	T	26-10-2021	IPR008266	Tyrosine-protein kinase, active site	GO:0004672|GO:0006468
jg16239.t1	f3afc3b3a7d722d071a0158dd5873f58	262	ProSitePatterns	PS00109	Tyrosine protein kinases specific active-site signature.	129	141	-	T	26-10-2021	IPR008266	Tyrosine-protein kinase, active site	GO:0004672|GO:0006468
jg32684.t1	2016b3de6c297edf6e941688f2d100b7	1780	ProSitePatterns	PS00109	Tyrosine protein kinases specific active-site signature.	976	988	-	T	26-10-2021	IPR008266	Tyrosine-protein kinase, active site	GO:0004672|GO:0006468
jg26566.t1	74dcff4880461d7ce80a7c4d1f0d533e	247	ProSitePatterns	PS00108	Serine/Threonine protein kinases active-site signature.	36	48	-	T	26-10-2021	IPR008271	Serine/threonine-protein kinase, active site	GO:0004672|GO:0006468
jg24044.t1	a770c3bf18149d584e9cca9218bab712	218	ProSitePatterns	PS00108	Serine/Threonine protein kinases active-site signature.	72	84	-	T	26-10-2021	IPR008271	Serine/threonine-protein kinase, active site	GO:0004672|GO:0006468
jg14204.t1	2420f33f385b7a838b18fcd4993786eb	2259	ProSitePatterns	PS00108	Serine/Threonine protein kinases active-site signature.	2014	2026	-	T	26-10-2021	IPR008271	Serine/threonine-protein kinase, active site	GO:0004672|GO:0006468
jg21411.t1	45b78df1c2bf447ea8c9c10621126b6f	466	ProSitePatterns	PS00108	Serine/Threonine protein kinases active-site signature.	320	332	-	T	26-10-2021	IPR008271	Serine/threonine-protein kinase, active site	GO:0004672|GO:0006468
jg14661.t1	b74bd3ee9f7bef5eb78fa1fd5158defe	1098	ProSitePatterns	PS00108	Serine/Threonine protein kinases active-site signature.	364	376	-	T	26-10-2021	IPR008271	Serine/threonine-protein kinase, active site	GO:0004672|GO:0006468
jg21351.t1	cbe0bde52ce5ea05ba748d8f89ae5840	539	ProSitePatterns	PS00108	Serine/Threonine protein kinases active-site signature.	452	464	-	T	26-10-2021	IPR008271	Serine/threonine-protein kinase, active site	GO:0004672|GO:0006468
jg21640.t1	d4cf8b79d91ab7d939688421262a15ed	520	ProSitePatterns	PS00108	Serine/Threonine protein kinases active-site signature.	143	155	-	T	26-10-2021	IPR008271	Serine/threonine-protein kinase, active site	GO:0004672|GO:0006468
jg21597.t1	7a1f29e608c3beff43f6b93f3c4f12a5	448	ProSitePatterns	PS00108	Serine/Threonine protein kinases active-site signature.	172	184	-	T	26-10-2021	IPR008271	Serine/threonine-protein kinase, active site	GO:0004672|GO:0006468
jg20573.t2	db965ae9dcca21fc14652c8bab6b59cb	978	ProSitePatterns	PS00108	Serine/Threonine protein kinases active-site signature.	744	756	-	T	26-10-2021	IPR008271	Serine/threonine-protein kinase, active site	GO:0004672|GO:0006468
jg7687.t1	152a6763ed393c217aebe217c493125d	548	ProSitePatterns	PS00108	Serine/Threonine protein kinases active-site signature.	126	138	-	T	26-10-2021	IPR008271	Serine/threonine-protein kinase, active site	GO:0004672|GO:0006468
jg5864.t1	6250d0ab3cf40a3a1cfff120d4bd491c	316	ProSitePatterns	PS00108	Serine/Threonine protein kinases active-site signature.	149	161	-	T	26-10-2021	IPR008271	Serine/threonine-protein kinase, active site	GO:0004672|GO:0006468
jg37262.t1	21613793743afa2a853924792c2f229d	197	ProSitePatterns	PS00108	Serine/Threonine protein kinases active-site signature.	132	144	-	T	26-10-2021	IPR008271	Serine/threonine-protein kinase, active site	GO:0004672|GO:0006468
jg10185.t1	1f5cc130ca7bf7ccc96dc89dfcff7fa2	349	ProSitePatterns	PS00108	Serine/Threonine protein kinases active-site signature.	287	299	-	T	26-10-2021	IPR008271	Serine/threonine-protein kinase, active site	GO:0004672|GO:0006468
jg10185.t1	1f5cc130ca7bf7ccc96dc89dfcff7fa2	349	ProSitePatterns	PS00108	Serine/Threonine protein kinases active-site signature.	12	24	-	T	26-10-2021	IPR008271	Serine/threonine-protein kinase, active site	GO:0004672|GO:0006468
jg18799.t1	04409fba1d8215afae9539ab91f28c82	372	ProSitePatterns	PS00108	Serine/Threonine protein kinases active-site signature.	241	253	-	T	26-10-2021	IPR008271	Serine/threonine-protein kinase, active site	GO:0004672|GO:0006468
jg13565.t1	0e68a32821bc9666c2230f312fcd46bf	232	ProSitePatterns	PS00108	Serine/Threonine protein kinases active-site signature.	73	85	-	T	26-10-2021	IPR008271	Serine/threonine-protein kinase, active site	GO:0004672|GO:0006468
jg36964.t1	960176ccb31484d7d37cb39263bf50c1	360	ProSitePatterns	PS00108	Serine/Threonine protein kinases active-site signature.	166	178	-	T	26-10-2021	IPR008271	Serine/threonine-protein kinase, active site	GO:0004672|GO:0006468
jg5068.t1	8985b81db5eaf34aaaa441bc3ae53236	532	ProSitePatterns	PS00108	Serine/Threonine protein kinases active-site signature.	371	383	-	T	26-10-2021	IPR008271	Serine/threonine-protein kinase, active site	GO:0004672|GO:0006468
jg20007.t1	270d4084c8d21436b9b0eb1f470c24de	399	ProSitePatterns	PS00108	Serine/Threonine protein kinases active-site signature.	213	225	-	T	26-10-2021	IPR008271	Serine/threonine-protein kinase, active site	GO:0004672|GO:0006468
jg12134.t1	99811e6185d957a04b2ee73c823e2b9f	1885	ProSitePatterns	PS00108	Serine/Threonine protein kinases active-site signature.	1512	1524	-	T	26-10-2021	IPR008271	Serine/threonine-protein kinase, active site	GO:0004672|GO:0006468
jg34714.t1	612527f083601f37d1a7eb745b1f0da3	1039	ProSitePatterns	PS00108	Serine/Threonine protein kinases active-site signature.	309	321	-	T	26-10-2021	IPR008271	Serine/threonine-protein kinase, active site	GO:0004672|GO:0006468
jg10437.t1	e3f98cf5adb225d0edeb93663c308dae	422	ProSitePatterns	PS00108	Serine/Threonine protein kinases active-site signature.	367	379	-	T	26-10-2021	IPR008271	Serine/threonine-protein kinase, active site	GO:0004672|GO:0006468
jg12946.t1	ac1e839bd94ad685ad283be15d497dee	345	ProSitePatterns	PS00108	Serine/Threonine protein kinases active-site signature.	132	144	-	T	26-10-2021	IPR008271	Serine/threonine-protein kinase, active site	GO:0004672|GO:0006468
jg5122.t1	e30ecaf633448e7345cce3046e040422	854	ProSitePatterns	PS00108	Serine/Threonine protein kinases active-site signature.	44	56	-	T	26-10-2021	IPR008271	Serine/threonine-protein kinase, active site	GO:0004672|GO:0006468
jg13332.t1	6948593f4f9685ec007d490182533732	971	ProSitePatterns	PS00108	Serine/Threonine protein kinases active-site signature.	809	821	-	T	26-10-2021	IPR008271	Serine/threonine-protein kinase, active site	GO:0004672|GO:0006468
jg17428.t1	1fab3119b3dc895a7ccff1d4e4e5beb4	2512	ProSitePatterns	PS00108	Serine/Threonine protein kinases active-site signature.	2173	2185	-	T	26-10-2021	IPR008271	Serine/threonine-protein kinase, active site	GO:0004672|GO:0006468
jg7802.t1	7a7296d52a47d8879f5a9e2463f6ffef	709	ProSitePatterns	PS00108	Serine/Threonine protein kinases active-site signature.	164	176	-	T	26-10-2021	IPR008271	Serine/threonine-protein kinase, active site	GO:0004672|GO:0006468
jg11767.t1	e9793fba550295684f765dcd63deffc0	1558	ProSitePatterns	PS00108	Serine/Threonine protein kinases active-site signature.	1289	1301	-	T	26-10-2021	IPR008271	Serine/threonine-protein kinase, active site	GO:0004672|GO:0006468
jg33354.t1	104e2ee0df800271cf5c79e9c5cdd91f	308	ProSitePatterns	PS00108	Serine/Threonine protein kinases active-site signature.	128	140	-	T	26-10-2021	IPR008271	Serine/threonine-protein kinase, active site	GO:0004672|GO:0006468
jg22590.t1	a7a4686628469b4656caf5b363d6d847	1127	ProSitePatterns	PS00108	Serine/Threonine protein kinases active-site signature.	968	980	-	T	26-10-2021	IPR008271	Serine/threonine-protein kinase, active site	GO:0004672|GO:0006468
jg36577.t1	2994d44d652aa9e2ecc930248685096e	659	ProSitePatterns	PS00108	Serine/Threonine protein kinases active-site signature.	494	506	-	T	26-10-2021	IPR008271	Serine/threonine-protein kinase, active site	GO:0004672|GO:0006468
jg15746.t1	dc0d9d8d5adef069c77841e774875063	806	ProSitePatterns	PS00108	Serine/Threonine protein kinases active-site signature.	652	664	-	T	26-10-2021	IPR008271	Serine/threonine-protein kinase, active site	GO:0004672|GO:0006468
jg34376.t1	0b65221617d193b99f4ca39242b9c000	1044	ProSitePatterns	PS00108	Serine/Threonine protein kinases active-site signature.	577	589	-	T	26-10-2021	IPR008271	Serine/threonine-protein kinase, active site	GO:0004672|GO:0006468
jg18861.t1	9691d353bbda86dd98fff4b18159f92d	315	ProSitePatterns	PS00108	Serine/Threonine protein kinases active-site signature.	133	145	-	T	26-10-2021	IPR008271	Serine/threonine-protein kinase, active site	GO:0004672|GO:0006468
jg10999.t1	2b431e4008fbf1333e0b022adbf5b084	425	ProSitePatterns	PS00108	Serine/Threonine protein kinases active-site signature.	67	79	-	T	26-10-2021	IPR008271	Serine/threonine-protein kinase, active site	GO:0004672|GO:0006468
jg16814.t1	bd149356f07ae6d0913a1d5ad5c5f4c9	329	ProSitePatterns	PS00108	Serine/Threonine protein kinases active-site signature.	130	142	-	T	26-10-2021	IPR008271	Serine/threonine-protein kinase, active site	GO:0004672|GO:0006468
jg23930.t1	c6f8498756fa3b0cb2dddca62dbdfb9e	516	ProSitePatterns	PS00108	Serine/Threonine protein kinases active-site signature.	142	154	-	T	26-10-2021	IPR008271	Serine/threonine-protein kinase, active site	GO:0004672|GO:0006468
jg18966.t1	8d95a9f26af61418167988b3333739aa	419	ProSitePatterns	PS00108	Serine/Threonine protein kinases active-site signature.	136	148	-	T	26-10-2021	IPR008271	Serine/threonine-protein kinase, active site	GO:0004672|GO:0006468
jg24390.t1	7bd547d1692fc9af42fa7d0779c5335c	276	ProSitePatterns	PS00108	Serine/Threonine protein kinases active-site signature.	125	137	-	T	26-10-2021	IPR008271	Serine/threonine-protein kinase, active site	GO:0004672|GO:0006468
jg29919.t1	640e3ee05d9ebca3892a435659cd3ed1	287	ProSitePatterns	PS00108	Serine/Threonine protein kinases active-site signature.	111	123	-	T	26-10-2021	IPR008271	Serine/threonine-protein kinase, active site	GO:0004672|GO:0006468
jg25167.t1	6dce539e640f46afad21916ea3692f4a	512	ProSitePatterns	PS00108	Serine/Threonine protein kinases active-site signature.	326	338	-	T	26-10-2021	IPR008271	Serine/threonine-protein kinase, active site	GO:0004672|GO:0006468
jg13100.t1	e55af2b51046679b45622279f82c45e9	1720	ProSitePatterns	PS00108	Serine/Threonine protein kinases active-site signature.	1566	1578	-	T	26-10-2021	IPR008271	Serine/threonine-protein kinase, active site	GO:0004672|GO:0006468
jg14694.t1	d6ee5a252254691a871120ebbea3de43	1115	ProSitePatterns	PS00108	Serine/Threonine protein kinases active-site signature.	973	985	-	T	26-10-2021	IPR008271	Serine/threonine-protein kinase, active site	GO:0004672|GO:0006468
jg21568.t1	7bb3e016ce2424c2a88d861941f44101	2570	ProSitePatterns	PS00108	Serine/Threonine protein kinases active-site signature.	2284	2296	-	T	26-10-2021	IPR008271	Serine/threonine-protein kinase, active site	GO:0004672|GO:0006468
jg35925.t1	2e3dd0965972e73f0992032294929761	1483	ProSitePatterns	PS00108	Serine/Threonine protein kinases active-site signature.	158	170	-	T	26-10-2021	IPR008271	Serine/threonine-protein kinase, active site	GO:0004672|GO:0006468
jg22636.t1	0b6d1a9a814ecd6cbc9b0d4a22f0d877	858	ProSitePatterns	PS00108	Serine/Threonine protein kinases active-site signature.	278	290	-	T	26-10-2021	IPR008271	Serine/threonine-protein kinase, active site	GO:0004672|GO:0006468
jg27764.t1	152424edaf4c445fea54d12171983e1c	562	ProSitePatterns	PS00108	Serine/Threonine protein kinases active-site signature.	189	201	-	T	26-10-2021	IPR008271	Serine/threonine-protein kinase, active site	GO:0004672|GO:0006468
jg22532.t1	fc7896376f5e9b41b8199bbf3286e2d9	1006	ProSitePatterns	PS00108	Serine/Threonine protein kinases active-site signature.	180	192	-	T	26-10-2021	IPR008271	Serine/threonine-protein kinase, active site	GO:0004672|GO:0006468
jg33893.t1	96b22082783f43600eb9c9657eeec5e8	341	ProSitePatterns	PS00108	Serine/Threonine protein kinases active-site signature.	90	102	-	T	26-10-2021	IPR008271	Serine/threonine-protein kinase, active site	GO:0004672|GO:0006468
jg24892.t1	94d9f3de8314bd0e1c702815eacd2bfd	2529	ProSitePatterns	PS00108	Serine/Threonine protein kinases active-site signature.	1653	1665	-	T	26-10-2021	IPR008271	Serine/threonine-protein kinase, active site	GO:0004672|GO:0006468
jg24545.t1	50c2ae7e2b14f258825747a1fcb74dd0	432	ProSitePatterns	PS00108	Serine/Threonine protein kinases active-site signature.	162	174	-	T	26-10-2021	IPR008271	Serine/threonine-protein kinase, active site	GO:0004672|GO:0006468
jg21354.t1	1c4d5dbf75ecf33243570f715fab157a	1324	ProSitePatterns	PS00108	Serine/Threonine protein kinases active-site signature.	1170	1182	-	T	26-10-2021	IPR008271	Serine/threonine-protein kinase, active site	GO:0004672|GO:0006468
jg10467.t1	2f6668d6d29a6487ae19d836ef86badb	299	ProSitePatterns	PS00108	Serine/Threonine protein kinases active-site signature.	133	145	-	T	26-10-2021	IPR008271	Serine/threonine-protein kinase, active site	GO:0004672|GO:0006468
jg19359.t1	007595bc3b4d87e483414d0418a79ab7	380	ProSitePatterns	PS00108	Serine/Threonine protein kinases active-site signature.	187	199	-	T	26-10-2021	IPR008271	Serine/threonine-protein kinase, active site	GO:0004672|GO:0006468
jg31588.t1	e0be96e51b1be3535596752c9b80cf30	1442	ProSitePatterns	PS00108	Serine/Threonine protein kinases active-site signature.	147	159	-	T	26-10-2021	IPR008271	Serine/threonine-protein kinase, active site	GO:0004672|GO:0006468
jg20239.t1	573f1228fedc44c7b5d029ea05fec2c5	2400	ProSitePatterns	PS00108	Serine/Threonine protein kinases active-site signature.	2128	2140	-	T	26-10-2021	IPR008271	Serine/threonine-protein kinase, active site	GO:0004672|GO:0006468
jg14999.t1	aa2f13883f14549fbff7c9d0eb316c57	722	ProSitePatterns	PS00108	Serine/Threonine protein kinases active-site signature.	519	531	-	T	26-10-2021	IPR008271	Serine/threonine-protein kinase, active site	GO:0004672|GO:0006468
jg37788.t1	ec8e71bc70118665181e6f4651b7cff4	995	ProSitePatterns	PS00108	Serine/Threonine protein kinases active-site signature.	221	233	-	T	26-10-2021	IPR008271	Serine/threonine-protein kinase, active site	GO:0004672|GO:0006468
jg25818.t1	b1ffe257cb32f2eddafdb7c30fb31b9a	1185	ProSitePatterns	PS00108	Serine/Threonine protein kinases active-site signature.	782	794	-	T	26-10-2021	IPR008271	Serine/threonine-protein kinase, active site	GO:0004672|GO:0006468
jg29012.t1	59f3637966a42cf5d3d40749e6457837	212	ProSitePatterns	PS00108	Serine/Threonine protein kinases active-site signature.	41	53	-	T	26-10-2021	IPR008271	Serine/threonine-protein kinase, active site	GO:0004672|GO:0006468
jg33148.t1	8bdaa39c99dd65b01a7c4ef30b524b4e	3103	ProSitePatterns	PS00108	Serine/Threonine protein kinases active-site signature.	2267	2279	-	T	26-10-2021	IPR008271	Serine/threonine-protein kinase, active site	GO:0004672|GO:0006468
jg38714.t1	7d3f255519d3cac9f33b2d19e4363af0	1455	ProSitePatterns	PS00108	Serine/Threonine protein kinases active-site signature.	1408	1420	-	T	26-10-2021	IPR008271	Serine/threonine-protein kinase, active site	GO:0004672|GO:0006468
jg26865.t1	a7d7987300207e0ef177c08cf7c29aae	996	ProSitePatterns	PS00108	Serine/Threonine protein kinases active-site signature.	240	252	-	T	26-10-2021	IPR008271	Serine/threonine-protein kinase, active site	GO:0004672|GO:0006468
jg11369.t1	6ec36136b17306f8e9660b23189ebbc6	769	ProSitePatterns	PS00108	Serine/Threonine protein kinases active-site signature.	299	311	-	T	26-10-2021	IPR008271	Serine/threonine-protein kinase, active site	GO:0004672|GO:0006468
jg5099.t1	3f54c9bb7462c84d461973e47a5447f8	874	ProSitePatterns	PS00108	Serine/Threonine protein kinases active-site signature.	712	724	-	T	26-10-2021	IPR008271	Serine/threonine-protein kinase, active site	GO:0004672|GO:0006468
jg29921.t1	b7454ee86a86cdbd5aa90a9515d55d62	298	ProSitePatterns	PS00108	Serine/Threonine protein kinases active-site signature.	126	138	-	T	26-10-2021	IPR008271	Serine/threonine-protein kinase, active site	GO:0004672|GO:0006468
jg21242.t1	295f534751a3afe7263fab5879a23e88	1120	ProSitePatterns	PS00108	Serine/Threonine protein kinases active-site signature.	935	947	-	T	26-10-2021	IPR008271	Serine/threonine-protein kinase, active site	GO:0004672|GO:0006468
jg18115.t1	87060ccc48f87db2fad944b6cab40051	273	ProSitePatterns	PS00108	Serine/Threonine protein kinases active-site signature.	127	139	-	T	26-10-2021	IPR008271	Serine/threonine-protein kinase, active site	GO:0004672|GO:0006468
jg10183.t1	403dddc8af1999b7eb947fb3581efeb8	233	ProSitePatterns	PS00108	Serine/Threonine protein kinases active-site signature.	61	73	-	T	26-10-2021	IPR008271	Serine/threonine-protein kinase, active site	GO:0004672|GO:0006468
jg38087.t1	b82e3b3bbeb1f32be4bc26c67e39adce	315	ProSitePatterns	PS00108	Serine/Threonine protein kinases active-site signature.	112	124	-	T	26-10-2021	IPR008271	Serine/threonine-protein kinase, active site	GO:0004672|GO:0006468
jg10878.t1	cc61ae53516a388831a9eeeecd07f9a0	2132	ProSitePatterns	PS00108	Serine/Threonine protein kinases active-site signature.	1983	1995	-	T	26-10-2021	IPR008271	Serine/threonine-protein kinase, active site	GO:0004672|GO:0006468
jg11841.t1	745fe1f76c9e9da4201ba9ebd6755a38	1472	ProSitePatterns	PS00108	Serine/Threonine protein kinases active-site signature.	1330	1342	-	T	26-10-2021	IPR008271	Serine/threonine-protein kinase, active site	GO:0004672|GO:0006468
jg22226.t1	c6633567c1bf747a685232eaf7365208	612	ProSitePatterns	PS00108	Serine/Threonine protein kinases active-site signature.	264	276	-	T	26-10-2021	IPR008271	Serine/threonine-protein kinase, active site	GO:0004672|GO:0006468
jg26083.t1	c5dd7f5ae13e62237994769c17f054a4	544	ProSitePatterns	PS00108	Serine/Threonine protein kinases active-site signature.	162	174	-	T	26-10-2021	IPR008271	Serine/threonine-protein kinase, active site	GO:0004672|GO:0006468
jg27368.t1	ce3f8d555c737036e4ad7ebb29bd622b	609	ProSitePatterns	PS00108	Serine/Threonine protein kinases active-site signature.	416	428	-	T	26-10-2021	IPR008271	Serine/threonine-protein kinase, active site	GO:0004672|GO:0006468
jg26296.t1	aa4c8fdba1294d0aed8d496af9d6648f	369	ProSitePatterns	PS00108	Serine/Threonine protein kinases active-site signature.	189	201	-	T	26-10-2021	IPR008271	Serine/threonine-protein kinase, active site	GO:0004672|GO:0006468
jg23293.t1	05d0992db79d7f950dca991ed3c1102c	1646	ProSitePatterns	PS00108	Serine/Threonine protein kinases active-site signature.	1430	1442	-	T	26-10-2021	IPR008271	Serine/threonine-protein kinase, active site	GO:0004672|GO:0006468
jg26641.t2	34f9eb193573640bc7e1a8bca842c640	982	ProSitePatterns	PS00108	Serine/Threonine protein kinases active-site signature.	173	185	-	T	26-10-2021	IPR008271	Serine/threonine-protein kinase, active site	GO:0004672|GO:0006468
jg5977.t1	f26b9729b601d53e2af2577fb591b54e	2337	ProSitePatterns	PS00108	Serine/Threonine protein kinases active-site signature.	1216	1228	-	T	26-10-2021	IPR008271	Serine/threonine-protein kinase, active site	GO:0004672|GO:0006468
jg32763.t1	46cc4df42549ec718eb529a222562e25	588	ProSitePatterns	PS00108	Serine/Threonine protein kinases active-site signature.	425	437	-	T	26-10-2021	IPR008271	Serine/threonine-protein kinase, active site	GO:0004672|GO:0006468
jg18572.t1	18a8feb0b9c9a16889ee5b6fd7f1dea5	1724	ProSitePatterns	PS00108	Serine/Threonine protein kinases active-site signature.	1657	1669	-	T	26-10-2021	IPR008271	Serine/threonine-protein kinase, active site	GO:0004672|GO:0006468
jg16554.t1	8a0419166b846a25655bdb1382d67190	1039	ProSitePatterns	PS00108	Serine/Threonine protein kinases active-site signature.	480	492	-	T	26-10-2021	IPR008271	Serine/threonine-protein kinase, active site	GO:0004672|GO:0006468
jg26165.t1	7835265221a6048fb03e9d51a5b2fb8f	2512	ProSitePatterns	PS00108	Serine/Threonine protein kinases active-site signature.	2241	2253	-	T	26-10-2021	IPR008271	Serine/threonine-protein kinase, active site	GO:0004672|GO:0006468
jg14458.t1	ef072f8590b70c409b4d92ce6d7e8b12	593	ProSitePatterns	PS00108	Serine/Threonine protein kinases active-site signature.	433	445	-	T	26-10-2021	IPR008271	Serine/threonine-protein kinase, active site	GO:0004672|GO:0006468
jg7226.t1	cbf44c0ce988e3f4c073da15557102ef	1083	ProSitePatterns	PS00108	Serine/Threonine protein kinases active-site signature.	927	939	-	T	26-10-2021	IPR008271	Serine/threonine-protein kinase, active site	GO:0004672|GO:0006468
jg26213.t1	9ffce519f0aec26d80ba3366086a9c06	786	ProSitePatterns	PS00108	Serine/Threonine protein kinases active-site signature.	183	195	-	T	26-10-2021	IPR008271	Serine/threonine-protein kinase, active site	GO:0004672|GO:0006468
jg19368.t1	05ea839bd77556f64c7890cfe4495602	758	ProSitePatterns	PS00108	Serine/Threonine protein kinases active-site signature.	203	215	-	T	26-10-2021	IPR008271	Serine/threonine-protein kinase, active site	GO:0004672|GO:0006468
jg17392.t1	0d6fd264981ec9e86ff64d8d46867f19	390	ProSitePatterns	PS00108	Serine/Threonine protein kinases active-site signature.	173	185	-	T	26-10-2021	IPR008271	Serine/threonine-protein kinase, active site	GO:0004672|GO:0006468
jg13137.t1	91365c06c1f342bf52dd166ce4700c94	559	ProSitePatterns	PS00108	Serine/Threonine protein kinases active-site signature.	381	393	-	T	26-10-2021	IPR008271	Serine/threonine-protein kinase, active site	GO:0004672|GO:0006468
jg28513.t1	c830942912d72525a47959858712d0a6	146	ProSitePatterns	PS00108	Serine/Threonine protein kinases active-site signature.	102	114	-	T	26-10-2021	IPR008271	Serine/threonine-protein kinase, active site	GO:0004672|GO:0006468
jg20573.t1	5cfe3230fba7da2c62f9a091be74ced4	1489	ProSitePatterns	PS00108	Serine/Threonine protein kinases active-site signature.	1255	1267	-	T	26-10-2021	IPR008271	Serine/threonine-protein kinase, active site	GO:0004672|GO:0006468
jg11045.t1	77af2930fd4928852159bf9474b7250f	2084	ProSitePatterns	PS00108	Serine/Threonine protein kinases active-site signature.	1865	1877	-	T	26-10-2021	IPR008271	Serine/threonine-protein kinase, active site	GO:0004672|GO:0006468
jg19079.t1	666bf3608d21d5396eff022a2e1a73af	454	ProSitePatterns	PS00108	Serine/Threonine protein kinases active-site signature.	283	295	-	T	26-10-2021	IPR008271	Serine/threonine-protein kinase, active site	GO:0004672|GO:0006468
jg11473.t1	2b5379baf97b871de51a5132a418ba6d	613	ProSitePatterns	PS00108	Serine/Threonine protein kinases active-site signature.	216	228	-	T	26-10-2021	IPR008271	Serine/threonine-protein kinase, active site	GO:0004672|GO:0006468
jg18905.t1	ca7024baeb3e196f01bd71d29b02f99c	378	ProSitePatterns	PS00108	Serine/Threonine protein kinases active-site signature.	132	144	-	T	26-10-2021	IPR008271	Serine/threonine-protein kinase, active site	GO:0004672|GO:0006468
jg39716.t1	1d159306d8242cd6ce0f3f2a8835ef0f	485	ProSitePatterns	PS00108	Serine/Threonine protein kinases active-site signature.	135	147	-	T	26-10-2021	IPR008271	Serine/threonine-protein kinase, active site	GO:0004672|GO:0006468
jg21781.t1	e54a424b7428ba6a3b12ea6a0be60f6e	1910	ProSitePatterns	PS00108	Serine/Threonine protein kinases active-site signature.	1596	1608	-	T	26-10-2021	IPR008271	Serine/threonine-protein kinase, active site	GO:0004672|GO:0006468
jg26174.t1	29be7dc0028cbad2bbf7aeb5b18a9b9d	532	ProSitePatterns	PS00108	Serine/Threonine protein kinases active-site signature.	322	334	-	T	26-10-2021	IPR008271	Serine/threonine-protein kinase, active site	GO:0004672|GO:0006468
jg26641.t1	26b92c9ebe7b69cb2916ae374eea9fcc	977	ProSitePatterns	PS00108	Serine/Threonine protein kinases active-site signature.	173	185	-	T	26-10-2021	IPR008271	Serine/threonine-protein kinase, active site	GO:0004672|GO:0006468
jg40128.t1	348368ea0c9635bd77dc2800f6a5b428	345	ProSitePatterns	PS00108	Serine/Threonine protein kinases active-site signature.	208	220	-	T	26-10-2021	IPR008271	Serine/threonine-protein kinase, active site	GO:0004672|GO:0006468
jg14415.t1	6b5c459d81dd7d850f01d916ce606951	2275	ProSitePatterns	PS00108	Serine/Threonine protein kinases active-site signature.	1116	1128	-	T	26-10-2021	IPR008271	Serine/threonine-protein kinase, active site	GO:0004672|GO:0006468
jg17378.t1	f76946c1fe1e8d91a48e60f398b93ca7	392	ProSitePatterns	PS00108	Serine/Threonine protein kinases active-site signature.	159	171	-	T	26-10-2021	IPR008271	Serine/threonine-protein kinase, active site	GO:0004672|GO:0006468
jg11212.t1	6317d8338adde1b4c52d3a984649dd01	456	ProSitePatterns	PS00108	Serine/Threonine protein kinases active-site signature.	229	241	-	T	26-10-2021	IPR008271	Serine/threonine-protein kinase, active site	GO:0004672|GO:0006468
jg24796.t1	eec3aa12fa4d0b82465a648c75db0fa3	348	ProSitePatterns	PS00108	Serine/Threonine protein kinases active-site signature.	139	151	-	T	26-10-2021	IPR008271	Serine/threonine-protein kinase, active site	GO:0004672|GO:0006468
jg18858.t1	dbd10f186781341b4c2fa829ee5d6268	1009	ProSitePatterns	PS00108	Serine/Threonine protein kinases active-site signature.	144	156	-	T	26-10-2021	IPR008271	Serine/threonine-protein kinase, active site	GO:0004672|GO:0006468
jg27755.t1	f621499f6f8ae6f4c26e041df5999dd5	562	ProSitePatterns	PS00108	Serine/Threonine protein kinases active-site signature.	217	229	-	T	26-10-2021	IPR008271	Serine/threonine-protein kinase, active site	GO:0004672|GO:0006468
jg16262.t1	1596fcba780cb93010fd949ec02a9574	953	ProSitePatterns	PS00108	Serine/Threonine protein kinases active-site signature.	810	822	-	T	26-10-2021	IPR008271	Serine/threonine-protein kinase, active site	GO:0004672|GO:0006468
jg26512.t1	45b698a8626819d227f296092891d0c5	355	ProSitePatterns	PS00108	Serine/Threonine protein kinases active-site signature.	213	225	-	T	26-10-2021	IPR008271	Serine/threonine-protein kinase, active site	GO:0004672|GO:0006468
jg4265.t1	d60207642b60898979cc0871405250b9	281	ProSitePatterns	PS00108	Serine/Threonine protein kinases active-site signature.	131	143	-	T	26-10-2021	IPR008271	Serine/threonine-protein kinase, active site	GO:0004672|GO:0006468
jg13433.t1	6c138b2ad031830d203a2ed61f142c79	349	ProSitePatterns	PS00108	Serine/Threonine protein kinases active-site signature.	275	287	-	T	26-10-2021	IPR008271	Serine/threonine-protein kinase, active site	GO:0004672|GO:0006468
jg12617.t1	20964f106dc1c76b004774e60a922093	250	ProSitePatterns	PS00108	Serine/Threonine protein kinases active-site signature.	92	104	-	T	26-10-2021	IPR008271	Serine/threonine-protein kinase, active site	GO:0004672|GO:0006468
jg29923.t1	8445b620c1c85bdd9eb2df8bdbf3f747	299	ProSitePatterns	PS00108	Serine/Threonine protein kinases active-site signature.	127	139	-	T	26-10-2021	IPR008271	Serine/threonine-protein kinase, active site	GO:0004672|GO:0006468
jg35850.t1	41943f22f5a5afc8712fcffa44ceb94b	1833	ProSitePatterns	PS00108	Serine/Threonine protein kinases active-site signature.	1676	1688	-	T	26-10-2021	IPR008271	Serine/threonine-protein kinase, active site	GO:0004672|GO:0006468
jg29920.t1	5d7bf7bcf2035889ccef9b724c476710	297	ProSitePatterns	PS00108	Serine/Threonine protein kinases active-site signature.	126	138	-	T	26-10-2021	IPR008271	Serine/threonine-protein kinase, active site	GO:0004672|GO:0006468
jg6362.t1	0daf44a5bf430914a0a7842379d14b90	445	ProSitePatterns	PS00108	Serine/Threonine protein kinases active-site signature.	199	211	-	T	26-10-2021	IPR008271	Serine/threonine-protein kinase, active site	GO:0004672|GO:0006468
jg6121.t1	9bf9bf61e92a909bccb54a613922e4a7	1822	ProSitePatterns	PS00108	Serine/Threonine protein kinases active-site signature.	1298	1310	-	T	26-10-2021	IPR008271	Serine/threonine-protein kinase, active site	GO:0004672|GO:0006468
jg12779.t1	93450ee497fb7f4dd38ebb31c9aa44c1	2450	ProSitePatterns	PS00108	Serine/Threonine protein kinases active-site signature.	1991	2003	-	T	26-10-2021	IPR008271	Serine/threonine-protein kinase, active site	GO:0004672|GO:0006468
jg16856.t1	dade0777b17524128507d5c59fffe60d	1240	ProSitePatterns	PS00108	Serine/Threonine protein kinases active-site signature.	1102	1114	-	T	26-10-2021	IPR008271	Serine/threonine-protein kinase, active site	GO:0004672|GO:0006468
jg17564.t1	e63c6fc0ac5abc39d3f2017855eeebd2	257	ProSitePatterns	PS00108	Serine/Threonine protein kinases active-site signature.	17	29	-	T	26-10-2021	IPR008271	Serine/threonine-protein kinase, active site	GO:0004672|GO:0006468
jg10681.t1	b4e59b796858e6ced84776f8045e63db	1549	ProSitePatterns	PS00108	Serine/Threonine protein kinases active-site signature.	1470	1482	-	T	26-10-2021	IPR008271	Serine/threonine-protein kinase, active site	GO:0004672|GO:0006468
jg20793.t1	e590990092299c08c003ef14ca8fe539	272	ProSitePatterns	PS00108	Serine/Threonine protein kinases active-site signature.	128	140	-	T	26-10-2021	IPR008271	Serine/threonine-protein kinase, active site	GO:0004672|GO:0006468
jg21896.t1	4098b5eabc67b9e62f1077bbe4765d30	479	ProSitePatterns	PS00108	Serine/Threonine protein kinases active-site signature.	327	339	-	T	26-10-2021	IPR008271	Serine/threonine-protein kinase, active site	GO:0004672|GO:0006468
jg14066.t1	544a2b0d81ed0f8d1655790fe14b610a	1274	ProSitePatterns	PS00108	Serine/Threonine protein kinases active-site signature.	1047	1059	-	T	26-10-2021	IPR008271	Serine/threonine-protein kinase, active site	GO:0004672|GO:0006468
jg16403.t1	4957e8d29c26bef2bc8653a34ba01bfe	789	ProSitePatterns	PS00108	Serine/Threonine protein kinases active-site signature.	177	189	-	T	26-10-2021	IPR008271	Serine/threonine-protein kinase, active site	GO:0004672|GO:0006468
jg20670.t1	7bb28af9ee73e7dbfec6e66b20eb8027	385	ProSitePatterns	PS00108	Serine/Threonine protein kinases active-site signature.	150	162	-	T	26-10-2021	IPR008271	Serine/threonine-protein kinase, active site	GO:0004672|GO:0006468
jg28395.t1	9416060dc7273ca9e69288de2a94d4d8	532	ProSitePatterns	PS00108	Serine/Threonine protein kinases active-site signature.	371	383	-	T	26-10-2021	IPR008271	Serine/threonine-protein kinase, active site	GO:0004672|GO:0006468
jg22285.t1	1d3ea3bd0ca3cb8a0937823955fa86d1	700	ProSitePatterns	PS00108	Serine/Threonine protein kinases active-site signature.	543	555	-	T	26-10-2021	IPR008271	Serine/threonine-protein kinase, active site	GO:0004672|GO:0006468
jg29885.t1	459a45dee0390289e8c8d916a2f8d146	501	ProSitePatterns	PS00108	Serine/Threonine protein kinases active-site signature.	194	206	-	T	26-10-2021	IPR008271	Serine/threonine-protein kinase, active site	GO:0004672|GO:0006468
jg27156.t1	42cfa80d4800f50d094461e188dc76d4	1314	ProSitePatterns	PS00108	Serine/Threonine protein kinases active-site signature.	1146	1158	-	T	26-10-2021	IPR008271	Serine/threonine-protein kinase, active site	GO:0004672|GO:0006468
jg25294.t1	282172344481b941bb50f24c01f9ef29	1848	ProSitePatterns	PS00108	Serine/Threonine protein kinases active-site signature.	1599	1611	-	T	26-10-2021	IPR008271	Serine/threonine-protein kinase, active site	GO:0004672|GO:0006468
jg21498.t1	695fd550f7f3fbeb94e6a20db4939981	575	ProSitePatterns	PS00108	Serine/Threonine protein kinases active-site signature.	430	442	-	T	26-10-2021	IPR008271	Serine/threonine-protein kinase, active site	GO:0004672|GO:0006468
jg29688.t1	6e4f6629ad8d56aa5b9a6e3e0da8c664	423	ProSitePatterns	PS00108	Serine/Threonine protein kinases active-site signature.	290	302	-	T	26-10-2021	IPR008271	Serine/threonine-protein kinase, active site	GO:0004672|GO:0006468
jg18398.t1	47a23a14ecf65464a446dd5fa70ba365	1207	ProSitePatterns	PS00108	Serine/Threonine protein kinases active-site signature.	142	154	-	T	26-10-2021	IPR008271	Serine/threonine-protein kinase, active site	GO:0004672|GO:0006468
jg6879.t1	fa41bdf085f279af4b1cb8218befe56c	2449	ProSitePatterns	PS00108	Serine/Threonine protein kinases active-site signature.	2203	2215	-	T	26-10-2021	IPR008271	Serine/threonine-protein kinase, active site	GO:0004672|GO:0006468
jg19086.t1	04e005034ceebb49bedb70c9fdb5c9b0	340	ProSitePatterns	PS00108	Serine/Threonine protein kinases active-site signature.	158	170	-	T	26-10-2021	IPR008271	Serine/threonine-protein kinase, active site	GO:0004672|GO:0006468
jg20359.t1	758e1262b662bcde1b0f00520ece61f5	1818	ProSitePatterns	PS00108	Serine/Threonine protein kinases active-site signature.	1664	1676	-	T	26-10-2021	IPR008271	Serine/threonine-protein kinase, active site	GO:0004672|GO:0006468
jg25296.t1	255550b11e7b364d6239b7731f309c61	1551	ProSitePatterns	PS00108	Serine/Threonine protein kinases active-site signature.	1271	1283	-	T	26-10-2021	IPR008271	Serine/threonine-protein kinase, active site	GO:0004672|GO:0006468
jg10785.t1	ce474f070cf3ab640a443892f9415628	343	ProSitePatterns	PS00108	Serine/Threonine protein kinases active-site signature.	131	143	-	T	26-10-2021	IPR008271	Serine/threonine-protein kinase, active site	GO:0004672|GO:0006468
jg33199.t1	5685f6a70cfc6490db7dfb6941d1d466	1450	ProSitePatterns	PS00108	Serine/Threonine protein kinases active-site signature.	1303	1315	-	T	26-10-2021	IPR008271	Serine/threonine-protein kinase, active site	GO:0004672|GO:0006468
jg16606.t1	c7152ead9ba2c16f9973787288f36bcf	1893	ProSitePatterns	PS00108	Serine/Threonine protein kinases active-site signature.	1013	1025	-	T	26-10-2021	IPR008271	Serine/threonine-protein kinase, active site	GO:0004672|GO:0006468
jg23420.t1	233c95a0426a83f869c69da3118f9af6	588	ProSitePatterns	PS00108	Serine/Threonine protein kinases active-site signature.	411	423	-	T	26-10-2021	IPR008271	Serine/threonine-protein kinase, active site	GO:0004672|GO:0006468
jg38939.t1	16d26112101988997d13be36e6d6914e	740	ProSitePatterns	PS00108	Serine/Threonine protein kinases active-site signature.	385	397	-	T	26-10-2021	IPR008271	Serine/threonine-protein kinase, active site	GO:0004672|GO:0006468
jg33220.t1	627fa14f92357fd5ef2e29dc499279cc	2320	ProSitePatterns	PS00108	Serine/Threonine protein kinases active-site signature.	1750	1762	-	T	26-10-2021	IPR008271	Serine/threonine-protein kinase, active site	GO:0004672|GO:0006468
jg10436.t1	d59d192091e0d06b0b3762cee96c8c60	1065	ProSitePatterns	PS00108	Serine/Threonine protein kinases active-site signature.	910	922	-	T	26-10-2021	IPR008271	Serine/threonine-protein kinase, active site	GO:0004672|GO:0006468
jg17489.t1	c42fab752342ca6b92f3a55033e5d136	802	ProSitePatterns	PS00108	Serine/Threonine protein kinases active-site signature.	282	294	-	T	26-10-2021	IPR008271	Serine/threonine-protein kinase, active site	GO:0004672|GO:0006468
jg5329.t1	4b63fee644aa2142396152821dda2451	1769	ProSitePatterns	PS00108	Serine/Threonine protein kinases active-site signature.	1379	1391	-	T	26-10-2021	IPR008271	Serine/threonine-protein kinase, active site	GO:0004672|GO:0006468
jg14333.t1	fe65c606a361924dff3286f2fbf5eab5	2354	ProSitePatterns	PS00108	Serine/Threonine protein kinases active-site signature.	2111	2123	-	T	26-10-2021	IPR008271	Serine/threonine-protein kinase, active site	GO:0004672|GO:0006468
jg31080.t1	ab160f172a0c40742e38209b0eea1065	1257	ProSitePatterns	PS00108	Serine/Threonine protein kinases active-site signature.	294	306	-	T	26-10-2021	IPR008271	Serine/threonine-protein kinase, active site	GO:0004672|GO:0006468
jg26064.t1	e5aa9721fd5ee255d494fadab1421abc	286	ProSitePatterns	PS00108	Serine/Threonine protein kinases active-site signature.	43	55	-	T	26-10-2021	IPR008271	Serine/threonine-protein kinase, active site	GO:0004672|GO:0006468
jg13324.t1	065280b92fc2f7085fa307b40223722a	2125	ProSitePatterns	PS00108	Serine/Threonine protein kinases active-site signature.	1980	1992	-	T	26-10-2021	IPR008271	Serine/threonine-protein kinase, active site	GO:0004672|GO:0006468
jg20423.t1	39b18f93deb635cd86a9a7b3e06ca6e2	2497	ProSitePatterns	PS00108	Serine/Threonine protein kinases active-site signature.	2236	2248	-	T	26-10-2021	IPR008271	Serine/threonine-protein kinase, active site	GO:0004672|GO:0006468
jg16900.t1	6a27cdeb61bb906395d0ee1c32252af5	1840	ProSitePatterns	PS00108	Serine/Threonine protein kinases active-site signature.	1519	1531	-	T	26-10-2021	IPR008271	Serine/threonine-protein kinase, active site	GO:0004672|GO:0006468
jg24736.t1	b97e599f0e394728677c0b4487845384	597	ProSitePatterns	PS00108	Serine/Threonine protein kinases active-site signature.	133	145	-	T	26-10-2021	IPR008271	Serine/threonine-protein kinase, active site	GO:0004672|GO:0006468
jg10144.t2	24316fea505c5743b53a5f61c2be6723	1596	ProSitePatterns	PS00108	Serine/Threonine protein kinases active-site signature.	1424	1436	-	T	26-10-2021	IPR008271	Serine/threonine-protein kinase, active site	GO:0004672|GO:0006468
jg11393.t1	fcaf1ed8176f9a896a7aa168b8f19c4a	174	ProSitePatterns	PS00108	Serine/Threonine protein kinases active-site signature.	130	142	-	T	26-10-2021	IPR008271	Serine/threonine-protein kinase, active site	GO:0004672|GO:0006468
jg13530.t1	e2bbe9fabb024605a73dcae4ddb5d98c	1501	ProSitePatterns	PS00108	Serine/Threonine protein kinases active-site signature.	1308	1320	-	T	26-10-2021	IPR008271	Serine/threonine-protein kinase, active site	GO:0004672|GO:0006468
jg11152.t1	0aab2359a8f5515119dbbcef41b6d595	458	ProSitePatterns	PS00108	Serine/Threonine protein kinases active-site signature.	249	261	-	T	26-10-2021	IPR008271	Serine/threonine-protein kinase, active site	GO:0004672|GO:0006468
jg8878.t1	0ab8c5c6b40442d3cc923eba5c4382e4	1186	ProSitePatterns	PS00108	Serine/Threonine protein kinases active-site signature.	396	408	-	T	26-10-2021	IPR008271	Serine/threonine-protein kinase, active site	GO:0004672|GO:0006468
jg20006.t1	e094e21f92ab52b6f12482bb68c83bc3	523	ProSitePatterns	PS00108	Serine/Threonine protein kinases active-site signature.	349	361	-	T	26-10-2021	IPR008271	Serine/threonine-protein kinase, active site	GO:0004672|GO:0006468
jg14282.t1	9fce13981f869f4f094eb78c58e8996b	1468	ProSitePatterns	PS00108	Serine/Threonine protein kinases active-site signature.	1369	1381	-	T	26-10-2021	IPR008271	Serine/threonine-protein kinase, active site	GO:0004672|GO:0006468
jg20569.t1	09329a71d8e108ee419709ac9eacf863	1814	ProSitePatterns	PS00108	Serine/Threonine protein kinases active-site signature.	1654	1666	-	T	26-10-2021	IPR008271	Serine/threonine-protein kinase, active site	GO:0004672|GO:0006468
jg12991.t1	dff4d0127e3480865d93acf0ac3792ef	2913	ProSitePatterns	PS00108	Serine/Threonine protein kinases active-site signature.	618	630	-	T	26-10-2021	IPR008271	Serine/threonine-protein kinase, active site	GO:0004672|GO:0006468
jg39735.t1	abbac15386d94e53795042866a0790f0	308	ProSitePatterns	PS00108	Serine/Threonine protein kinases active-site signature.	141	153	-	T	26-10-2021	IPR008271	Serine/threonine-protein kinase, active site	GO:0004672|GO:0006468
jg22278.t1	ba975dd0a6a8d0ddc5f57fe257dcddc6	496	ProSitePatterns	PS00108	Serine/Threonine protein kinases active-site signature.	217	229	-	T	26-10-2021	IPR008271	Serine/threonine-protein kinase, active site	GO:0004672|GO:0006468
jg25798.t1	2e5b64cf0040cbe8829c7e85697050fd	505	ProSitePatterns	PS00108	Serine/Threonine protein kinases active-site signature.	296	308	-	T	26-10-2021	IPR008271	Serine/threonine-protein kinase, active site	GO:0004672|GO:0006468
jg7223.t1	1a3e29489c2e787fa910af16400df9f6	976	ProSitePatterns	PS00108	Serine/Threonine protein kinases active-site signature.	127	139	-	T	26-10-2021	IPR008271	Serine/threonine-protein kinase, active site	GO:0004672|GO:0006468
jg12567.t1	290de1d0eb9b87652fe02db38b0dd03c	310	ProSitePatterns	PS00108	Serine/Threonine protein kinases active-site signature.	131	143	-	T	26-10-2021	IPR008271	Serine/threonine-protein kinase, active site	GO:0004672|GO:0006468
jg17621.t1	5ae34482b9dabe07043d24efba64f2e6	1165	ProSitePatterns	PS00108	Serine/Threonine protein kinases active-site signature.	561	573	-	T	26-10-2021	IPR008271	Serine/threonine-protein kinase, active site	GO:0004672|GO:0006468
jg10366.t1	b4c941ef2c30fa93ae5151f09042ce0f	906	ProSitePatterns	PS00108	Serine/Threonine protein kinases active-site signature.	759	771	-	T	26-10-2021	IPR008271	Serine/threonine-protein kinase, active site	GO:0004672|GO:0006468
jg19367.t1	0337a9ef333d4e426efc703b50a98840	361	ProSitePatterns	PS00108	Serine/Threonine protein kinases active-site signature.	139	151	-	T	26-10-2021	IPR008271	Serine/threonine-protein kinase, active site	GO:0004672|GO:0006468
jg14987.t1	4106fb01716ed4d75a8fef8545cd035f	619	ProSitePatterns	PS00108	Serine/Threonine protein kinases active-site signature.	377	389	-	T	26-10-2021	IPR008271	Serine/threonine-protein kinase, active site	GO:0004672|GO:0006468
jg12986.t1	347e80d3ab835200911001cfa2f97773	394	ProSitePatterns	PS00108	Serine/Threonine protein kinases active-site signature.	197	209	-	T	26-10-2021	IPR008271	Serine/threonine-protein kinase, active site	GO:0004672|GO:0006468
jg13931.t1	6eb035e55d63441a9917a6b51dca9b5d	743	ProSitePatterns	PS00108	Serine/Threonine protein kinases active-site signature.	165	177	-	T	26-10-2021	IPR008271	Serine/threonine-protein kinase, active site	GO:0004672|GO:0006468
jg11252.t1	523b342bcb9a214c02b1d5cd7a20121c	1592	ProSitePatterns	PS00108	Serine/Threonine protein kinases active-site signature.	711	723	-	T	26-10-2021	IPR008271	Serine/threonine-protein kinase, active site	GO:0004672|GO:0006468
jg23580.t1	fa4cd0af9f13fa8479ee07ddae92a6ff	425	ProSitePatterns	PS00108	Serine/Threonine protein kinases active-site signature.	134	146	-	T	26-10-2021	IPR008271	Serine/threonine-protein kinase, active site	GO:0004672|GO:0006468
jg9999.t1	8291dadb881021a252e0b220248f8089	806	ProSitePatterns	PS00108	Serine/Threonine protein kinases active-site signature.	414	426	-	T	26-10-2021	IPR008271	Serine/threonine-protein kinase, active site	GO:0004672|GO:0006468
jg12793.t1	b503af7593abb4dcd4baf73b447d5298	627	ProSitePatterns	PS00108	Serine/Threonine protein kinases active-site signature.	453	465	-	T	26-10-2021	IPR008271	Serine/threonine-protein kinase, active site	GO:0004672|GO:0006468
jg27244.t1	db6eb070ebb3f6cad575626d4ea175dc	476	ProSitePatterns	PS00108	Serine/Threonine protein kinases active-site signature.	295	307	-	T	26-10-2021	IPR008271	Serine/threonine-protein kinase, active site	GO:0004672|GO:0006468
jg22609.t1	779c7a7112b418cf42863fd2aa464dc8	647	ProSitePatterns	PS00108	Serine/Threonine protein kinases active-site signature.	478	490	-	T	26-10-2021	IPR008271	Serine/threonine-protein kinase, active site	GO:0004672|GO:0006468
jg10994.t1	a97acc5c756dea0f62a81ce9c03db9a4	490	ProSitePatterns	PS00108	Serine/Threonine protein kinases active-site signature.	178	190	-	T	26-10-2021	IPR008271	Serine/threonine-protein kinase, active site	GO:0004672|GO:0006468
jg15066.t1	6ba755c616a78c7e039580324d5a6887	566	ProSitePatterns	PS00108	Serine/Threonine protein kinases active-site signature.	430	442	-	T	26-10-2021	IPR008271	Serine/threonine-protein kinase, active site	GO:0004672|GO:0006468
jg22978.t1	9623a1005f33dd6b7548ddab12756279	496	ProSitePatterns	PS00108	Serine/Threonine protein kinases active-site signature.	353	365	-	T	26-10-2021	IPR008271	Serine/threonine-protein kinase, active site	GO:0004672|GO:0006468
jg20212.t1	c5dc9f50f667c9205546d0c449357adf	441	ProSitePatterns	PS00108	Serine/Threonine protein kinases active-site signature.	292	304	-	T	26-10-2021	IPR008271	Serine/threonine-protein kinase, active site	GO:0004672|GO:0006468
jg17122.t1	fa0b77763b9a99aa617434f4f41b02a5	672	ProSitePatterns	PS00108	Serine/Threonine protein kinases active-site signature.	514	526	-	T	26-10-2021	IPR008271	Serine/threonine-protein kinase, active site	GO:0004672|GO:0006468
jg10201.t1	0ac53414f0951b21b3ab9ac66dc5b664	577	ProSitePatterns	PS00108	Serine/Threonine protein kinases active-site signature.	432	444	-	T	26-10-2021	IPR008271	Serine/threonine-protein kinase, active site	GO:0004672|GO:0006468
jg17863.t1	bdd40753063672f508abf8480b9aaff2	515	ProSitePatterns	PS00108	Serine/Threonine protein kinases active-site signature.	142	154	-	T	26-10-2021	IPR008271	Serine/threonine-protein kinase, active site	GO:0004672|GO:0006468
jg30215.t1	147fb667b56c6d38a9314d3b5bd33d1f	304	ProSitePatterns	PS00108	Serine/Threonine protein kinases active-site signature.	129	141	-	T	26-10-2021	IPR008271	Serine/threonine-protein kinase, active site	GO:0004672|GO:0006468
jg24158.t1	0bd96437e55895ba60a5c9e9338d2dc9	2470	ProSitePatterns	PS00108	Serine/Threonine protein kinases active-site signature.	1017	1029	-	T	26-10-2021	IPR008271	Serine/threonine-protein kinase, active site	GO:0004672|GO:0006468
jg10942.t1	b4701adb6ea6c862aed7cd20c83ead5e	457	ProSitePatterns	PS00108	Serine/Threonine protein kinases active-site signature.	254	266	-	T	26-10-2021	IPR008271	Serine/threonine-protein kinase, active site	GO:0004672|GO:0006468
jg16987.t1	b5fef4f5e66527c175fa34f171f98810	845	ProSitePatterns	PS00108	Serine/Threonine protein kinases active-site signature.	700	712	-	T	26-10-2021	IPR008271	Serine/threonine-protein kinase, active site	GO:0004672|GO:0006468
jg4537.t1	699d88861be14cea5c583efb3211cfd5	269	ProSitePatterns	PS00108	Serine/Threonine protein kinases active-site signature.	96	108	-	T	26-10-2021	IPR008271	Serine/threonine-protein kinase, active site	GO:0004672|GO:0006468
jg11330.t1	3105139b0d07271a97a8666abc5c6852	1434	ProSitePatterns	PS00108	Serine/Threonine protein kinases active-site signature.	335	347	-	T	26-10-2021	IPR008271	Serine/threonine-protein kinase, active site	GO:0004672|GO:0006468
jg23100.t1	ebd912d5a854f820e22016d91087d629	283	ProSitePatterns	PS00108	Serine/Threonine protein kinases active-site signature.	96	108	-	T	26-10-2021	IPR008271	Serine/threonine-protein kinase, active site	GO:0004672|GO:0006468
jg31761.t1	fa3fcb9e51a5e6fd1a2e367837d079ce	1303	ProSitePatterns	PS00108	Serine/Threonine protein kinases active-site signature.	1008	1020	-	T	26-10-2021	IPR008271	Serine/threonine-protein kinase, active site	GO:0004672|GO:0006468
jg16598.t1	157a3b4c134bbd8697ce4364b9a85c49	207	ProSitePatterns	PS00108	Serine/Threonine protein kinases active-site signature.	139	151	-	T	26-10-2021	IPR008271	Serine/threonine-protein kinase, active site	GO:0004672|GO:0006468
jg31581.t1	28b02ae465cc891bdfe9b5eb3638b223	599	ProSitePatterns	PS00108	Serine/Threonine protein kinases active-site signature.	409	421	-	T	26-10-2021	IPR008271	Serine/threonine-protein kinase, active site	GO:0004672|GO:0006468
jg20389.t1	dfb40d0bbc91e81ce05f31991510a69f	369	ProSitePatterns	PS00108	Serine/Threonine protein kinases active-site signature.	175	187	-	T	26-10-2021	IPR008271	Serine/threonine-protein kinase, active site	GO:0004672|GO:0006468
jg24624.t1	d6121c890b84f022044d44a1a8fb6d67	109	ProSitePatterns	PS00108	Serine/Threonine protein kinases active-site signature.	50	62	-	T	26-10-2021	IPR008271	Serine/threonine-protein kinase, active site	GO:0004672|GO:0006468
jg22095.t1	05b08c756ef527df49ea1f67ff7fbf54	1395	ProSitePatterns	PS00108	Serine/Threonine protein kinases active-site signature.	152	164	-	T	26-10-2021	IPR008271	Serine/threonine-protein kinase, active site	GO:0004672|GO:0006468
jg36966.t1	67c3fddae6af5499b2c9740a11b4bb39	1376	ProSitePatterns	PS00108	Serine/Threonine protein kinases active-site signature.	1225	1237	-	T	26-10-2021	IPR008271	Serine/threonine-protein kinase, active site	GO:0004672|GO:0006468
jg10182.t1	a47067819c0c20aa825c5e32c773c27b	297	ProSitePatterns	PS00108	Serine/Threonine protein kinases active-site signature.	126	138	-	T	26-10-2021	IPR008271	Serine/threonine-protein kinase, active site	GO:0004672|GO:0006468
jg12259.t1	d2d1709ccc550c4677740bc4f5f20456	570	ProSitePatterns	PS00108	Serine/Threonine protein kinases active-site signature.	288	300	-	T	26-10-2021	IPR008271	Serine/threonine-protein kinase, active site	GO:0004672|GO:0006468
jg36235.t1	8daa4ea2dc7dac99dadebd916c122974	311	ProSitePatterns	PS00108	Serine/Threonine protein kinases active-site signature.	132	144	-	T	26-10-2021	IPR008271	Serine/threonine-protein kinase, active site	GO:0004672|GO:0006468
jg29922.t1	0f807f75603702742a1860ce3cd03536	298	ProSitePatterns	PS00108	Serine/Threonine protein kinases active-site signature.	126	138	-	T	26-10-2021	IPR008271	Serine/threonine-protein kinase, active site	GO:0004672|GO:0006468
jg6108.t1	5b9f2fcb006aada26386f815544ec930	356	ProSitePatterns	PS00108	Serine/Threonine protein kinases active-site signature.	224	236	-	T	26-10-2021	IPR008271	Serine/threonine-protein kinase, active site	GO:0004672|GO:0006468
jg15513.t1	4636bc6fa18f8a37b4872f32f21f1623	800	ProSitePatterns	PS00108	Serine/Threonine protein kinases active-site signature.	182	194	-	T	26-10-2021	IPR008271	Serine/threonine-protein kinase, active site	GO:0004672|GO:0006468
jg12170.t1	ffaf08d58de3bbfe3a784448ace1a411	668	ProSitePatterns	PS00108	Serine/Threonine protein kinases active-site signature.	134	146	-	T	26-10-2021	IPR008271	Serine/threonine-protein kinase, active site	GO:0004672|GO:0006468
jg20091.t1	8cb76294e2efafdab2d89a1527d103ae	569	ProSitePatterns	PS00108	Serine/Threonine protein kinases active-site signature.	308	320	-	T	26-10-2021	IPR008271	Serine/threonine-protein kinase, active site	GO:0004672|GO:0006468
jg13522.t1	36f8d1f345549b671dbd20f247ec2e3a	1038	ProSitePatterns	PS00108	Serine/Threonine protein kinases active-site signature.	490	502	-	T	26-10-2021	IPR008271	Serine/threonine-protein kinase, active site	GO:0004672|GO:0006468
jg12950.t1	f2d971f638d0f06b4ce1babc97ad37fe	434	ProSitePatterns	PS00108	Serine/Threonine protein kinases active-site signature.	243	255	-	T	26-10-2021	IPR008271	Serine/threonine-protein kinase, active site	GO:0004672|GO:0006468
jg22125.t1	7e4235a140eff7a016004d19650dfd7a	861	ProSitePatterns	PS00108	Serine/Threonine protein kinases active-site signature.	714	726	-	T	26-10-2021	IPR008271	Serine/threonine-protein kinase, active site	GO:0004672|GO:0006468
jg38137.t1	1c227e293cb3a33586fd883cc9c013e5	641	ProSitePatterns	PS00108	Serine/Threonine protein kinases active-site signature.	110	122	-	T	26-10-2021	IPR008271	Serine/threonine-protein kinase, active site	GO:0004672|GO:0006468
jg13307.t1	fb818ff1cc4512e991f2877daa069bf0	552	ProSitePatterns	PS00108	Serine/Threonine protein kinases active-site signature.	349	361	-	T	26-10-2021	IPR008271	Serine/threonine-protein kinase, active site	GO:0004672|GO:0006468
jg12904.t1	593f1ddac35ff8340e27839cac6bf77c	693	ProSitePatterns	PS00108	Serine/Threonine protein kinases active-site signature.	476	488	-	T	26-10-2021	IPR008271	Serine/threonine-protein kinase, active site	GO:0004672|GO:0006468
jg17407.t1	acbf9bf916b4f50536d1945cf11548c6	495	ProSitePatterns	PS00108	Serine/Threonine protein kinases active-site signature.	240	252	-	T	26-10-2021	IPR008271	Serine/threonine-protein kinase, active site	GO:0004672|GO:0006468
jg13852.t1	2524ff7ea9dc78dfe31113a89733ee20	368	ProSitePatterns	PS00108	Serine/Threonine protein kinases active-site signature.	127	139	-	T	26-10-2021	IPR008271	Serine/threonine-protein kinase, active site	GO:0004672|GO:0006468
jg9752.t1	e1e5ff4c7d136a277aabb8323085d2e9	563	ProSitePatterns	PS00108	Serine/Threonine protein kinases active-site signature.	345	357	-	T	26-10-2021	IPR008271	Serine/threonine-protein kinase, active site	GO:0004672|GO:0006468
jg20401.t1	3452ddbae1d3084dd00c7c6649954294	645	ProSitePatterns	PS00108	Serine/Threonine protein kinases active-site signature.	230	242	-	T	26-10-2021	IPR008271	Serine/threonine-protein kinase, active site	GO:0004672|GO:0006468
jg39837.t1	05554383bfea11f94fe9733fdd471e70	1258	ProSitePatterns	PS00108	Serine/Threonine protein kinases active-site signature.	446	458	-	T	26-10-2021	IPR008271	Serine/threonine-protein kinase, active site	GO:0004672|GO:0006468
jg15603.t1	ea9a77da42520e7e934b15fed9796d77	826	ProSitePatterns	PS00108	Serine/Threonine protein kinases active-site signature.	140	152	-	T	26-10-2021	IPR008271	Serine/threonine-protein kinase, active site	GO:0004672|GO:0006468
jg15503.t1	59dcb080c9db04823f061b0c22ac2a55	429	ProSitePatterns	PS00108	Serine/Threonine protein kinases active-site signature.	188	200	-	T	26-10-2021	IPR008271	Serine/threonine-protein kinase, active site	GO:0004672|GO:0006468
jg14916.t1	c960f4d6c8ad7e63814cf899237d91bc	783	ProSitePatterns	PS00108	Serine/Threonine protein kinases active-site signature.	207	219	-	T	26-10-2021	IPR008271	Serine/threonine-protein kinase, active site	GO:0004672|GO:0006468
jg7362.t1	21b9c2fa1c9071f4eb56e997f5bdc3e7	275	ProSitePatterns	PS00108	Serine/Threonine protein kinases active-site signature.	137	149	-	T	26-10-2021	IPR008271	Serine/threonine-protein kinase, active site	GO:0004672|GO:0006468
jg9212.t1	3f66a5f2ac3a782b64936bd029d9ec8a	145	ProSitePatterns	PS00108	Serine/Threonine protein kinases active-site signature.	97	109	-	T	26-10-2021	IPR008271	Serine/threonine-protein kinase, active site	GO:0004672|GO:0006468
jg32165.t1	859e0ddca660ed72ba96efaeb6970168	266	ProSitePatterns	PS00108	Serine/Threonine protein kinases active-site signature.	129	141	-	T	26-10-2021	IPR008271	Serine/threonine-protein kinase, active site	GO:0004672|GO:0006468
jg13834.t1	e93e6c728b71a5d077d9d6677d514034	661	ProSitePatterns	PS00108	Serine/Threonine protein kinases active-site signature.	360	372	-	T	26-10-2021	IPR008271	Serine/threonine-protein kinase, active site	GO:0004672|GO:0006468
jg31098.t1	b9e2e5a786130c785b43dc59d6e1bf7d	371	ProSitePatterns	PS00108	Serine/Threonine protein kinases active-site signature.	187	199	-	T	26-10-2021	IPR008271	Serine/threonine-protein kinase, active site	GO:0004672|GO:0006468
jg7596.t1	f8c77131ed2fca316a6193428f505735	1277	ProSitePatterns	PS00108	Serine/Threonine protein kinases active-site signature.	20	32	-	T	26-10-2021	IPR008271	Serine/threonine-protein kinase, active site	GO:0004672|GO:0006468
jg7596.t1	f8c77131ed2fca316a6193428f505735	1277	ProSitePatterns	PS00108	Serine/Threonine protein kinases active-site signature.	1129	1141	-	T	26-10-2021	IPR008271	Serine/threonine-protein kinase, active site	GO:0004672|GO:0006468
jg10354.t2	71660aed3596ffd31f82f49d4477b717	966	ProSitePatterns	PS00108	Serine/Threonine protein kinases active-site signature.	687	699	-	T	26-10-2021	IPR008271	Serine/threonine-protein kinase, active site	GO:0004672|GO:0006468
jg11810.t1	20840fb7dea490ec54599ba3bd69c22a	503	ProSitePatterns	PS00108	Serine/Threonine protein kinases active-site signature.	324	336	-	T	26-10-2021	IPR008271	Serine/threonine-protein kinase, active site	GO:0004672|GO:0006468
jg23240.t1	b47f8a0f23478ab3a531493805f5e6a4	1443	ProSitePatterns	PS00108	Serine/Threonine protein kinases active-site signature.	1270	1282	-	T	26-10-2021	IPR008271	Serine/threonine-protein kinase, active site	GO:0004672|GO:0006468
jg8245.t1	698ef7e9c83d1a9ad26a96ccad68424c	1088	ProSitePatterns	PS00108	Serine/Threonine protein kinases active-site signature.	930	942	-	T	26-10-2021	IPR008271	Serine/threonine-protein kinase, active site	GO:0004672|GO:0006468
jg29172.t1	a2dfc4ea864e8d22823cb58b41251d80	447	ProSitePatterns	PS00108	Serine/Threonine protein kinases active-site signature.	148	160	-	T	26-10-2021	IPR008271	Serine/threonine-protein kinase, active site	GO:0004672|GO:0006468
jg14522.t1	d1eaa895536cbc37557a3845ae6a7c24	1119	ProSitePatterns	PS00108	Serine/Threonine protein kinases active-site signature.	137	149	-	T	26-10-2021	IPR008271	Serine/threonine-protein kinase, active site	GO:0004672|GO:0006468
jg11044.t1	e92db5248ab70b8f71c2c6a77b5961d1	674	ProSitePatterns	PS00108	Serine/Threonine protein kinases active-site signature.	209	221	-	T	26-10-2021	IPR008271	Serine/threonine-protein kinase, active site	GO:0004672|GO:0006468
jg14832.t1	4b982b7c38331a20e029098daca2e2b2	718	ProSitePatterns	PS00108	Serine/Threonine protein kinases active-site signature.	176	188	-	T	26-10-2021	IPR008271	Serine/threonine-protein kinase, active site	GO:0004672|GO:0006468
jg22101.t1	927abc21354dc0334e47c4541b00c6ba	1225	ProSitePatterns	PS00108	Serine/Threonine protein kinases active-site signature.	154	166	-	T	26-10-2021	IPR008271	Serine/threonine-protein kinase, active site	GO:0004672|GO:0006468
jg22515.t1	bdf4c42ff419602b1952150ae92e1a29	382	ProSitePatterns	PS00108	Serine/Threonine protein kinases active-site signature.	170	182	-	T	26-10-2021	IPR008271	Serine/threonine-protein kinase, active site	GO:0004672|GO:0006468
jg23238.t1	06da8e8f1538d6f3cc574a340de3ae5e	958	ProSitePatterns	PS00108	Serine/Threonine protein kinases active-site signature.	460	472	-	T	26-10-2021	IPR008271	Serine/threonine-protein kinase, active site	GO:0004672|GO:0006468
jg39722.t1	aaac5f353cc729432c38402fc5399ae1	848	ProSitePatterns	PS00108	Serine/Threonine protein kinases active-site signature.	126	138	-	T	26-10-2021	IPR008271	Serine/threonine-protein kinase, active site	GO:0004672|GO:0006468
jg18086.t1	c5846806d2c669d6b8c30604bd39b19a	726	ProSitePatterns	PS00108	Serine/Threonine protein kinases active-site signature.	448	460	-	T	26-10-2021	IPR008271	Serine/threonine-protein kinase, active site	GO:0004672|GO:0006468
jg26132.t1	ec9b3511022fa11eb90150d976a527cf	413	ProSitePatterns	PS00108	Serine/Threonine protein kinases active-site signature.	257	269	-	T	26-10-2021	IPR008271	Serine/threonine-protein kinase, active site	GO:0004672|GO:0006468
jg32974.t1	7230bb997af8ae894582f2ead4cbf0ae	1642	ProSitePatterns	PS00108	Serine/Threonine protein kinases active-site signature.	1531	1543	-	T	26-10-2021	IPR008271	Serine/threonine-protein kinase, active site	GO:0004672|GO:0006468
jg24489.t1	5f9bb6ab5db298e986fd16de5c2140bc	1058	ProSitePatterns	PS00108	Serine/Threonine protein kinases active-site signature.	905	917	-	T	26-10-2021	IPR008271	Serine/threonine-protein kinase, active site	GO:0004672|GO:0006468
jg25190.t1	520d5e73947032c93b70b9a3a97fe570	666	ProSitePatterns	PS00108	Serine/Threonine protein kinases active-site signature.	283	295	-	T	26-10-2021	IPR008271	Serine/threonine-protein kinase, active site	GO:0004672|GO:0006468
jg15468.t1	fd6c7510ef3b9fc6da070c50a6abb7f7	266	ProSitePatterns	PS00108	Serine/Threonine protein kinases active-site signature.	138	150	-	T	26-10-2021	IPR008271	Serine/threonine-protein kinase, active site	GO:0004672|GO:0006468
jg22562.t1	f034882d1ceedcd499499a151563b137	952	ProSitePatterns	PS00108	Serine/Threonine protein kinases active-site signature.	896	908	-	T	26-10-2021	IPR008271	Serine/threonine-protein kinase, active site	GO:0004672|GO:0006468
jg13249.t1	fd2d5b7f663bf2619676c635c02f40c1	471	ProSitePatterns	PS00108	Serine/Threonine protein kinases active-site signature.	192	204	-	T	26-10-2021	IPR008271	Serine/threonine-protein kinase, active site	GO:0004672|GO:0006468
jg14934.t1	8186eebb8aa5b86c6a9752f0798263ad	1472	ProSitePatterns	PS00108	Serine/Threonine protein kinases active-site signature.	1328	1340	-	T	26-10-2021	IPR008271	Serine/threonine-protein kinase, active site	GO:0004672|GO:0006468
jg13725.t1	4544779c78850d6ec0b6b061a44078f2	1446	ProSitePatterns	PS00108	Serine/Threonine protein kinases active-site signature.	1056	1068	-	T	26-10-2021	IPR008271	Serine/threonine-protein kinase, active site	GO:0004672|GO:0006468
jg14015.t1	979f8ef68e4f97ca908ecbb55aa6865d	519	ProSitePatterns	PS00108	Serine/Threonine protein kinases active-site signature.	324	336	-	T	26-10-2021	IPR008271	Serine/threonine-protein kinase, active site	GO:0004672|GO:0006468
jg23205.t1	2362d7d5838337236e1b0aa7ca254cce	353	ProSitePatterns	PS00108	Serine/Threonine protein kinases active-site signature.	177	189	-	T	26-10-2021	IPR008271	Serine/threonine-protein kinase, active site	GO:0004672|GO:0006468
jg25581.t1	d1344b19ec4753acafd9e35bd6eacece	559	ProSitePatterns	PS00108	Serine/Threonine protein kinases active-site signature.	349	361	-	T	26-10-2021	IPR008271	Serine/threonine-protein kinase, active site	GO:0004672|GO:0006468
jg18121.t1	9db7c61e2c5dd2cdf4c89f312b52cc0e	332	ProSitePatterns	PS00108	Serine/Threonine protein kinases active-site signature.	136	148	-	T	26-10-2021	IPR008271	Serine/threonine-protein kinase, active site	GO:0004672|GO:0006468
jg34018.t1	5157790becb3fb6b2e4d09b609fb3b44	580	ProSitePatterns	PS00108	Serine/Threonine protein kinases active-site signature.	121	133	-	T	26-10-2021	IPR008271	Serine/threonine-protein kinase, active site	GO:0004672|GO:0006468
jg7801.t1	e7b59bf64f0ecc2257728a82aa9a0707	495	ProSitePatterns	PS00108	Serine/Threonine protein kinases active-site signature.	349	361	-	T	26-10-2021	IPR008271	Serine/threonine-protein kinase, active site	GO:0004672|GO:0006468
jg9996.t1	0e3cff80403872357ed4c84ea5c208e3	2603	ProSitePatterns	PS00108	Serine/Threonine protein kinases active-site signature.	1665	1677	-	T	26-10-2021	IPR008271	Serine/threonine-protein kinase, active site	GO:0004672|GO:0006468
jg36664.t1	4c6b268b5e381788bb2e225b83926bb9	2045	ProSitePatterns	PS00108	Serine/Threonine protein kinases active-site signature.	1385	1397	-	T	26-10-2021	IPR008271	Serine/threonine-protein kinase, active site	GO:0004672|GO:0006468
jg15073.t1	3b9c750327c5ac065d89db34b97bc5ab	412	ProSitePatterns	PS00108	Serine/Threonine protein kinases active-site signature.	75	87	-	T	26-10-2021	IPR008271	Serine/threonine-protein kinase, active site	GO:0004672|GO:0006468
jg10190.t1	c733cba2d136ac325dc13c796f80dbd4	1909	ProSitePatterns	PS00108	Serine/Threonine protein kinases active-site signature.	1548	1560	-	T	26-10-2021	IPR008271	Serine/threonine-protein kinase, active site	GO:0004672|GO:0006468
jg10998.t1	e15c009e7755e82e0e5697aa1492de16	1047	ProSitePatterns	PS00108	Serine/Threonine protein kinases active-site signature.	866	878	-	T	26-10-2021	IPR008271	Serine/threonine-protein kinase, active site	GO:0004672|GO:0006468
jg25865.t1	4eded4bb8971abc914ef8ba50f3cbdd6	545	ProSitePatterns	PS00108	Serine/Threonine protein kinases active-site signature.	459	471	-	T	26-10-2021	IPR008271	Serine/threonine-protein kinase, active site	GO:0004672|GO:0006468
jg26681.t1	cd97ab66d5ff9097bdd49b0188ea4da8	528	ProSitePatterns	PS00108	Serine/Threonine protein kinases active-site signature.	305	317	-	T	26-10-2021	IPR008271	Serine/threonine-protein kinase, active site	GO:0004672|GO:0006468
jg38081.t1	41cb4a651361ac306e8102dc333ea2fd	2038	ProSitePatterns	PS00108	Serine/Threonine protein kinases active-site signature.	1822	1834	-	T	26-10-2021	IPR008271	Serine/threonine-protein kinase, active site	GO:0004672|GO:0006468
jg24821.t1	d9f1b4e0396f166ac93179e07ed9f84b	343	ProSitePatterns	PS00108	Serine/Threonine protein kinases active-site signature.	142	154	-	T	26-10-2021	IPR008271	Serine/threonine-protein kinase, active site	GO:0004672|GO:0006468
jg26822.t1	9b5506bf5276dbeeeadb9992dbefacbd	480	ProSitePatterns	PS00108	Serine/Threonine protein kinases active-site signature.	166	178	-	T	26-10-2021	IPR008271	Serine/threonine-protein kinase, active site	GO:0004672|GO:0006468
jg22364.t1	cedf65e29625db80877442073d7d2e9e	442	ProSitePatterns	PS00108	Serine/Threonine protein kinases active-site signature.	284	296	-	T	26-10-2021	IPR008271	Serine/threonine-protein kinase, active site	GO:0004672|GO:0006468
jg7238.t1	0a26f267afbe9ac684ed72c7e3e762bc	342	ProSitePatterns	PS00108	Serine/Threonine protein kinases active-site signature.	138	150	-	T	26-10-2021	IPR008271	Serine/threonine-protein kinase, active site	GO:0004672|GO:0006468
jg12615.t1	56b5b039a201ecd994d7afc617b44c70	298	ProSitePatterns	PS00108	Serine/Threonine protein kinases active-site signature.	125	137	-	T	26-10-2021	IPR008271	Serine/threonine-protein kinase, active site	GO:0004672|GO:0006468
jg16316.t1	5558ffdc4053385e3640f8fbcb19f587	1533	ProSitePatterns	PS00108	Serine/Threonine protein kinases active-site signature.	144	156	-	T	26-10-2021	IPR008271	Serine/threonine-protein kinase, active site	GO:0004672|GO:0006468
jg21799.t1	713c386c38dbcd71c3fba40fc4360853	603	ProSitePatterns	PS00108	Serine/Threonine protein kinases active-site signature.	456	468	-	T	26-10-2021	IPR008271	Serine/threonine-protein kinase, active site	GO:0004672|GO:0006468
jg27052.t1	9d1449440a7c1bffa8a30ba6c121810e	1026	ProSitePatterns	PS00108	Serine/Threonine protein kinases active-site signature.	655	667	-	T	26-10-2021	IPR008271	Serine/threonine-protein kinase, active site	GO:0004672|GO:0006468
jg17506.t1	2f591adf1553865dad2e8442e37248b3	1277	ProSitePatterns	PS00108	Serine/Threonine protein kinases active-site signature.	499	511	-	T	26-10-2021	IPR008271	Serine/threonine-protein kinase, active site	GO:0004672|GO:0006468
jg36467.t1	96d0a7e90adf1017b5e5b95111302d7e	439	ProSitePatterns	PS00108	Serine/Threonine protein kinases active-site signature.	367	379	-	T	26-10-2021	IPR008271	Serine/threonine-protein kinase, active site	GO:0004672|GO:0006468
jg26872.t1	9593ae252bd3f6f8db9bfeaca5d7a23f	1711	ProSitePatterns	PS00108	Serine/Threonine protein kinases active-site signature.	1391	1403	-	T	26-10-2021	IPR008271	Serine/threonine-protein kinase, active site	GO:0004672|GO:0006468
jg11754.t1	6b6654d5b94e0c30edcfa2b32dc2e1cb	270	ProSitePatterns	PS00108	Serine/Threonine protein kinases active-site signature.	142	154	-	T	26-10-2021	IPR008271	Serine/threonine-protein kinase, active site	GO:0004672|GO:0006468
jg27374.t1	1c99fa317836df8b1b7a45405fa77ecd	514	ProSitePatterns	PS00108	Serine/Threonine protein kinases active-site signature.	289	301	-	T	26-10-2021	IPR008271	Serine/threonine-protein kinase, active site	GO:0004672|GO:0006468
jg22524.t1	6dbb1522062ecf411886e8ed4ab10e40	669	ProSitePatterns	PS00108	Serine/Threonine protein kinases active-site signature.	523	535	-	T	26-10-2021	IPR008271	Serine/threonine-protein kinase, active site	GO:0004672|GO:0006468
jg17401.t1	383e68b2602496eca201a7c666be16c2	1100	ProSitePatterns	PS00108	Serine/Threonine protein kinases active-site signature.	146	158	-	T	26-10-2021	IPR008271	Serine/threonine-protein kinase, active site	GO:0004672|GO:0006468
jg17733.t1	96dbef4109c5c62634b22184fdf0307d	296	ProSitePatterns	PS00108	Serine/Threonine protein kinases active-site signature.	143	155	-	T	26-10-2021	IPR008271	Serine/threonine-protein kinase, active site	GO:0004672|GO:0006468
jg37059.t1	3a9a192204e68ed84bd2f07bceb1e378	2220	ProSitePatterns	PS00108	Serine/Threonine protein kinases active-site signature.	1977	1989	-	T	26-10-2021	IPR008271	Serine/threonine-protein kinase, active site	GO:0004672|GO:0006468
jg6163.t1	aac7f978ba698325e2cd4afe6028ad1c	853	ProSitePatterns	PS00108	Serine/Threonine protein kinases active-site signature.	583	595	-	T	26-10-2021	IPR008271	Serine/threonine-protein kinase, active site	GO:0004672|GO:0006468
jg26127.t1	c616d1e77cac296ba81eefcc0581a0a9	265	ProSitePatterns	PS00108	Serine/Threonine protein kinases active-site signature.	123	135	-	T	26-10-2021	IPR008271	Serine/threonine-protein kinase, active site	GO:0004672|GO:0006468
jg10468.t1	b59c9386762358551e994deff81aacab	577	ProSitePatterns	PS00108	Serine/Threonine protein kinases active-site signature.	160	172	-	T	26-10-2021	IPR008271	Serine/threonine-protein kinase, active site	GO:0004672|GO:0006468
jg18713.t1	43d83b6dc1602336f1a2c8608d3cb606	1616	ProSitePatterns	PS00108	Serine/Threonine protein kinases active-site signature.	665	677	-	T	26-10-2021	IPR008271	Serine/threonine-protein kinase, active site	GO:0004672|GO:0006468
jg27727.t1	64758463d1b7db6974e022044ed3a822	1574	ProSitePatterns	PS00108	Serine/Threonine protein kinases active-site signature.	1415	1427	-	T	26-10-2021	IPR008271	Serine/threonine-protein kinase, active site	GO:0004672|GO:0006468
jg6882.t1	cb505e96529d51bfc2a95d9069c15d45	2458	ProSitePatterns	PS00108	Serine/Threonine protein kinases active-site signature.	2156	2168	-	T	26-10-2021	IPR008271	Serine/threonine-protein kinase, active site	GO:0004672|GO:0006468
jg23987.t1	2f71868c8329d9d8eddb606f7095c122	638	ProSitePatterns	PS00108	Serine/Threonine protein kinases active-site signature.	520	532	-	T	26-10-2021	IPR008271	Serine/threonine-protein kinase, active site	GO:0004672|GO:0006468
jg24566.t1	f04dbda4d354ee656d0f1af846eae393	1116	ProSitePatterns	PS00108	Serine/Threonine protein kinases active-site signature.	1004	1016	-	T	26-10-2021	IPR008271	Serine/threonine-protein kinase, active site	GO:0004672|GO:0006468
jg17643.t1	1d2aca0139856930bbb0783e085f212d	575	ProSitePatterns	PS00108	Serine/Threonine protein kinases active-site signature.	82	94	-	T	26-10-2021	IPR008271	Serine/threonine-protein kinase, active site	GO:0004672|GO:0006468
jg20421.t1	40d1c11089771270c5919b9dcd9a3e83	2445	ProSitePatterns	PS00108	Serine/Threonine protein kinases active-site signature.	2225	2237	-	T	26-10-2021	IPR008271	Serine/threonine-protein kinase, active site	GO:0004672|GO:0006468
jg7734.t1	26a3102bd7ee1934b05e1eb984ab17fb	1043	ProSitePatterns	PS00108	Serine/Threonine protein kinases active-site signature.	908	920	-	T	26-10-2021	IPR008271	Serine/threonine-protein kinase, active site	GO:0004672|GO:0006468
jg10378.t1	c185fb31e62fb7885f980171383e484a	2341	ProSitePatterns	PS00108	Serine/Threonine protein kinases active-site signature.	1986	1998	-	T	26-10-2021	IPR008271	Serine/threonine-protein kinase, active site	GO:0004672|GO:0006468
jg16029.t1	7ab9f61acc284011512c320d4fe1d33c	799	ProSitePatterns	PS00108	Serine/Threonine protein kinases active-site signature.	743	755	-	T	26-10-2021	IPR008271	Serine/threonine-protein kinase, active site	GO:0004672|GO:0006468
jg31356.t1	8b6527f90aa710faea0d140951d93050	656	ProSitePatterns	PS00108	Serine/Threonine protein kinases active-site signature.	220	232	-	T	26-10-2021	IPR008271	Serine/threonine-protein kinase, active site	GO:0004672|GO:0006468
jg14231.t1	a7afd4fcc29c7af8c9efa673d269fb9e	350	ProSitePatterns	PS00108	Serine/Threonine protein kinases active-site signature.	141	153	-	T	26-10-2021	IPR008271	Serine/threonine-protein kinase, active site	GO:0004672|GO:0006468
jg7733.t1	72e5f1b6fd2b3892b0b661d4e8f8c6f4	1235	ProSitePatterns	PS00108	Serine/Threonine protein kinases active-site signature.	260	272	-	T	26-10-2021	IPR008271	Serine/threonine-protein kinase, active site	GO:0004672|GO:0006468
jg37161.t1	9e946d145c05f38e2f234ebdc6cae4b6	421	ProSitePatterns	PS00108	Serine/Threonine protein kinases active-site signature.	215	227	-	T	26-10-2021	IPR008271	Serine/threonine-protein kinase, active site	GO:0004672|GO:0006468
jg10931.t1	d235036a96f2a519c6a9ae2f3e948d10	950	ProSitePatterns	PS00108	Serine/Threonine protein kinases active-site signature.	806	818	-	T	26-10-2021	IPR008271	Serine/threonine-protein kinase, active site	GO:0004672|GO:0006468
jg18527.t1	a108a9722de02e03959dd6e44117679c	1396	ProSitePatterns	PS00108	Serine/Threonine protein kinases active-site signature.	1152	1164	-	T	26-10-2021	IPR008271	Serine/threonine-protein kinase, active site	GO:0004672|GO:0006468
jg28619.t1	3de7952e851cb47b3baf69f2d3b7ec41	614	ProSitePatterns	PS00108	Serine/Threonine protein kinases active-site signature.	298	310	-	T	26-10-2021	IPR008271	Serine/threonine-protein kinase, active site	GO:0004672|GO:0006468
jg21236.t1	c8e3519c03357f14e82f621e3f22a861	811	ProSitePatterns	PS00108	Serine/Threonine protein kinases active-site signature.	217	229	-	T	26-10-2021	IPR008271	Serine/threonine-protein kinase, active site	GO:0004672|GO:0006468
jg14501.t1	260df51df70a647b82a29beacf49e747	248	ProSitePatterns	PS00108	Serine/Threonine protein kinases active-site signature.	17	29	-	T	26-10-2021	IPR008271	Serine/threonine-protein kinase, active site	GO:0004672|GO:0006468
jg19107.t1	30e67aba2172c13fa8b625c311336136	276	ProSitePatterns	PS00108	Serine/Threonine protein kinases active-site signature.	83	95	-	T	26-10-2021	IPR008271	Serine/threonine-protein kinase, active site	GO:0004672|GO:0006468
jg6000.t1	ce045623a77c25f0a4ba1417d19be50f	785	ProSitePatterns	PS00108	Serine/Threonine protein kinases active-site signature.	736	748	-	T	26-10-2021	IPR008271	Serine/threonine-protein kinase, active site	GO:0004672|GO:0006468
jg10144.t1	4892cf87154dc12bd688ccfccc06b401	1614	ProSitePatterns	PS00108	Serine/Threonine protein kinases active-site signature.	1442	1454	-	T	26-10-2021	IPR008271	Serine/threonine-protein kinase, active site	GO:0004672|GO:0006468
jg28361.t1	1c552161c1b63c2de4d476d3286f3fff	500	ProSitePatterns	PS00108	Serine/Threonine protein kinases active-site signature.	273	285	-	T	26-10-2021	IPR008271	Serine/threonine-protein kinase, active site	GO:0004672|GO:0006468
jg20564.t1	1b42abb78513a84628921fc03ce4c405	847	ProSitePatterns	PS00108	Serine/Threonine protein kinases active-site signature.	631	643	-	T	26-10-2021	IPR008271	Serine/threonine-protein kinase, active site	GO:0004672|GO:0006468
jg33601.t1	771c525c19a6336dc69fb1ecc761e0d8	1538	ProSitePatterns	PS00108	Serine/Threonine protein kinases active-site signature.	951	963	-	T	26-10-2021	IPR008271	Serine/threonine-protein kinase, active site	GO:0004672|GO:0006468
jg28597.t1	da40c6fd2250de7d8c312d1154471e3f	161	ProSitePatterns	PS00108	Serine/Threonine protein kinases active-site signature.	14	26	-	T	26-10-2021	IPR008271	Serine/threonine-protein kinase, active site	GO:0004672|GO:0006468
jg15421.t1	782793a6e962470b9448501c749a6dc0	451	ProSitePatterns	PS00108	Serine/Threonine protein kinases active-site signature.	219	231	-	T	26-10-2021	IPR008271	Serine/threonine-protein kinase, active site	GO:0004672|GO:0006468
[truncated: 33 more rows]
