# Supplementary material for: The draft genome of Cochliopodium minus reveals a complete meiosis toolkit and provides insight into the evolution of sexual mechanisms in Amoebozoa
Source: Sci Rep. 2022 Jun 14;12:9841. doi: 10.1038/s41598-022-14131-y (PMC9198077; doi:10.1038/s41598-022-14131-y)
Supplement: Supplementary file 12 — Supplementary Table S6. [file 41598_2022_14131_MOESM12_ESM.xlsx]

## Sheet: Annotated_and_unannotated_genom
Table S6. Genome size, gene content and GC content of amoebae that are annotated and unannotated genome available in the NCBI.
Annotated genomes				Unannotated genomes
Amoeba species	Genome Size (MB)	Predicted CDS	GC content (%)	Amoeba species	Genome Size (MB)	GC content (%)
Acanthamoeba castellanii	39.41	14974	58.4	Acanthamoeba astronyxis	83.43	42.9
Acytostelium subglobosum	30.98	12686	44.2	Acanthamoeba comandoni	86.21	43.7
Cavenderia fasciculata	31.02	12165	33.8	Acanthamoeba culbertsoni	55.54	50.4
Cochliopodium minus	50.57	19925	26.3	Acanthamoeba divionensis	84.77	42.7
Dictyostelium discoideum	34.205	13315	22.5	Acanthamoeba healyi	75.32	58.7
Dictyostelium purpureum	32.84	12399	24.5	Acanthamoeba lenticulata	75.57	56.9
Entamoeba dispar	30.39	8811	24.1	Acanthamoeba lugdunensis	99.42	59.1
Entamoeba histolytica	20.15	8163	24.3	Acanthamoeba mauritaniensis	106.84	58.7
Entamoeba invadens	39.21	11997	30.2	Acanthamoeba palestinensis	103.48	59.1
Entamoeba nuttalli	13.63	6187	25	Acanthamoeba pearcei	115.61	59
Heterostelium album	32.94	12325	32.1	Acanthamoeba polyphaga	49.16	58.1
Pelomyxa schiedti	52.37	19876	46.4	Acanthamoeba quina	83.59	59.2
Planoprotostelium fungivorum	38.29	17124	47.9	Acanthamoeba rhysodes	75.82	57.9
Polysphondylium violaceum	25.72	10225	31.8	Acanthamoeba royreba	79.54	51.3
Tieghemostelium lacteum	23.38	10225	29.8	Acytostelium leptosomum	57.26	49.5
				Balamuthia mandrillaris	67.66	46.8
				Cavenderia deminutiva	332.45	43.2
				Coremiostelium polycephalum	48.62	38
				Dictyostelium citrinum	20.37	25.2
				Dictyostelium firmibasis	26.45	24.8
				Dictyostelium intermedium	27.36	24.8
				Mastigamoeba balamuthi	48.4	59
				Paramoeba pemaquidensis	34.39	41.2
				Physarum polycephalum	189.98	41.8
				Protostelium mycophagum	39.67	42.2
				Rostrostelium ellipticum	62.16	54.6
				Synstelium polycarpum	62.22	48.1
				Vermamoeba vermiformis	39.46	42.5
